# Supplementary material for: Bioinformatic characterisation of the effector repertoire of the strawberry pathogen Phytophthora cactorum
Source: PLoS One. 2018 Oct 2;13(10):e0202305. doi: 10.1371/journal.pone.0202305 (PMC6168125; doi:10.1371/journal.pone.0202305)
Supplement: S1 Table — Data contains information on location, sequence, secretion status, identification as an RxLR, crinkler or CAZyme, orthology information (including orthogroup, number of proteins present in the orthogroup by species and orthogroup contained proteins), blast homology information (PHIbase, Swissprot and characterized oomycete avr genes) and identified InterProScan annotations. (XLSX) [file pone.0202305.s001.xlsx]

## Sheet: 10300_gene_table_final
S1 Table
transcript_id	contig	source	start	stop	strand	transcript_id	sigP2	sigP3	sigP4	phobius	TMHMM	GPI	putative_secreted	RxLR_motif	RxLR_EER_motif	RxLR_hmm	putative_RxLR	WY_hmm	CRN_LFLAK	CRN_DWL	putative_CRN	CAZY	orthogroup	orthogroup summary	orthogroup contents	protein sequence	Chen 2014 homologs	PHIbase homolog	Avr homologs	Swissprot organism	Swissprot ID	Swissprot function	Interproscan annotations
g1.t1	contig_1	AUGUSTUS	2225	3458	+	ID=g1.t1;Parent=g1																	OG0000463	Pcac(5):Pinf(1):Ppar(1):Pcap(11):Psoj(1)	Pcac|g1.t1,Pcac|g10425.t1,Pcac|g17682.t1,Pcac|g18989.t1,Pcac|g8978.t1,Pcap|106021,Pcap|111433,Pcap|127425,Pcap|129996,Pcap|52812,Pcap|52813,Pcap|53403,Pcap|53417,Pcap|53423,Pcap|73434,Pcap|83300,Pinf|PITG_14506T0,Ppar|PPTG_15387T0,Psoj|532312	MAEGVPHVTDGVKGDDVCAGCCMGKMRADDFPRHPENLFKSAGVLDLMHTDMMGPMQANTPGGCTYVVTFIDDYSRHMTVYFMKATSDVLSKFKIYKAVMDNATDKKVKRLRSDKSGECNGWQFMRYPNRSGIKHEKTVLYTPQQNGLAERMNRGLAETSRCMLYQEHIKKMWWAEAANTAAWIINRIPNSVTVKTPLRDRVPHQATDQEYEDGVKGYRVQNVETGKVQIVRTVKFVETTSPWHLVTHREEADVLDTSTVLTLSSLHPGDVTQIVSVEVEAGDMIPLQRDVSVNDSIVPYGSTHYMITRSRTRHIDETMNPEETGARKEQVVASYEVATMRRRMTQERPKSKDQQLAIYESGQVMAATEEAPKSYIEATTDADSAEX	GBGX01016880.1			.	.	.	G3DSA:3.30.420.10;;IPR012337;Ribonuclease H-like domain|PTHR11439:SF192;|SSF53098;;IPR012337;Ribonuclease H-like domain|PS50994;Integrase catalytic domain profile.;IPR001584;Integrase, catalytic core|PF00665;Integrase core domain;IPR001584;Integrase, catalytic core|PTHR11439;
g2.t1	contig_1	AUGUSTUS	3740	4153	+	ID=g2.t1;Parent=g2																	OG0000078	Pcac(21):Pinf(0):Ppar(0):Pcap(30):Psoj(1)	Pcac|g12232.t1,Pcac|g13138.t1,Pcac|g13757.t1,Pcac|g14076.t1,Pcac|g1706.t1,Pcac|g17650.t1,Pcac|g18223.t1,Pcac|g18359.t1,Pcac|g2.t1,Pcac|g21639.t1,Pcac|g22021.t1,Pcac|g22476.t1,Pcac|g23736.t1,Pcac|g2596.t1,Pcac|g2883.t1,Pcac|g442.t1,Pcac|g5445.t1,Pcac|g5665.t1,Pcac|g6199.t1,Pcac|g6641.t1,Pcac|g7151.t1,Pcap|101143,Pcap|103595,Pcap|110428,Pcap|110591,Pcap|118226,Pcap|123319,Pcap|39506,Pcap|42875,Pcap…	MQRRHGIPLRQAQRGDLHGVAGRSTRVDRFGEAKGEDDVLCLLLQCLYGLKQVSRVWNETIDNHLKSMGFKAVDADPCVYTRGEGDNECIVYLYVDDIVIAAKEKAGIAEKFNTKYLGRARFIIGIKIDYDMECNTLX				.	.	.	PTHR11439;|PF07727;Reverse transcriptase (RNA-dependent DNA polymerase);IPR013103;Reverse transcriptase, RNA-dependent DNA polymerase
g3.t1	contig_1	CodingQuarry_v2.0	4342	4440	+	ID=g3.t1;Parent=g3																	OG0015162	Pcac(1):Pinf(0):Ppar(0):Pcap(0):Psoj(0)	Pcac|g3.t1	MRHATKELKVFDGVFHPERNEVVAYVLRWLHRX				.	.	.	.
g4.t1	contig_1	AUGUSTUS	4772	6484	-	ID=g4.t1;Parent=g4	Yes	Yes	Yes	Yes			secreted										OG0003885	Pcac(1):Pinf(1):Ppar(1):Pcap(1):Psoj(1)	Pcac|g4.t1,Pcap|507215,Pinf|PITG_10005T0,Ppar|PPTG_11730T0,Psoj|329629	MVKFLSPLALSLAASAAAAAAYAAHFRFLPQLTKPSPSSPANMAPRTSHQRNIDEINRLDGYDVVIVCTSTPHQAQYWQDRLMATRGSISPKDAKVIAVFEDWEGGAGNGLGTLYAYTKAVAAGKELYGIDIPALLTAGSISVALYHTAGKGTRLAPLPGSENNNKSGVKLPAMVEVKDKHVPMTILEAVVKQTGVYASSRRGRLSVFWGDQVFIPSAEVKYQAKHHIDILAALAPMPTEKEWKEKGLEKYGLIVVNQQDNAAQVDKVTHETAIRLLSSFGEMKSVGTSLGSFSVDADMLRALLSEFAKELAAKSGKLDSDPHFWMPLTLELNAYTEVMAQKGVDKAESTAHYQRMQTMMANFEETRTKELGLFGCVDVGSDVYWWDYGQLKLYLKNNR…	GBGX01013456.1			.	.	.	.
g5.t1	contig_1	AUGUSTUS	7886	9296	+	ID=g5.t1;Parent=g5	Yes	Yes	Yes	Yes	Yes												OG0003886	Pcac(1):Pinf(1):Ppar(1):Pcap(1):Psoj(1)	Pcac|g5.t1,Pcap|567637,Pinf|PITG_10006T0,Ppar|PPTG_11731T0,Psoj|542594	MRGFLSLAVALLLCVCLLPGAHASRFQFTLTSRTEECFMEAVNARASNNKVLFRFGILEPKSYDLVDVVVKNPSQREVMTWKAEQNNFGTATVRESGLYHLCFRKLKGASSTITLFYSFDFISTGARSLTLVPNVAATVNKDAPTVPAYTQMAVTTVNGQATKMGVMEFDLVGVSRSIIRGNTRVKLVLTVDSISDGEQVDIALALLPNRMRYPVTWETLEGYATGGYRDHIIDNAVTELGSHVAFDITEIFENKLDGKTETVAFSIHAHENSDAIVFGVHHVAEDYFPQIVVEDLGLELMHEVAFFKESVFTLRGDISFVKHRERMSRDAAESANSRVKWMSLITNVVLVGIAFGQVIYIRSMLESGYX	GBGX01014065.1			.	.	.	SM01190;;IPR009038;GOLD domain|TMhelix;Region of a membrane-bound protein predicted to be embedded in the membrane.|PS50866;GOLD domain profile.;IPR009038;GOLD domain|PF01105;emp24/gp25L/p24 family/GOLD;IPR009038;GOLD domain|PTHR22811:SF14;|PTHR22811;;IPR015720;TMP21-related
g6.t1	contig_1	AUGUSTUS	9432	11018	-	ID=g6.t1;Parent=g6																	OG0003887	Pcac(1):Pinf(1):Ppar(1):Pcap(1):Psoj(1)	Pcac|g6.t1,Pcap|36736,Pinf|PITG_10007T0,Ppar|PPTG_11732T0,Psoj|313779	MDSVEWTPYVEALLSGQQTADQVAQQLCKDKGLSADAALSQTTAQVAALVLQVLTKQSSPKHYVAPLLEQQKKEDTAVAHAHHQQRCSAVSRVAEAAIAQKLLRDDSPLTNLFNWDAFQKRLANLRSAFPEPEFNHALAVKTNPTRGLLRGACAKGFGAECASIAEAKHALSLGFEPRKVVYDSPCKTLGELREMLLAGVYINLDNEEEIRKVNEIFAELDDSEETRKKHAAQLGLRINPVVGGGTIDATSTATVTSKFGLPLTAETKPRLLDIFKQNPWLQGVHVHVGSQGCPLDLLAAGAKRAVAFALEVNAHVGHKQVCVLDIGGGMPTVYDGGEREAYDFKEYADAVRQQVPELFTSGFSSIITEFGRSVFVKPGVTVSKVEAIKDWAGQHIAVV…	GBGX01014065.1			.	.	.	PF02784;Pyridoxal-dependent decarboxylase, pyridoxal binding domain;IPR022644;Orn/DAP/Arg decarboxylase 2, N-terminal|PR01182;Ornithine decarboxylase signature;IPR002433;Ornithine decarboxylase|PTHR11482;|G3DSA:2.40.37.10;;IPR009006;Alanine racemase/group IV decarboxylase, C-terminal|PS00879;Orn/DAP/Arg decarboxylases family 2 signature 2.;IPR022657;Orn/DAP/Arg decarboxylase 2, conserved site|G3D…
g7.t1	contig_1	AUGUSTUS	11397	14141	+	ID=g7.t1;Parent=g7																	OG0003888	Pcac(1):Pinf(1):Ppar(1):Pcap(1):Psoj(1)	Pcac|g7.t1,Pcap|114321,Pinf|PITG_10008T0,Ppar|PPTG_11733T0,Psoj|557615	MPTLEDALETARLVIICTAAVISSVVAVVLFRRIPDPGYSTRGRRRGRSRSRKPPLPPPHATGPALYYSVVMTDWLFSVTGAVSQSMDMVMGGGVKVRTLVGASIDSLFHVSFLVSLLWGVVLAVFVLRTHRWARGHQATSPPMKRFPVRTIWLTIWTIGLGSGLLSTARLQARITDSGATDTLANCQRYLYITVYALSAGCVIAANIVLFVQRRRLNSVEELAVTAIADPSLGNSADNAALASTKTWEMQAQQALRIAHEKLMHYFLVVQILQLPMMLCYVLGFDAISYATYEVADCLLFSVPLFNAIVFGWRHLGEPRFPRDEDELRNNGTMLQSSSNSSRQGERQRDRMGTGLLAGSGNNGAGNVLASSFRTVFGSSAASSNNGKESMKSTYVGNE…	GBGX01015913.1			.	.	.	G3DSA:3.30.200.20;|PS00108;Serine/Threonine protein kinases active-site signature.;IPR008271;Serine/threonine-protein kinase, active site|PTHR23257;|TMhelix;Region of a membrane-bound protein predicted to be embedded in the membrane.|SSF56112;;IPR011009;Protein kinase-like domain|PS50011;Protein kinase domain profile.;IPR000719;Protein kinase domain|PF07714;Protein tyrosine kinase;IPR001245;Serin…
g8.t1	contig_1	AUGUSTUS	14797	17087	+	ID=g8.t1;Parent=g8	Yes	Yes	Yes	Yes			secreted										OG0003889	Pcac(1):Pinf(1):Ppar(1):Pcap(1):Psoj(1)	Pcac|g8.t1,Pcap|114348,Pinf|PITG_10009T0,Ppar|PPTG_11734T0,Psoj|329625	MLRNARSVGVAVAALTPLAALAVGEVAQHYDNNNKVVYAKQQLLRWRCSCEPEQSTEDSKTGASAWLGTAPPKFPYLLSISAGDNPAIVTNKLLTGAKVLGSYDEPTRDTLERLTAPTSALELAVHRIATRFSALKTALHGNVPEDFDPRVGLKVHAEDTMMCAVLDALRDLQYSDTISDAKSEADAPTNSTAGQVNAPPVFLLRDFDTLSDQDAERWLRWTHQISSEGLAHVVLLTTSTVTPSKMEWIQARHQSGLGGGGSDGVQDFIGILLRPANTLVDYSSAEEKLHELAELHDLDLFFDFKQESEEFTSDQKDGDVTQDHSKCTAELDIILKTTGNWWSDIDDVCQRLKGNNLNDVTLHVERLAIIQEVCNAFNQEAEIKLLESLHLNGSLQFSR…	GBGX01003291.1			.	.	.	.
g9.t1	contig_1	AUGUSTUS	17124	18768	-	ID=g9.t1;Parent=g9																	OG0003890	Pcac(1):Pinf(1):Ppar(1):Pcap(1):Psoj(1)	Pcac|g9.t1,Pcap|114460,Pinf|PITG_10010T0,Ppar|PPTG_11735T0,Psoj|492612	MGEEFRALPLTDEASERLKQVTRAFESRFRRPPMGVARAPGRVNLIGEHVDYEGYAVLPMAIEQSVYVAFNVIRRSHCDAGVMVLSVANEKTQYKPITVTMNEQEQGTVQQLELEGASWASYVLCGVLGLRDARPESFQDEEMELQMLVDGDIPAGCGLSSSSALVVASALATSGALKLSLKRSELAELCRRAEHRVGTMGGGMDQAVACLAQRGVALHLDFATVPARSNPVSVPDAAAGVTFVVANSLVVAEKAGDAATRYNKRVVECALAAKMIAKKAGMDDWRKITRLVDVQKALEGGISFRELEKLASTSCPLTEYSIGEIETELGEPIIEFFRGSSLEAAVMAVIASASSFKLQQRALHVWGEAERVEQFQSFCASLAEEVQRSPDHAALQKQL…	GBGX01017847.1			.	.	.	PS00106;Galactokinase signature.;IPR019741;Galactokinase, conserved site|PIRSF000530;;IPR000705;Galactokinase|PS00627;GHMP kinases putative ATP-binding domain.;IPR006203;GHMP kinase, ATP-binding, conserved site|PTHR10457:SF7;|PTHR10457;;IPR006206;Mevalonate/galactokinase|SSF55060;;IPR013750;GHMP kinase, C-terminal domain|PF00288;GHMP kinases N terminal domain;IPR006204;GHMP kinase N-terminal doma…
g10.t1	contig_1	AUGUSTUS	18954	21341	+	ID=g10.t1;Parent=g10																	OG0003891	Pcac(1):Pinf(1):Ppar(1):Pcap(1):Psoj(1)	Pcac|g10.t1,Pcap|114624,Pinf|PITG_10011T0,Ppar|PPTG_11736T0,Psoj|247505	MTVTSQLSRVQKPRVLVVGGGPVGLATAFMLEKLYKVPTRVVERQRSPTSHPQAHFINLRTMEVLYSAMPKFHDRLLAQAAPSVLWRDYIYCTGVGKAREIARIDQFGPCIPRDTIEQATANGDSLRESLAALSPTQFLHFPQNRFETLLDEFLAEHGVHVERGVELESLKLPTDSSATPEVTLRHLDTNTLEQESYDYVVGADGAHSLVRQLCGINMVGTRNLQSIANVHFTSKALSEAARENPAMLYFVFNKEVVGILIAHDFNRGEWVFQIPFFPPQESVPWDFSTAQCKEIVRHILPKNVMVSDDDINILSAGQWRMGARVAKQYDAGNQHVFLVGDAAHQFPPAGGFGMNTGLQDAHNLVWKLALTILADAENSTGADSMDTEALLKSYGSERQ…	GBGX01002177.1			.	.	.	PF01494;FAD binding domain;IPR002938;FAD-binding domain|G3DSA:3.50.50.60;;IPR023753;FAD/NAD(P)-binding domain|SSF51905;;IPR023753;FAD/NAD(P)-binding domain|PTHR13789:SF90;|PTHR13789;|PR00420;Aromatic-ring hydroxylase (flavoprotein monooxygenase) signature
g11.t1	contig_1	AUGUSTUS	21441	22658	-	ID=g11.t1;Parent=g11		Yes	Yes		Yes												OG0003892	Pcac(1):Pinf(1):Ppar(1):Pcap(1):Psoj(1)	Pcac|g11.t1,Pcap|507220,Pinf|PITG_10012T0,Ppar|PPTG_11737T0,Psoj|490644	MTASTARQATLLLLLTLQVGVQPLLMGWYASEARDVRLRVGVVEFLKLLLALVPLSLTRGEGGLLNQLKTWKLRAALATTVMPALIYVLQNLLNHAAVVALDGVTFNVLNQTKIIWTALLVYLLLGTRQSPLQLVALTLLCVAAVLMTTTSVETKDTEPQDTDAIVFTGMYQALLGAVLSALAGSIIQRALQREKRNQYMVTVELSVLGEMTLLTLAFVQDGLMTRDGDSQDGMWEGWSVMTLAALMCQAMGGVLVGFVIRDCGNVEKSFAVVGGMGLTALLETHFNGKPFGHNALVAMALVAISTALYTLNPPIVSAEDKPVALVPAEIGIAPVAAASNVRHSKKKMSADTSELEPFLAPPTVVTVSSNSVHTSSTSRQEMRRPMRQLQPLNEIPARR…	GBGX01013959.1			.	.	.	TMhelix;Region of a membrane-bound protein predicted to be embedded in the membrane.|PTHR10231;;IPR007271;Nucleotide-sugar transporter|SSF103481;|PTHR10231:SF3;|PF04142;Nucleotide-sugar transporter;IPR007271;Nucleotide-sugar transporter
g12.t1	contig_1	AUGUSTUS	23392	24291	+	ID=g12.t1;Parent=g12	Yes	Yes	Yes	Yes	Yes												OG0011147	Pcac(1):Pinf(1):Ppar(1):Pcap(0):Psoj(1)	Pcac|g12.t1,Pinf|PITG_10013T0,Ppar|PPTG_11738T0,Psoj|441043	MTARLQRVATLLLVCAACRAPQVVASVSASSLQGPSAVPVSPLSVPVAVWSVGSVATGCSQCRDSGNCSVAMNDTSSGVFCGDLHASADTQPCCCPYYTECRVTSKSTTCDCGGPWPFAIRHERLSVTEPVNETETLVEENITPQVDDPMNNQMSVSTEILIHLSAYLALFVFAIYVDQWVECFSDFRRNQMVAYGDAVDMKLLRFRQRFGKRRRDSQTDTETDDNLPLLVLESPAPISRPAFTFDEVAEAEVEDTVKKAVEEAASEEIVVVTVPVDVVQEVSTSPPTSPIELEEIPLEX	GBGX01019614.1			.	.	.	TMhelix;Region of a membrane-bound protein predicted to be embedded in the membrane.
g13.t1	contig_1	AUGUSTUS	24405	25187	-	ID=g13.t1;Parent=g13	Yes	Yes	Yes	Yes			secreted										OG0002438	Pcac(1):Pinf(1):Ppar(2):Pcap(1):Psoj(1)	Pcac|g13.t1,Pcap|547657,Pinf|PITG_10014T0,Ppar|PPTG_11739T0,Ppar|PPTG_11739T1,Psoj|488541	MALSTALSHIFSLALLLLVPHTQAKPLSMFGYGYGGGDHMRHQTGMGMEFYAPADRGCAMCRNGENCSIAVHNQSAGVFCGDVLSTFQPCCCSYRNECMTSIFSDSCECFDGAREEQIMTTRFYLFVGLSLIAWGLLAYDKMCAGPYKVMNSNRQLLASSPSAARARDEESVVDTVDSDSEDEQRTRGQNTTTGAGAVAASAVAVDVAEVEAEVDDVTAPLRPQSSSVMESADAEASVESIDETRSSSERQGCSTSIQTVX	GBGX01019614.1			.	.	.	.
g14.t1	contig_1	AUGUSTUS	25451	26914	-	ID=g14.t1;Parent=g14																	OG0003893	Pcac(1):Pinf(1):Ppar(1):Pcap(1):Psoj(1)	Pcac|g14.t1,Pcap|567649,Pinf|PITG_10015T0,Ppar|PPTG_11740T0,Psoj|313771	MSQQKKRAAAEFSGDVKRHTAQQHNGEEDLVFEDPFGDDMEDEEMIESDGDEEIVDGEASSADKDVDMDGDEQTEKQVNKVFMPGVDKLKDDEVLDYDSSAYDMYYAMTAEWPALSIDVVRDNLGAVRSRFPMTVFMVAGTQATNADDNQITVMKMSELHKTKQNDGSDSEDEDSDGEDETEGDPVLESRSIPHPGGVNRIRCMPQSSNIVATWSDRKKVHLWDIAQQLESLDGKAGAPLPAKQTPVYTFSGHADEGFAMDWSPVQAGRLVTGDCSKFIYLWANSEGAWSVDKVPFTGHKSSVEDLQWSPTEASVFASCSSDRTVRIWDTRRKAGSMLDVTAHDDDVNVITWNRNVAYLLASGSDDGSFKIWDLRNFKADNPVAHFRYHTAPVTSIEWH…	GBGX01013536.1			Dictyostelium discoideum	Q54ED4	Glutamate-rich WD repeat-containing protein 1	PTHR22850;|PS50294;Trp-Asp (WD) repeats circular profile.;IPR017986;WD40-repeat-containing domain|PF12265;Histone-binding protein RBBP4 or subunit C of CAF1 complex;IPR022052;Histone-binding protein RBBP4, N-terminal|PS50082;Trp-Asp (WD) repeats profile.;IPR001680;WD40 repeat|PF00400;WD domain, G-beta repeat;IPR001680;WD40 repeat|SM00320;;IPR001680;WD40 repeat|G3DSA:2.130.10.10;;IPR015943;WD40/YV…
g15.t1	contig_1	AUGUSTUS	27198	28370	+	ID=g15.t1;Parent=g15				Yes													OG0003894	Pcac(1):Pinf(1):Ppar(1):Pcap(1):Psoj(1)	Pcac|g15.t1,Pcap|17225,Pinf|PITG_10016T0,Ppar|PPTG_11741T0,Psoj|299329	MLSSMLRRPAALLPRRAHGATRGKHSKEEQELRESVRKLDYDGYLCGLLLPVKTRPSFFAIRALNAEIATIKDSVHSNQITGKIRMQWWRERIYNLYEVSSAAGAERPEQSTLLLRGLDKAIHDHDLTRRWFERLLDARDQDLDREDVQSLHELEVYAEQTASSLLYLTLECLGVRDDTADRVAGHAGVSIGLATLLRGTPYHSSRQQSYLPEDLMNKHGITVEDLLAAVEDPKLGEKVAPVVFDVACRAMEHLHQARSLRNELPSESRGAFLPLVSSSLYLKDLEAVNFNAFAPELQQRNMFQLHLQVLKHYFFRKYX	GBGX01004099.1			.	.	.	PTHR21181;|PF00494;Squalene/phytoene synthase;IPR002060;Squalene/phytoene synthase|PTHR21181:SF13;|SSF48576;;IPR008949;Isoprenoid synthase domain|G3DSA:1.10.600.10;;IPR008949;Isoprenoid synthase domain
g16.t1	contig_1	AUGUSTUS	28704	29512	-	ID=g16.t1;Parent=g16																	OG0003895	Pcac(1):Pinf(1):Ppar(1):Pcap(1):Psoj(1)	Pcac|g16.t1,Pcap|534605,Pinf|PITG_10017T0,Ppar|PPTG_11742T0,Psoj|350785	MNLGQMKNDPANGSAQAIPSLKRTLSGGAASSVGHGHAGGLSSHLGVGMNNMNSIPSVLHATPNTNPPQMLRAVTSSGAYNRPSSNQTFRGGSSGLSTTGTGGPTVASTNVSATTATRSVSQSSTMQDWRMYLTIEERQAVRSKIRDAYTSRCSTYEDLLQVACAIEEELLHISAPSRLDYFKSGFEFENRVKLKKDQLQGQLAALDAKRRSSSIGQQQQQQGTPNSGSSGNKTVGSAKKQRNX	GBGX01006423.1			.	.	.	.
g17.t1	contig_1	AUGUSTUS	29742	30365	-	ID=g17.t1;Parent=g17																	OG0013972	Pcac(1):Pinf(0):Ppar(1):Pcap(0):Psoj(0)	Pcac|g17.t1,Ppar|PPTG_11743T0	MDGSFIPPPFPFPEAWPRILAEQQQRQERRWLTPTTFASVQWPAPPTAECLNPMASSFPAATATNDAQYDDDKEEDDEEYDYGYVLSDEWREHFQSSTQLQQLPQQKQKRSGKSKKRRPQQKKKPKQQQAVNAEAVAAASASRSGHLQREIQSAKTHELARKWKRRGGSSSPPDPQIAALETSLNALFDEFCDAFQPVVWPHDALQRX	GBGX01006423.1			.	.	.	.
g18.t1	contig_1	AUGUSTUS	30548	31510	+	ID=g18.t1;Parent=g18																	OG0003896	Pcac(1):Pinf(1):Ppar(1):Pcap(1):Psoj(1)	Pcac|g18.t1,Pcap|534606,Pinf|PITG_10018T0,Ppar|PPTG_11744T0,Psoj|497561	MPPQKKRSRGSGKAPIKPKPKAAQDEEHEVEMMEEDSDSSDSEDDLTFAPNDGAEDDDDSDDDMDGGEAAAAAGGNVNVNFLFSDPREAHFHSVKQFLLAYLPPTQPFDVSGLANAIVGQVTAGTMVCVEGEDDVYGFITALNLKSFADETSIQQVLQYVTKKCPSAELPKLQQILNTKNVGLLLNERMVNLPYQLVPALHSALHEDIEWAIQNEDTEELRNSFEMDYFLILSTCTEEKSGSSGSKKGKKSKTTYEQTAKFFHNFEDEFLEQEAELSFSFDTPLTERERVDKSSKTTVVMLLERKKHKAALASISAMINVX	GBGX01014638.1			.	.	.	PIRSF028983;;IPR025602;BCP1 family|PTHR13261;;IPR025602;BCP1 family|PF13862;p21-C-terminal region-binding protein;IPR025602;BCP1 family
g19.t1	contig_1	AUGUSTUS	31557	33109	-	ID=g19.t1;Parent=g19																	OG0003897	Pcac(1):Pinf(1):Ppar(1):Pcap(1):Psoj(1)	Pcac|g19.t1,Pcap|547664,Pinf|PITG_10019T0,Ppar|PPTG_11745T0,Psoj|494773	MTQSSYSSDDQDIRDYSSSSSESSFSSESDVEYSRDSDVSSDGLEMGLNGRSEAQQKFKRLRRIFLNRPTKVKAKEKNQPQKRSLNCRDSPQPKRRPTERRQTEHRRRFSIPSSSSVADERAMNRLSKSLVDSTARPLQAAIDQHVNALREQMKRHSAQQDSTANQVQSMLEQAMDELQFLKKQEERALESQSYALRLEVFQQQYLNKVAEIEDEMYAAIQNRHEECDATILAAAKKLQDQTQHALGNDLAMMNREPIDQQLDSSSVLTDSSSASQPKVRRHRSVRPLRHDPLSSSRPASPVSQQRAKLQALEEKLAAFSPESLNRVKNELATPIRHTRGEKTPAKYKRETVSSYNSIGSNDSPNEPVVCDAEEWRASPLSPLRKGPTYWRNGISLEAT…	GBGX01014638.1			.	.	.	Coil;
g20.t1	contig_1	AUGUSTUS	33314	33742	+	ID=g20.t1;Parent=g20				Yes													OG0012895	Pcac(1):Pinf(0):Ppar(1):Pcap(0):Psoj(1)	Pcac|g20.t1,Ppar|PPTG_11746T0,Psoj|299326	MEMVGKFLVYAKLVFLLAGRMVAELLRMGTSQLAKMTRRLVGISRVDLPNGDQQLLGTESVGNAVQKDLADEWVDVSDADNWEPGGKNLLDENRKPSHQISESSTEDELIELSDGEEPTTSLHSIKRDRAATKLTSPALILRX	GBGX01003862.1			.	.	.	.
g21.t1	contig_1	AUGUSTUS	33839	35218	+	ID=g21.t1;Parent=g21			Yes	Yes	Yes												OG0003898	Pcac(1):Pinf(1):Ppar(1):Pcap(1):Psoj(1)	Pcac|g21.t1,Pcap|547665,Pinf|PITG_10020T0,Ppar|PPTG_11747T0,Psoj|299325	MASRARKRSMLTFLLAVIVAITCMLVLSIQVPSVAAAPANSRDSKHFVVGEAFDEDEEEDDDWDFMDDDAILGLSERKSDGFKVHTTENKESCVDSMPIELVDDDYCDCQDGSDEPNTSACSHVLLNSETPPFGREFSCKADDKMVSLASVDDGVCDCCDGSDERDGLCPDTCAAEWKRRLQTLQERLDVVQRGQRRRTRYLTGAVDKVQQLKEDFERLAEAYQAGQRAFEDLQRQAQHNPELRGQLEQSYNVLRRVQYITYVQSRVVEPSTFSDAAWKPAFVELVGQCFTYTVDEKELKGGTPNVIPRKYDMVLCPFQNVSQTEPLYPKWTKAERQTKVGDKAADENEEDTEVPRPIGLGIWNEWQESIGFARVQSYNHGEPCANGQERHTRVELSCG…	GBGX01021568.1			.	.	.	PTHR12630:SF1;;IPR026874;Glucosidase 2 subunit beta|PF12999;Glucosidase II beta subunit-like;IPR028146;Glucosidase II beta subunit, N-terminal|PTHR12630;|Coil;|PF13015;Glucosidase II beta subunit-like protein;IPR009011;Mannose-6-phosphate receptor binding domain|SSF50911;;IPR009011;Mannose-6-phosphate receptor binding domain|G3DSA:2.70.130.10;;IPR009011;Mannose-6-phosphate receptor binding domain…
g22.t1	contig_1	AUGUSTUS	35274	37025	-	ID=g22.t1;Parent=g22																	OG0003899	Pcac(1):Pinf(1):Ppar(1):Pcap(1):Psoj(1)	Pcac|g22.t1,Pcap|114347,Pinf|PITG_10021T0,Ppar|PPTG_11748T0,Psoj|495272	MSEGKPAKAGGSVIYSVSSWRLGDDGSIHRRGRLKYATGDVYDGEWVDGKRHGQGVLTFGSGGSYTGEFANNLFEGFGVLRIPKSQHPLTKTWQHGEKYEGDFVRGLKHGRGTWQTRSGDQYDGELKKGLYEGKGVCVCGTSGDVFNGEFVRGLRHGRGELRFRNGSVYSGGFRFDNFHGFGRMLYGPGGVHGSYVGDFVDGKRHGQGVRTYGDGEANKTNRRRYEGAWEDDEPHGTGVLESDGRIAVGIFERGLQKGPGAIRFANGDTYDGTFEKGDLHGDGRFVYRDGGVFEGAFVRSKRHGKGIRVFSNGDRYEGDWVDDQMHGRGVHTSKIIVKPRGKAKKDGGTGLLVYDGDYCNGHQTGEASIIYEFKPMIEVRPETEEERTNWEWNGEFEFP…	GBGX01014212.1			.	.	.	SSF82185;|PTHR23084;|SM00698;;IPR003409;MORN motif|G3DSA:2.20.110.10;|PTHR23084:SF162;|PF02493;MORN repeat;IPR003409;MORN motif
g23.t1	contig_1	AUGUSTUS	37199	42526	-	ID=g23.t1;Parent=g23																	OG0003900	Pcac(1):Pinf(1):Ppar(1):Pcap(1):Psoj(1)	Pcac|g23.t1,Pcap|528038,Pinf|PITG_10022T0,Ppar|PPTG_11749T0,Psoj|494515	MSGVESLLLESDEEDLGELDLSAITLEEILREEELVNKSAEDADGSTQDGDDLFFSPATFTLNIEPGPGMDVIPAPKAATSATTKTETHFRTPLEIAEAREKQLLSCVGVELISPLQVKRRLRAHARSKALKSRREGLVAMKKNQRKKKIAEGAGAAAVAAEKKSTGVVKVEPMEAISRQLRKNIEFKEYGPGSPTVVAIHSKFIAIGTSKGLVIIFDHFQNIRQVLGNTNDADGDGPVTAVDVSPGSDYLVCGYQSGRIVLWDMIKGTSLKAVSDAHENPVVSLRFLKDQKPVLVSVDTNGLVNKLNFSKMMGMVYVVDVDPLYDGSAGKILSISVLPQSAGNAKISYLTDQYCLAALSTETVTFIIAIEPEVRVIYRWARPEDIAPDDPVLPTLAFA…	GBGX01014212.1			.	.	.	G3DSA:2.130.10.10;;IPR015943;WD40/YVTN repeat-like-containing domain|SSF50978;;IPR017986;WD40-repeat-containing domain|PTHR12616:SF6;|PS50294;Trp-Asp (WD) repeats circular profile.;IPR017986;WD40-repeat-containing domain|SM00320;;IPR001680;WD40 repeat|PTHR12616;|PF12816;Golgi CORVET complex core vacuolar protein 8;IPR025941;Vacuolar protein sorting-associated protein 8, central domain
g24.t1	contig_1	AUGUSTUS	43844	44905	-	ID=g24.t1;Parent=g24																	OG0003901	Pcac(1):Pinf(1):Ppar(1):Pcap(1):Psoj(1)	Pcac|g24.t1,Pcap|17528,Pinf|PITG_10023T0,Ppar|PPTG_11750T0,Psoj|493467	MSLDESSVLMDRALVTMCQELPEALGLYNTAKDQFSLAAIRGIPLLEYVGPDSRKLVLIRDWMRAYEPAENEPLTSEISMDSLKETARRERKELERQLQEEKHAILTSAESEKKKKKKRRKKEKERPAKESSKAKSKEKTKAKKKSAAKNKQSKTRTGGRKRHVQLYSDDDVLSIDESSSSSDSSSESSSSSESDSDSRSKKKNKTSGNLPPKEVVLSSDEDEEPNDMFDTDDPDVYEVEKIISKKTGETYGDPDLYEVKWEGYDETTWEPASNISKDLIDEFEGQPVREDVYVVEEILDRRSKRDPDTRLKTHQYKVKWVGYDDVTWEPAENLPHNMRRKFDQKYESRKRRRX	GBGX01017492.1			.	.	.	PS50013;Chromo and chromo shadow domain profile.;IPR000953;Chromo/chromo shadow domain|SSF54160;;IPR016197;Chromo domain-like|Coil;|G3DSA:2.40.50.40;|PF00385;Chromo (CHRromatin Organisation MOdifier) domain;IPR023780;Chromo domain|SM00298;;IPR000953;Chromo/chromo shadow domain
g25.t1	contig_1	AUGUSTUS	45066	47641	+	ID=g25.t1;Parent=g25																	OG0002439	Pcac(1):Pinf(1):Ppar(1):Pcap(1):Psoj(2)	Pcac|g25.t1,Pcap|17230,Pinf|PITG_10024T0,Ppar|PPTG_11751T0,Psoj|494439,Psoj|494973	MAPWTLKRLERAVENFSAQLQCAICLCAYDNPVSLPCNHCFCEECIHRALELKALCPICKTPAKKRRLRYDTTVQELLRATEMLCAAPDPNAVAAAPQTPPKTEKRVKNELTQVKVAAPAAKVAATKATKVAAKTATPERKMTPRRGAKRNSQKSPPSTPTLMDVWVTGGSVRLKNGLKIKKEKLSTPARRRSLTQEMNSQVAATKMSPPLFEISTRNGDNAETRDENTLMPWRRRTSGNAVVMDIVATDTAMDETQLEAAGRSQQTLHVSPRRWRPAAGVIRVNAGFSPQRQQSDGEDDVVDAVVAETQLETVEMGQQETPTRRRRRRRPESNRVAMDETVGETQLEAVEPKHQTPTPRKRRRSATNGVVAVDNANGVTIATKQQPVSNGKIPLRNGS…	GBGX01020327.1			.	.	.	PS50089;Zinc finger RING-type profile.;IPR001841;Zinc finger, RING-type|G3DSA:3.30.40.10;;IPR013083;Zinc finger, RING/FYVE/PHD-type|PTHR13763;;IPR031099;BRCA1-associated|PS00518;Zinc finger RING-type signature.;IPR017907;Zinc finger, RING-type, conserved site|PS50172;BRCT domain profile.;IPR001357;BRCT domain|SSF52113;;IPR001357;BRCT domain|G3DSA:3.40.50.10190;;IPR001357;BRCT domain|SM00184;;IPR0…
g26.t1	contig_1	AUGUSTUS	47969	50020	-	ID=g26.t1;Parent=g26																	OG0002440	Pcac(1):Pinf(1):Ppar(1):Pcap(1):Psoj(2)	Pcac|g26.t1,Pcap|114530,Pinf|PITG_10025T0,Ppar|PPTG_11752T0,Psoj|493685,Psoj|496693	MMDPPINERFCLRVRNLPTVLSTEAITSLFSYYGATRVHVLKRRNAASSGKEPGAEPSKRLQKAVATFSTREAQQNAQKRLHSLELAGHHLQVEMVGDEAATTSIETKPESREAGSNVSLSYPPPLPKGLPPPLPPTPGPLQNPLYAPAPLAPHLGLNYAPSPLLEYKYPKATESIVRNIANALIALPRFYTQVLHLMNKMNLPPPFEEDAIPGRFSVKQDKARETGGVRSKQLKRRRIDDNLTAQIVEEDEDDEQDEDNVSATQSIEAHPPPPEPHLLSEAACGMTALNKTEQKSSAQGNYSLPALIGKPLARQNKLLSIKKNATFTTAFQIGTDNRSHQEVHRPTRPGVISISEVNRQRLTPEELPFMESYVRGLPSSSIMVKNVARGVDEKDLRFV…	GBGX01020327.1			.	.	.	SSF54928;;IPR012677;Nucleotide-binding alpha-beta plait domain|PF00076;RNA recognition motif. (a.k.a. RRM, RBD, or RNP domain);IPR000504;RNA recognition motif domain|PTHR16105:SF0;|SM00360;;IPR000504;RNA recognition motif domain|G3DSA:3.30.70.330;;IPR012677;Nucleotide-binding alpha-beta plait domain|PS50102;Eukaryotic RNA Recognition Motif (RRM) profile.;IPR000504;RNA recognition motif domain|PTH…
g27.t1	contig_1	AUGUSTUS	50223	52029	-	ID=g27.t1;Parent=g27																	OG0003902	Pcac(1):Pinf(1):Ppar(1):Pcap(1):Psoj(1)	Pcac|g27.t1,Pcap|114504,Pinf|PITG_10026T0,Ppar|PPTG_11753T0,Psoj|557610	MSLRKRRSSPDGGSPKNVPAAPPPPAPKAGGLTKFMTRVIVGFAMIGGFIAILYGGHMYVWGLVVVLQTLIFRELVNVRYRAAAEKNIPWFRSVQWMWFVVALFYNYGDSLGAFIESSKIRFVPPAIVHYLRYHTWVSFTMYAMLFVMSVLSLKKGYYKYQMGQYTWTIVTLGLIVFQMKYVLSNIFNGLFWFLFPVSLVICNDCFAFFCGKLFGRKFIKTPFLRLSPNKTWEGFIGAFICTVIYAFYSSAFISQFSWLTCPVESFEFKLIPDPLTCIPHDVFLPHFYDVPVSIARFIGQSQIQLVPIQLHSFWFAIFASVVSPFGGFYASAIKRTYKLKDFDSVIPGHGGVMDRMDCQLITNCFTTVYFNTFIRSPTPSVAMILNLVAQLTVNQKKDV…	GBGX01006953.1			.	.	.	PF01148;Cytidylyltransferase family|TMhelix;Region of a membrane-bound protein predicted to be embedded in the membrane.|PTHR13773:SF8;|PTHR13773;
g28.t1	contig_1	AUGUSTUS	52199	54645	+	ID=g28.t1;Parent=g28	Yes	Yes	Yes	Yes	Yes											CAZY:GH89.hmm	OG0001141	Pcac(2):Pinf(2):Ppar(2):Pcap(2):Psoj(2)	Pcac|g28.t1,Pcac|g59.t1,Pcap|534609,Pcap|567679,Pinf|PITG_10027T0,Pinf|PITG_10050T0,Ppar|PPTG_11754T0,Ppar|PPTG_11777T0,Psoj|247428,Psoj|495971	MITRRIYLLLAVLLLPLAVSASIDLLKKNADDHDVVAATRGLIHRRLGGRFNDQISLRVLPSEADGLDMFELGSDGDKLEVAANSATAMAYGLQWYLKSVLHTQTDWDNHKLQLPYVLPKVKQHVQHKRSAKFSYYQNVCTVSYSSWTWGWPQWEKHIDWMALNGINMPLAFTGQEKVWQDTFQKHYNVSSAGLNKFFAGSAFLAWGRMGNLRGSWVKGPLPQAFIDGQYALQLKILGRMREFGMMPALPAFAGHVPEEMKVLFPNAKFTRSPNWGDFSDEFCCVYMLDPSDPLYHDIGKTFLEEQRALYDYTSSLYQCDTYNEMDPDFTDPTKLQAASRAVIDSMTAADRNAVWLIQGWLFENSPDYWTKERVEAYLDGVLNDKMIILDLYSEVRPVW…	GBGX01020461.1			Arabidopsis thaliana	Q9FNA3	Alpha-N-acetylglucosaminidase	PF12972;Alpha-N-acetylglucosaminidase (NAGLU) C-terminal domain;IPR024732;Alpha-N-acetylglucosaminidase, C-terminal|TMhelix;Region of a membrane-bound protein predicted to be embedded in the membrane.|PF12971;Alpha-N-acetylglucosaminidase (NAGLU) N-terminal domain;IPR024240;Alpha-N-acetylglucosaminidase, N-terminal|PTHR12872;;IPR007781;Alpha-N-acetylglucosaminidase|PF05089;Alpha-N-acetylglucosami…
g29.t1	contig_1	AUGUSTUS	54806	55172	+	ID=g29.t1;Parent=g29																	OG0013973	Pcac(1):Pinf(0):Ppar(1):Pcap(0):Psoj(0)	Pcac|g29.t1,Ppar|PPTG_11755T0	MEQPVDKETAKAQFRSSRLSWSNQAEHKLKQELSDIAIAKCRSVSEKFAECAKANGLMVVFKCRDHNKALNACLHQYTNDEQFEIYRQKREKEMDANX	GBGX01020755.1			.	.	.	PF08583;Cytochrome c oxidase biogenesis protein Cmc1 like;IPR013892;Cytochrome c oxidase biogenesis protein Cmc1-like
g30.t1	contig_1	AUGUSTUS	55280	56979	-	ID=g30.t1;Parent=g30																	OG0003903	Pcac(1):Pinf(1):Ppar(1):Pcap(1):Psoj(1)	Pcac|g30.t1,Pcap|547672,Pinf|PITG_10028T0,Ppar|PPTG_11756T0,Psoj|350782	MSEWWATIGQPFAEALLSLDTVKIKAAFANAPSSYYEYIRSIYERSPEHVIIETFLIVFVIYITFVKRDKPKGTAAKLSEREIDDLCEEWNPEPIIPPNAVVDVNKSKPIGIVEATPDTHIKLQGFAKPLLNLATFDFLGLGSRLELKEVAVKTLTKYGCGSCGPRGFYGTIDTHEILEKDIAQMMGTTDSITFSDTEATSSSVLPAFAKRGDLIVMDDGCNDSILVGANLARCTVLYYKHNDLEDLDRVLKSVRDEDKRKKRGSDCQRRYVVTEALFRNHGDMVDLPHVVELCNKYFFRLFLDESFSFGVLGKSGRGLTEHYGMDVSEVAIICSSLAGSTASVGGFSTGSQEVVDYQRINSAGYVFSASAPPFTSACCSEAIRIMKNEPELFTKLRDN…	GBGX01021102.1			Mus musculus	O35704	Serine palmitoyltransferase 1	PTHR13693:SF2;|G3DSA:3.40.640.10;;IPR015421;Pyridoxal phosphate-dependent transferase, major region, subdomain 1|PF00155;Aminotransferase class I and II;IPR004839;Aminotransferase, class I/classII|TMhelix;Region of a membrane-bound protein predicted to be embedded in the membrane.|SSF53383;;IPR015424;Pyridoxal phosphate-dependent transferase|PTHR13693;
g31.t1	contig_1	AUGUSTUS	57268	57658	+	ID=g31.t1;Parent=g31																	OG0003904	Pcac(1):Pinf(1):Ppar(1):Pcap(1):Psoj(1)	Pcac|g31.t1,Pcap|567663,Pinf|PITG_10029T0,Ppar|PPTG_11757T0,Psoj|492337	MELRNRATGASKQGQRGVDVALGPTIYSGERYSKMSERLKRQHKKPSEVAEANTQRIMRSQVIAFVVALVFVLSLVFTMMYQAHVRRSNRKPFDAX	GBGX01017557.1			.	.	.	TMhelix;Region of a membrane-bound protein predicted to be embedded in the membrane.
g32.t1	contig_1	AUGUSTUS	58089	58718	-	ID=g32.t1;Parent=g32																	OG0003905	Pcac(1):Pinf(1):Ppar(1):Pcap(1):Psoj(1)	Pcac|g32.t1,Pcap|8182,Pinf|PITG_10030T0,Ppar|PPTG_11758T0,Psoj|557601	MPLLLRPTAPSPSIDELAFAVTAAPLSSQALQRSVSSAASELPHCPTHGRLSLRHRRSTAGTETDLLSCSEEACQDSEHQSTQRSSQQSMRRSSGILKPKDTTDLETAFRDSKRSSHDTQLDEDHVSSDGSYASEAERVSSVLSCGCSCADANEFAITSSSVVIEDRQLAVVDKELRDYRKTLVRKLYSRLTKISGLGRRKPSTAKPVFX	GBGX01013585.1			.	.	.	.
g33.t1	contig_1	AUGUSTUS	60022	63117	-	ID=g33.t1;Parent=g33	Yes	Yes	Yes	Yes			secreted									CAZY:GH38.hmm	OG0003906	Pcac(1):Pinf(1):Ppar(1):Pcap(1):Psoj(1)	Pcac|g33.t1,Pcap|534612,Pinf|PITG_10031T0,Ppar|PPTG_11759T0,Psoj|360129	MRVLGTLASALLAASVSASCDPSKWTPPSDGVYNTSSRVDPNKLNVHLIAHSHDDPGWLISVDQYYTQRVQYILDTAVEELVRNPDRQFMFVEQSFFQRWWHEQGSEVRGVVKQLVREGRLDLTVNGGWCMHDEATPHYIAMVDQTAYGHQLLMDEFGISPRIGWQIDPFGHSATQGSLLSQGVGFDALYFARIDYQDYGNRKKNKDLEFIWRPSKSRGKASQVFTGEIIDHYCPPGKFDFGNNGNQIQDDAELHDYDVCEEVEQFVNNAKMRGGASKGNHVFIPMGCDFQYDNSRRWFKNMDKILHYVNQDGRVNVLYSNLSYYTDLKREEGLTWSVKTDDFFPYGSARDDYWSGFFTSRPTLKRFARVANTLLQQVRQLDAVYQSHHSSPLVALQRA…	GBGX01007896.1			Arabidopsis thaliana	Q8LPJ3	Probable alpha-mannosidase At5g13980	G3DSA:2.60.40.1360;|SSF88713;;IPR011330;Glycoside hydrolase/deacetylase, beta/alpha-barrel|SSF74650;;IPR011013;Galactose mutarotase-like domain|PF09261;Alpha mannosidase middle domain;IPR015341;Glycoside hydrolase family 38, central domain|G3DSA:3.20.110.10;;IPR027291;Glycoside hydrolase 38/57, N-terminal domain|PTHR11607:SF3;|G3DSA:2.70.98.30;|PF01074;Glycosyl hydrolases family 38 N-terminal dom…
g34.t1	contig_1	AUGUSTUS	63808	65277	-	ID=g34.t1;Parent=g34																	OG0003907	Pcac(1):Pinf(1):Ppar(1):Pcap(1):Psoj(1)	Pcac|g34.t1,Pcap|507227,Pinf|PITG_10032T0,Ppar|PPTG_11762T0,Psoj|557596	MADLSDIGLFGLAVMGQNFALNMASHGFKVSVCNRSPDKVDATVQRAKDEGNLPLVGYKDMKEFVASLARPRKVVILVVAGKPVDLTIAALSEFMEPGDIIVDGGNEWFPNSVRRASELEPKGIHFVGMGVSGGEEGARNGPSLMPGGPKEAFDALEPIITKCAAQVDDGACTTYLGPIGSGNYVKMVHNGIEYGDMQLIAEAYDILKIAGGLTNEELANVFDEWNKSELESFLIEITAQIFAKKDDLTDDGYVVDKILDKTGMKGTGRWTVQEAAERSIAAPTITASLDARYLSARKDERVFASKILSGPSEIPAVDKQQLIDDVRQALYASKICSYAQGLNLIREAGVQMGWNVDLGECARIWKGGCIIRAKFLDRIKSAYTKDASLISLLVDPDFA…	GBGX01015677.1			Spinacia oleracea	Q94KU2	6-phosphogluconate dehydrogenase, decarboxylating 2, chloroplastic	PIRSF000109;;IPR006113;6-phosphogluconate dehydrogenase, decarboxylating|PF03446;NAD binding domain of 6-phosphogluconate dehydrogenase;IPR006115;6-phosphogluconate dehydrogenase, NADP-binding|PR00076;6-phosphogluconate dehydrogenase signature;IPR006183;6-phosphogluconate dehydrogenase|G3DSA:1.10.1040.10;;IPR013328;6-phosphogluconate dehydrogenase, domain 2|G3DSA:1.20.5.320;;IPR012284;6-phosphogl…
g35.t1	contig_1	CodingQuarry_v2.0	67276	67497	+	ID=g35.t1;Parent=g35																	OG0013974	Pcac(1):Pinf(0):Ppar(1):Pcap(0):Psoj(0)	Pcac|g35.t1,Ppar|PPTG_11761T0	MVHFGGLELSADSRGLMVILKVMQLAQRHMADVVSSPLGANPTGITHVVFSTTPKTMKKFSRASTAVFLNAAEX	GBGX01020733.1			.	.	.	.
g36.t1	contig_1	AUGUSTUS	67973	70731	+	ID=g36.t1;Parent=g36		Yes		Yes	Yes	Yes											OG0011148	Pcac(1):Pinf(1):Ppar(1):Pcap(0):Psoj(1)	Pcac|g36.t1,Pinf|PITG_10033T0,Ppar|PPTG_11760T0,Psoj|489448	MLPRLSTKVHPQRSLLSACAIVTPPSSCEGKAASYNCLPSPSAPPDEAEPKSSTVRDHTQWFYNYPRLSFVILFVVCTYIGGIYVSTKVTAWTLDVLGVHKELTSARETYVATSRMLNTMTECVDRSSLEYLAAAKLQFEADNKRVQKIIDANDKVLANQRNATMTCSKAFLTSLKEQVKATTSDDVNSTLSCFEDKFYENVPETDDVSSSRTLVLAVRTLLTTQAVSTANASVSKQQSHFENQLLEMWSAVDKVKTSIEKTLGVTNSLASKELKSLTPILSDSDGSGHTKQSASRLGRLGKVVSSELSDPLSSASSTSVEAIQKAGRTLHKALEFLAGLHDGFTDVMDTVDETWGFLEKQLNATVQQVTQLQKELVYAAESTAQQINRTSAAVMTSLN…	GBGX01006919.1			.	.	.	TMhelix;Region of a membrane-bound protein predicted to be embedded in the membrane.
g37.t1	contig_1	AUGUSTUS	70839	75321	-	ID=g37.t1;Parent=g37																	OG0003908	Pcac(1):Pinf(1):Ppar(1):Pcap(1):Psoj(1)	Pcac|g37.t1,Pcap|534614,Pinf|PITG_10034T0,Ppar|PPTG_11763T0,Psoj|329593	MKTSISVSRSMLLSNCLIRSTAKEKCVLLGLVRAVHRMEIELLRGRFQAIEIEREEASMTYQTPRVDGVFAQLERGTAGQGVVITEPPSCELHVYKQEQAETSVETSHRYPIQFAKRVTRNMEQIYADQSLFITGGTGFLAKTLIEKLLRCTPDVAKVFVLIRPRKGVAPAERLQKEIIESRVFDRLRAERPNDFEAFAREKLQAIAGDIATPDLGISIEDARLLRACVQISIHSAATVQFDEPLEVAVEMNCLGALNVAKFVQSCPRNRCHLHVSTAYVNSNRRDPRISEELYPLDFDAHDALKAVTTASPSELERLRVNLMGTYPNTYALTKSMTEHLLVREVAPHFPLIIYRPTIIGASWKEPMPGWTDQIAAAGAIFLAAGMGVLTMLPGDPRNV…	GBGX01020324.1			.	.	.	SSF69593;|PTHR11011:SF26;|PTHR11011;;IPR026055;Fatty acyl-CoA reductase|G3DSA:3.40.50.720;;IPR016040;NAD(P)-binding domain|PF01553;Acyltransferase;IPR002123;Phospholipid/glycerol acyltransferase|SM00563;;IPR002123;Phospholipid/glycerol acyltransferase|PF07993;Male sterility protein;IPR013120;Male sterility, NAD-binding|PF03015;Male sterility protein;IPR026055;Fatty acyl-CoA reductase|SSF51735;;IP…
g38.t1	contig_1	AUGUSTUS	77124	77891	+	ID=g38.t1;Parent=g38	Yes	Yes	Yes	Yes			secreted										OG0001607	Pcac(2):Pinf(2):Ppar(2):Pcap(1):Psoj(1)	Pcac|g38.t1,Pcac|g40.t1,Pcap|114620,Pinf|PITG_10036T0,Pinf|PITG_10037T0,Ppar|PPTG_11765T0,Ppar|PPTG_11766T0,Psoj|488119	MPRISSFTLISAFAVAASIIPTASGFQSGSGGRVMWENNCDFYGNDYRSMRAIPDVCGDVCASDSKCTHWAWNNYNGGTCWFKTGSRSAKTANWGTNCGYVVSRSTQGQSQGQDRGQTSNSGLSASEMGEMLGRINAYRSQNGLPGLSIDNRLVSAAALHSQDQANNCKMTHAGSNGSRLGDRIKAQGYNFNMAAENVAAGQKTVEEVMTSWWNSPGHRANLLGKNVENVGFAKVVNSGCSNYATYWTQDFGRLGX	GBGX01013576.1			.	.	.	PF00188;Cysteine-rich secretory protein family;IPR014044;CAP domain|SSF55797;;IPR014044;CAP domain|G3DSA:3.40.33.10;;IPR014044;CAP domain|G3DSA:3.50.4.10;|PTHR31157;|PTHR31157:SF14;
g39.t1	contig_1	PGNCodingQuarry_v2.0	78634	78777	-	ID=g39.t1;Parent=g39				Yes													OG0015163	Pcac(1):Pinf(0):Ppar(0):Pcap(0):Psoj(0)	Pcac|g39.t1	MLALLLGDFLCLDCTNIFSVAKGATVYAQMEHKVATCDAYRLYTAHVX				.	.	.	.
g40.t1	contig_1	AUGUSTUS	78944	79738	+	ID=g40.t1;Parent=g40	Yes	Yes	Yes	Yes	Yes												OG0001607	Pcac(2):Pinf(2):Ppar(2):Pcap(1):Psoj(1)	Pcac|g38.t1,Pcac|g40.t1,Pcap|114620,Pinf|PITG_10036T0,Pinf|PITG_10037T0,Ppar|PPTG_11765T0,Ppar|PPTG_11766T0,Psoj|488119	MPRLSSFALIAASAIAVSVVPTTTAFQLGSGGRVMWENNCNFSGNDYRWMTAIPAVCGDVCAGDSKCTHWTWSNSNGGTCWFKTGSRSAKTTKWGTNCGYVVSRNSAVQVQAQTQAQTPAQIQTQVSSNSGLSSAEMSEMLSRINAYRTQNGLGALTIDNRLVAAATLHSRDQANHCTMTHTGSNGSKLGDRIKAQSYNFATVAENVAAGQNTVESVMTAWWNSPGHRANLLNKDVANVGFAKVVNNDCDSYATYWTQDFGRFGX	GBGX01013576.1			.	.	.	G3DSA:3.40.33.10;;IPR014044;CAP domain|PF00188;Cysteine-rich secretory protein family;IPR014044;CAP domain|PF14295;PAN domain;IPR003609;PAN/Apple domain|G3DSA:3.50.4.10;|SSF55797;;IPR014044;CAP domain|PTHR31157;|PTHR31157:SF14;|TMhelix;Region of a membrane-bound protein predicted to be embedded in the membrane.
g41.t1	contig_1	AUGUSTUS	81066	81950	+	ID=g41.t1;Parent=g41																	OG0003909	Pcac(1):Pinf(1):Ppar(1):Pcap(1):Psoj(1)	Pcac|g41.t1,Pcap|528045,Pinf|PITG_10038T0,Ppar|PPTG_11767T0,Psoj|329589	MGSSSAFQIGSQGRVMWKNNCDYYGDDMYSVPGIPDVCGDICADDSECTHWAWTYFNGGTCWLKNGKTATTLTYWGGGCGYVIDRFLCSDSDSADQNAEQNGKQSDRNIEQNADQNANQNADQNADQNADQNVDQNADQNADQTDQASQASQASGSTSYDNGLTSAETSEMLASINSYRAQYGLGALTIDARLVAASYAHSKDQAAHCAMAHEGSDGSDPWDRMEAQGYDWAVAAENVAAGQSSVSAVMTSWWNSAGHRANILKDDVKNVGFAVASNSDCSEYATYWTQDFGAQX	GBGX01013576.1			.	.	.	PF00188;Cysteine-rich secretory protein family;IPR014044;CAP domain|PTHR31157;|PTHR31157:SF14;|G3DSA:3.40.33.10;;IPR014044;CAP domain|G3DSA:3.50.4.10;|SSF55797;;IPR014044;CAP domain
g42.t1	contig_1	AUGUSTUS	82279	83121	-	ID=g42.t1;Parent=g42																	OG0011149	Pcac(1):Pinf(1):Ppar(1):Pcap(0):Psoj(1)	Pcac|g42.t1,Pinf|PITG_10039T0,Ppar|PPTG_11768T0,Psoj|494073	MSKDAHVSFASPSKSTPAPAATVYSYKKHKPQTNQLYVDPALPPLHQCPSMNEEGTEGHALKLLRVTLKLVVFHWINSMLGVTAFTIVVCGVLVSILLTPLCCFGIVFFRLVLCLVAVLAELDVRLSNYISLPEEHISTMSLQRGSHASARACGETSVEQLVPNLNKFSQPAMRATLYFMSVKTLIGILSSLVLSISFSLPVGAISRGNLGDNFEGVVGLLVFVLATVLLLGIGIPLMQYSARLSRAATVYFCCEKCAPVHHTEKDHSTAYGATEICSAAX	GBGX01017054.1			.	.	.	TMhelix;Region of a membrane-bound protein predicted to be embedded in the membrane.
g43.t1	contig_1	AUGUSTUS	83604	84269	-	ID=g43.t1;Parent=g43																	OG0003910	Pcac(1):Pinf(1):Ppar(1):Pcap(1):Psoj(1)	Pcac|g43.t1,Pcap|507230,Pinf|PITG_10040T0,Ppar|PPTG_11769T0,Psoj|299307	MVEPDAKAVVLQAARVLVFLVLNHVLASTGFIVILFGIAFSLGSLALCCLGVVVFQGLLYLAPLLARLDVALHNFVEPAENKLYGQIPHYGENGSHFARPSLAVLLYFSTAKLGVGVLSAMVVIIPFSMPIHALTSPVFRDEYFSGGWFNLWAFMVVATALLIAGFVAMPQVARLSCVTTRLLCREVFSSIYTRDYVPSASEEPLGSTNPSYGTKQSMQQVX	GBGX01013858.1			.	.	.	TMhelix;Region of a membrane-bound protein predicted to be embedded in the membrane.
g44.t1	contig_1	AUGUSTUS	84518	85516	-	ID=g44.t1;Parent=g44																	OG0011150	Pcac(1):Pinf(1):Ppar(1):Pcap(0):Psoj(1)	Pcac|g44.t1,Pinf|PITG_10041T0,Ppar|PPTG_11770T0,Psoj|494495	MVETSSYHSRMYPSFETPVGPRLGAAYRNANAPPMTASEAERWPLTSAAPPVYSQPDPHNVYYVPPSYGEPPHERHCHRHSNHRHRHHCHQHGGCKGQGFVLSTLRLGLFHVLNALLGIFAFVAVITSVHFAIGLIPLCCVGLLVFRGVVVLVQWLAKVDVKLSNYIASPGDERVLAVDNDQPLGGFDGLRLSPELAYFSPVSLLGALYFSTVKFVLSILSLVVVSVFASLPMLLLAYSNDDDNDWLIKVHHHKTVDLRQYPLTFYVLWGCLCILTIVAMHVVAWLSRALTHFFCCERVSASEYTIPIVQYPDTAAPTTMYGSNISANQSLLX	GBGX01013858.1			.	.	.	TMhelix;Region of a membrane-bound protein predicted to be embedded in the membrane.
g45.t1	contig_1	AUGUSTUS	85710	86936	-	ID=g45.t1;Parent=g45																	OG0011151	Pcac(1):Pinf(1):Ppar(1):Pcap(0):Psoj(1)	Pcac|g45.t1,Pinf|PITG_10042T0,Ppar|PPTG_11771T0,Psoj|490072	MATWQRYPGAWTPEEEAAARNVATAPSLGYEGKEEKKEDSQFDRGRGAQRPLHTQQYHPRVPPYQQEQARLQFQGYPPMPPQGYAGYSHGVQERQEQCDPMLHGAQWTYQGPQAPGQQPMSVRGQWVALNQQQNRQGLWTEGPEALQQNERHRHWGRRLGSPSLRSRTPGFVMATLRLCVYHALNVIFALVACGILSAGICTAASLIPVCCVGLLIFQVLVYIVFSMAQWDIKLGNFIAPAHQCAYSTLPPPGRFIGREGLSEYRISPSLAFFSPISLMAMLYFVLVKPVIGALSLLSVLLVIAPTVSFITSLTSHYQGEYYDSIQIYGVGPSMSRYPGLSLVGAICVTLLGVALTQLVAKISLGATRFFCCEKFAMTTRFAPYQFQPLTNNGVASYGT…	GBGX01020416.1			.	.	.	TMhelix;Region of a membrane-bound protein predicted to be embedded in the membrane.
g46.t1	contig_1	AUGUSTUS	87054	90728	+	ID=g46.t1;Parent=g46																	OG0011152	Pcac(1):Pinf(1):Ppar(1):Pcap(0):Psoj(1)	Pcac|g46.t1,Pinf|PITG_10044T0,Ppar|PPTG_11772T0,Psoj|492478	MDLLEAFMPDMGEVLAAQENAFTSVIATLVSQLQLLAATNERQAQRMAQLESTQFSMQLTIKEIQESPAPAPIVIESPVPAPVVAEVPVLQPAPPDASVLDAIASLTTKMEELQQNVQQQVAEQMQQALVALQSSQSPQNPQSVDDAPTWASLEQKFRELDEKVSIQIGELRSVATDSLAEKTKQTEEAVKNQLEQLEKRFDYLSRVKMEIKELMRRADKHEQSIEDVRIGLEVLAKSLGSDDIDSETSDEEDETAEEQELKESEEESPPQPVVRKSALLSIPVFEPQQDLNVEAEAKPEEPQIVQQEEPQTESHDKAEVLTVLSDAPEPPQTEAPTSQPLRSKSIAQISKHVRRSLRRSLRAVEAPAELIEPPAPIPEPVVEQPIEEHDTAPATPVVQ…	GBGX01017249.1			.	.	.	Coil;
g47.t1	contig_1	AUGUSTUS	90822	94845	-	ID=g47.t1;Parent=g47																	OG0003911	Pcac(1):Pinf(1):Ppar(1):Pcap(1):Psoj(1)	Pcac|g47.t1,Pcap|114628,Pinf|PITG_10045T0,Ppar|PPTG_11773T0,Psoj|247414	MSSSSGLHVRTGGSPGTSGGGRSAGPSLRSSQASTRPSSSRSSLASSRGGKKADQEQVRLVGTHYQLGAEIGRGGFGIVYGALDLRNGRSVAIKQVSLRDIDKDELLSIETEISLLRKLKHENIVKYHDTIKTHGYLYIVLEYMENGSLAQFIKKFGSLSETLVAMYITQVLRGLAYLHEQGVLHRDVKGANILTTKDGLVKLADFGVAIKLNETQKANSVVGSPYWMAPEVIEMAGWSSASDIWSVGCTIIELLTTKPPYFDLAPMAALFRIVQEDHPPLPQRMSPALHDFIMKCFMKEPRLRASAEELLAHPWIAQIPKNKVEQSTQLVAKSVTSSNDRDAVLNTIKLYEKSSSTTEIPPTAAAKASRSLSVTNEQSDEDVEDWDDEFGVDSNPTPF…	GBGX01017249.1			.	.	.	G3DSA:1.10.510.10;|PTHR24361;|SSF48371;;IPR016024;Armadillo-type fold|SM00220;;IPR000719;Protein kinase domain|PS50011;Protein kinase domain profile.;IPR000719;Protein kinase domain|G3DSA:1.25.10.10;;IPR011989;Armadillo-like helical|PS00108;Serine/Threonine protein kinases active-site signature.;IPR008271;Serine/threonine-protein kinase, active site|PR00109;Tyrosine kinase catalytic domain signat…
g48.t1	contig_1	AUGUSTUS	95005	98236	-	ID=g48.t1;Parent=g48																	OG0003912	Pcac(1):Pinf(1):Ppar(1):Pcap(1):Psoj(1)	Pcac|g48.t1,Pcap|35352,Pinf|PITG_10046T0,Ppar|PPTG_11774T0,Psoj|492265	MDSGPPVLDALSKLELAMRPQSVPSWLSSDTNHAPKVTALGPRTSSVELVDHTTAHGVGGTAAGGGNGNAHGGSLQKDKSGPLAPSPSAVRPRAPIGVHKDAVSSGDKDFLPKESESPKRSRHRVRQQATESKSRRVKQSLVESLRSLEFFDKTNRSRELSTKISVMRPYADPEDNVHFVNIDDNLDEREDDKTLADNEELIKDDSERHISRDAVENRVSKYLAKSVESKSSPEPPQVFQIPELPHGQNLVINILSTWGDPFYVGLMGIEIFDHTGHVVHLCDVDKQLSADPPDLNIQDHDRLDPRTVDKLVDKHYFTCDELHAWLAPFSRGQNHFIYMDFDYPLSISMLRIWNYNTTRIHSYRGARYVEISLDGKFIFKGEICRAPGSVIEDIDDCNE…	GBGX01003337.1			.	.	.	PTHR21534;;IPR026704;Uncharacterised protein KIAA0556|PTHR21534:SF0;|PF14652;Domain of unknown function (DUF4457);IPR027859;Domain of unknown function DUF4457
g49.t1	contig_1	CodingQuarry_v2.0	98620	98778	-	ID=g49.t1;Parent=g49																	OG0015164	Pcac(1):Pinf(0):Ppar(0):Pcap(0):Psoj(0)	Pcac|g49.t1	MATESTGEAELRLFFSVVQPNVSVVAYLEDVDCTAMFPNENKRPEVTYITVSX				.	.	.	.
g50.t1	contig_1	AUGUSTUS	101956	102291	-	ID=g50.t1;Parent=g50																	OG0015165	Pcac(1):Pinf(0):Ppar(0):Pcap(0):Psoj(0)	Pcac|g50.t1	MAFYIRLIWEFQGVVEKRIKAVPNDKGVTALALYPVSTTYMRAHIKITGTTLAGIYSRIKERVKEFRWEVSGVMISAKSFQENRWAVMRNAWISLGLKREAPIGLFPRPSSX				.	.	.	.
g51.t1	contig_1	AUGUSTUS	102968	103330	-	ID=g51.t1;Parent=g51																	OG0000064	Pcac(5):Pinf(4):Ppar(6):Pcap(30):Psoj(13)	Pcac|g11568.t1,Pcac|g15633.t1,Pcac|g21436.t1,Pcac|g2754.t1,Pcac|g51.t1,Pcap|102521,Pcap|105607,Pcap|106398,Pcap|106730,Pcap|106753,Pcap|107760,Pcap|108299,Pcap|111015,Pcap|111092,Pcap|112808,Pcap|112959,Pcap|113600,Pcap|114757,Pcap|118552,Pcap|125111,Pcap|127352,Pcap|128321,Pcap|131819,Pcap|132154,Pcap|43061,Pcap|43450,Pcap|51971,Pcap|51995,Pcap|61371,Pcap|70956,Pcap|72844,Pcap|72856,Pcap|82688,P…	MILVVETPPFTAASASCLAHRRSLWAWRVFLCDKKRHAVNDELVSCFDIWHKAWRNGTLAPASKKGSKKPNIKARAPARQQEEGDAENGGEVGEQSSDASTGGSAQTKRARRATEVTSAAX				.	.	.	.
g52.t1	contig_1	AUGUSTUS	103757	104191	-	ID=g52.t1;Parent=g52																	OG0000001	Pcac(18):Pinf(3):Ppar(16):Pcap(119):Psoj(29)	Pcac|g10569.t1,Pcac|g10725.t1,Pcac|g10936.t1,Pcac|g11567.t1,Pcac|g13223.t1,Pcac|g14590.t1,Pcac|g15043.t1,Pcac|g16326.t1,Pcac|g17567.t1,Pcac|g17703.t1,Pcac|g20519.t1,Pcac|g2065.t1,Pcac|g22399.t1,Pcac|g2616.t1,Pcac|g4872.t1,Pcac|g52.t1,Pcac|g7902.t1,Pcac|g9471.t1,Pcap|101477,Pcap|101955,Pcap|102462,Pcap|102969,Pcap|103172,Pcap|104186,Pcap|104247,Pcap|104275,Pcap|105080,Pcap|105171,Pcap|105465,Pcap|…	MRLVVTDRFYVSVPLSMQLMTMGFYSIGTVRTDRQGLSHQLLPKKKIGDKKQPLMIPKNRLTSIERGTFMVPDAVHVPKMRLLRWWDTREGHILSTGGSVEFDRIVRREKLTGEQMEVACPRIVKDYQTYMGGADFHDQLRLQRX				.	.	.	PF13843;Transposase IS4;IPR029526;PiggyBac transposable element-derived protein|PTHR28576;
g53.t1	contig_1	AUGUSTUS	104336	105286	-	ID=g53.t1;Parent=g53																	OG0000000	Pcac(52):Pinf(8):Ppar(26):Pcap(119):Psoj(51)	Pcac|g11015.t1,Pcac|g11129.t1,Pcac|g11502.t1,Pcac|g11566.t1,Pcac|g12911.t1,Pcac|g13224.t1,Pcac|g14586.t1,Pcac|g14589.t1,Pcac|g16327.t1,Pcac|g16945.t1,Pcac|g17286.t1,Pcac|g17565.t1,Pcac|g17566.t1,Pcac|g18115.t1,Pcac|g18851.t1,Pcac|g19212.t1,Pcac|g19244.t1,Pcac|g19319.t1,Pcac|g19378.t1,Pcac|g19400.t1,Pcac|g20097.t1,Pcac|g20518.t1,Pcac|g20585.t1,Pcac|g21052.t1,Pcac|g21461.t1,Pcac|g22134.t1,Pcac|g221…	MAHACVALPSAERLEPEASHSIADDTLESAEMTSPNLEPDGTEASSTVEHGELTATSDCRATGSESPTQHAMTSDANNSPVRPRTLDDEFEEVDDSSDAADDSEEDASDTGDASDASDTASVDRRFHSDAGEEMARDRFMHISRNLHFSSNTDPRAGTDRASKLGPIIDSLQERFGAGFVPPAIMAFDEAMLPSRSTFKRMRVYIKDKPHKWGTKLFMLCCSTTAYCIHLAHFX	GBGX01014984.1			.	.	.	PTHR28576;|PF13843;Transposase IS4;IPR029526;PiggyBac transposable element-derived protein
g54.t1	contig_1	AUGUSTUS	105736	106086	-	ID=g54.t1;Parent=g54																	OG0015166	Pcac(1):Pinf(0):Ppar(0):Pcap(0):Psoj(0)	Pcac|g54.t1	MRVNARVMIREHFFKRLRLYVQIAFGGFGSDRTKKEKKEKADLVKVIMHAYYSIDETDVAEALQMRDVLTPDGVERSEPGIGQYNIKLDCKTFLPLEPESLDLTRYQRFLNVDHTRX				.	.	.	.
g55.t1	contig_1	AUGUSTUS	106459	106743	-	ID=g55.t1;Parent=g55																	OG0015167	Pcac(1):Pinf(0):Ppar(0):Pcap(0):Psoj(0)	Pcac|g55.t1	MSRKRTKNKYPVELGVGEATRNPAPLFEMVEETVNSDVEEVSQNVQKLTVMEDRKTGERAFTRAQGTKADTGSFAEVQKYSIQSAEVFWYGQREX				.	.	.	.
g56.t1	contig_1	AUGUSTUS	108329	109250	-	ID=g56.t1;Parent=g56																	OG0015168	Pcac(1):Pinf(0):Ppar(0):Pcap(0):Psoj(0)	Pcac|g56.t1	MVGAGVVKWLHVNVRFPLVCDNEDCEDDQRAAVSSLWFGEDSSATGEEEAVVTQVARDSTDASDDDNLFEGKELLRYDASRNAWEKYRVEYCKGENAHLVAQEAEIVAKRNKQLRDSKKAKDDSPVX				.	.	.	.
g57.t1	contig_1	AUGUSTUS	111766	112587	+	ID=g57.t1;Parent=g57																	OG0011153	Pcac(1):Pinf(1):Ppar(1):Pcap(0):Psoj(1)	Pcac|g57.t1,Pinf|PITG_10048T0,Ppar|PPTG_11775T0,Psoj|247388	MVKPLNKEWQLFGHKYRVAGAKGAKVDCKACHKQVSAAVNRLQSHMRICPARSSLGTALSNSSRNICSKGGSSSTGLSEAIPTTSELIEQAIEASALAAEQQAESNVNATESNAPPAKKQRQTTAKSRDRPRWGAPATSSMNADDVWLSSVVTGPPTMTTPEGSATAASFNSKRLEIEEKRLQLEITRDQREERQERLNLEILEAQARREKLLAEKEEYEAKVLLALSRKRLRDQEVCEEEIDRILPISSSQSRKSIGASAIEASSENDDAADX	GBGX01020382.1			.	.	.	Coil;|PS50808;Zinc finger BED-type profile.;IPR003656;Zinc finger, BED-type
g58.t1	contig_1	AUGUSTUS	113169	115271	-	ID=g58.t1;Parent=g58		Yes			Yes												OG0002441	Pcac(1):Pinf(1):Ppar(2):Pcap(1):Psoj(1)	Pcac|g58.t1,Pcap|507234,Pinf|PITG_10049T0,Ppar|PPTG_11776T0,Ppar|PPTG_12750T0,Psoj|299301	MADPSKWLAAWNAVHWTCLGVGAAAALFLLLHSATFHRLKRRMADLLLSGIALADVGFVGLEAIKQALHTSYLARYRREDEGQEEPHYTTGDFILTLFARSSFFMSFYWIANLSLLMRLGNLEALHVKRSLLLSSLASLVYGCMHALLPTLSGEDTTNSGAYTVTAVLVFIMQATPLLLIMTNLRAVRKSRLNSSTQGRNVIRRLTGYCVCAAVFTLPYALVLIFSQSLVGIGAIAETLNYFVPVANALLFGTSLSCCCCCATATETTLPTHEDKVWFDDTPSSSIDISAGVLTDGSGTPGSTGYTGLATPGVLGVRDGLLAGGPIAEMVTEGPAVKIGEGSSAEVYKGQWLGITVALKCLRFHAGSSSEADLYMTHLAELRTEFLDEAVLAAQLRHPN…	GBGX01018613.1			.	.	.	TMhelix;Region of a membrane-bound protein predicted to be embedded in the membrane.|PS00108;Serine/Threonine protein kinases active-site signature.;IPR008271;Serine/threonine-protein kinase, active site|G3DSA:1.10.510.10;|PS00107;Protein kinases ATP-binding region signature.;IPR017441;Protein kinase, ATP binding site|PF00069;Protein kinase domain;IPR000719;Protein kinase domain|PTHR23257;|SSF813…
g59.t1	contig_1	AUGUSTUS	116184	118612	-	ID=g59.t1;Parent=g59		Yes	Yes	Yes	Yes	Yes										CAZY:GH89.hmm	OG0001141	Pcac(2):Pinf(2):Ppar(2):Pcap(2):Psoj(2)	Pcac|g28.t1,Pcac|g59.t1,Pcap|534609,Pcap|567679,Pinf|PITG_10027T0,Pinf|PITG_10050T0,Ppar|PPTG_11754T0,Ppar|PPTG_11777T0,Psoj|247428,Psoj|495971	MTRSPRSNAFCLLAVGVCVLMLLGFKGVEASVARLKKDAEPHDPVAATRGLIHRRLGGKYNDQITLRVLPSDADDLDVFELGSDGDKLEIAANSATAMAYGLQWYFKSVLRTQTDWDNHKLVLPDKLPKVEERVRHKRSSKFSYYQNVDTGSYSLWAWSWPQWEKHIDWMALNGINMPLAFTGQEKVWQNTFHKYYNVSYEGLGKFFAGSAFLSWGRMGNLRGSWVKGPLPQAFIDNQYELQLRILQHMREFGMIPALPAFAGHVPEELKLRLPNANFTQSPNWGNFSEEHCCVYMIEPTDPLYCEIGKNFLKEQRALYNYTSSLYQCDTYMEMAPEFTDLTELKGAARAVIDGMTAADPKAVWLMQGWPFVDDPHFWTKPRVKAYLDGVPTDKLIILD…	GBGX01015624.1			Arabidopsis thaliana	Q9FNA3	Alpha-N-acetylglucosaminidase	PF12971;Alpha-N-acetylglucosaminidase (NAGLU) N-terminal domain;IPR024240;Alpha-N-acetylglucosaminidase, N-terminal|TMhelix;Region of a membrane-bound protein predicted to be embedded in the membrane.|PF12972;Alpha-N-acetylglucosaminidase (NAGLU) C-terminal domain;IPR024732;Alpha-N-acetylglucosaminidase, C-terminal|PTHR12872;;IPR007781;Alpha-N-acetylglucosaminidase|PTHR12872:SF1;|PF05089;Alpha-N-…
g60.t1	contig_1	AUGUSTUS	118928	119620	-	ID=g60.t1;Parent=g60	Yes	Yes		Yes	Yes												OG0003913	Pcac(1):Pinf(2):Ppar(1):Pcap(1):Psoj(0)	Pcac|g60.t1,Pcap|547691,Pinf|PITG_10051T0,Pinf|PITG_22907T0,Ppar|PPTG_11778T0	MASSSPSLVSLAVTAAGGIALYGLVRVARARIYDAMIVKLTTGWYMEVLGRLPKGSKFLDVGIGTGLALINNGDLLKVKGITVDGVDYDEDYVVRCRALLKESQLTSHVQVHHASIYDYQGGSYDAVYFSSSLMLMPDAVKALQHCVSMLKPGTGKVYVTQTIQTSHSKLVEIGKPLLKFLTTIDFGTVTYEEDLLNTFKKAGLTLQEHVPISGSTMASTRSFRLFVLEPX	GBGX01015624.1			.	.	.	SSF53335;;IPR029063;S-adenosyl-L-methionine-dependent methyltransferase|PTHR10108;|PF13649;Methyltransferase domain|G3DSA:3.40.50.150;;IPR029063;S-adenosyl-L-methionine-dependent methyltransferase|TMhelix;Region of a membrane-bound protein predicted to be embedded in the membrane.
g61.t1	contig_1	AUGUSTUS	119795	121837	+	ID=g61.t1;Parent=g61																	OG0003914	Pcac(1):Pinf(1):Ppar(1):Pcap(1):Psoj(1)	Pcac|g61.t1,Pcap|507239,Pinf|PITG_10052T0,Ppar|PPTG_11779T0,Psoj|557588	MWTTRHTKHCVNDVELVEPDVRAHSAIFSINSAATIISMAQITPGTFGPQGFRECWGDYRAEADLEDPSRPLYRFQRDLPRLPVPSLADTVSLYLETLKPLASPAEFARSKELATAFLRPGGMGEELQRRLLDRAKDRSDSSFLVEWWNTLGYLQVRDPVVFNVSYFFHFADSVHPAQRSNIGRAAALLRGSLGKKKTPVCSTAYKYIFNACRIPRREQDSYRIYEPKAHTHAVVMRHNKFFQLELLDQRTQEPLGFEALCFQLAKILESAGAKESAVGALTSQDRDSWADAREELIRASPKNEESLRAIESSLLVLNMDDEAPVSRTEVARELWHGNGRNRFFDKCVQLVVFENGKAGLLGEHSMLDGMPMARYTDYLVSRLHHGQIDLGPRGQTTQQ…	GBGX01004825.1			Candida tropicalis	Q00614	Carnitine O-acetyltransferase, mitochondrial	PS00440;Acyltransferases ChoActase / COT / CPT family signature 2.;IPR000542;Acyltransferase ChoActase/COT/CPT|SSF52777;|PTHR22589:SF8;|PF00755;Choline/Carnitine o-acyltransferase;IPR000542;Acyltransferase ChoActase/COT/CPT|PTHR22589;;IPR000542;Acyltransferase ChoActase/COT/CPT|PS00439;Acyltransferases ChoActase / COT / CPT family signature 1.;IPR000542;Acyltransferase ChoActase/COT/CPT
g62.t1	contig_1	AUGUSTUS	122836	124109	-	ID=g62.t1;Parent=g62				Yes									Yes	Yes	CRN		OG0000799	Pcac(5):Pinf(2):Ppar(2):Pcap(0):Psoj(4)	Pcac|g13604.t1,Pcac|g18868.t1,Pcac|g18869.t1,Pcac|g5006.t1,Pcac|g62.t1,Pinf|PITG_00601T0,Pinf|PITG_23025T0,Ppar|PPTG_15504T0,Ppar|PPTG_18163T0,Psoj|262800,Psoj|297522,Psoj|297526,Psoj|300720	MVKLSCAIAGLARSVFSVKIDTDKSVAHLKDAIKATNPTMIRCDATHLQLFLAKESGAWLDEAGAAAVTLDEHGHPLAFEKMMLSLWLKYFGEKFQPEDGQVHVLVVVPNKRRCLKPVEDVENFPQIDIRVRMHELWAFLRNEVIVKNARGFILGPSGTGKSVSTLSFAASLDHHEWNVVWIHLCEEWSSYFLSTGINLFWKFAIGDEVKLPRVLDKKLFICVDEYDYNFKSFLSSIYAQLREDDRLVICSSMSALGHRSLEADRRVNLQVFLIYSWTQDEYLAAIADQVFYSKVMDFFDATNAFEVNDEGGDDVELSDDDTKKLALALKFYYAGGSCRFMFQYPTEDVKPFWKERFTLLRAKPTWSHIAMVLGTLIQSTGSMECKLTVHAVDDSLX				.	.	.	SSF52540;;IPR027417;P-loop containing nucleoside triphosphate hydrolase|PTHR33129:SF3;|PTHR33129;|G3DSA:3.40.50.300;;IPR027417;P-loop containing nucleoside triphosphate hydrolase
g63.t1	contig_1	AUGUSTUS	125326	125990	-	ID=g63.t1;Parent=g63																	OG0002442	Pcac(1):Pinf(2):Ppar(1):Pcap(1):Psoj(1)	Pcac|g63.t1,Pcap|567686,Pinf|PITG_10053T0,Pinf|PITG_22430T0,Ppar|PPTG_11780T0,Psoj|557589	MGDSQNWSSFDEPETPKRPTAVTQQAEKTETNVDKYSKGLSALTEPGALRNMRNRLIFGSLVGFVTGATFGGIDGAKLYMKQHGKMAPAALSSVARGAATTGGAFSGFFFLYCGIKTALATQREDDLTSAGISTVAAGLPFIRSTVMKQNLPYAVMLVALDHFHEELSEYRKX	GBGX01015587.1			.	.	.	TMhelix;Region of a membrane-bound protein predicted to be embedded in the membrane.
g64.t1	contig_1	AUGUSTUS	126137	127033	+	ID=g64.t1;Parent=g64																	OG0002443	Pcac(1):Pinf(2):Ppar(1):Pcap(1):Psoj(1)	Pcac|g64.t1,Pcap|114406,Pinf|PITG_10054T0,Pinf|PITG_22429T0,Ppar|PPTG_11781T0,Psoj|313738	MMPLVSPPRTASAPSYRATDTFPSSRNLYQAIPDLTALHPDSQHRQHFEEELAPLPPYRPRHRVTVLRQPRGCNLVRPCTLASQITRMVLFNGCSAVLSVIAALIVWTMAALAIVTMPLCGCGVSVFNGLLHTVFYLCCTDAFIYNALAASAADCIDMDLAEWGVGASGRELHPLLPIRVPPPIGGTREQMFEPCPRFERSLRTSSPRSVLATAYFGCFKLIIGAGQAIAVTLVLGVFAFLIGDKRVPIHLETLTAQHPFAVYTTAFGFLLMALAMLHGVTRVSKVVTRFFCCEAVGGX	GBGX01001591.1			.	.	.	TMhelix;Region of a membrane-bound protein predicted to be embedded in the membrane.
g65.t1	contig_1	AUGUSTUS	127148	127897	+	ID=g65.t1;Parent=g65																	OG0013975	Pcac(1):Pinf(0):Ppar(1):Pcap(0):Psoj(0)	Pcac|g65.t1,Ppar|PPTG_11782T0	MPSAARQPRGREVKKTVACCSSTSRPTRRVFELSCCKFQVCFRCLSKTCSKAVKNSNLATCWKCNKEIALNQVELVLSRSEFSLYMAWHRKKMSPRANCVSCAVKKDKDELRVAPCGHDYCQPCLLRMCRLALGNRALVPLRCCKKELPDDYVREALREPRDYAKYQQLVREKDWKVSDLQSDAEYSATVRAMGAKQCPGCGIGVQRDFGCVHMACPNGHQFCYTCLRLWGSCNCPLIPEAELRVILGEX	GBGX01021610.1			.	.	.	PS00518;Zinc finger RING-type signature.;IPR017907;Zinc finger, RING-type, conserved site|PTHR11685;;IPR031127;E3 ubiquitin ligase RBR family|SSF57850;|G3DSA:3.30.40.10;;IPR013083;Zinc finger, RING/FYVE/PHD-type
g66.t1	contig_1	AUGUSTUS	128075	129448	+	ID=g66.t1;Parent=g66																	OG0002444	Pcac(1):Pinf(1):Ppar(1):Pcap(2):Psoj(1)	Pcac|g66.t1,Pcap|114559,Pcap|71733,Pinf|PITG_10055T0,Ppar|PPTG_11783T0,Psoj|488689	MTTQSVGAQRSSRCSGCSGGFLWSSSATQPSNLFPLLCGEIFCRVCLAQKARAVLSTRIVPLRCCEKVVPHDFIREVLDHEEDIYYSFLLKLPPSDENVKKADVKPSAVPVSARADATILPLPLVIAGNSVPGQVNSTPVVAPAQPLRRRYLTRSSKIGSGTEHGGTITVSLGATEHPPVRSPARKYCRVCGIRVNGSLFKAPCGDQLCLKCVETDVRRYLDTDPKDNGVPASCCGKVFPLDLVRRVVSGKELMMYAKRKVKYVNATTGPTAPTTRGTKRKAAPEKKTTQPAKGSKGKAPAKRAKKAVNQENERVCIACYSAVRSPGKWQVVPCGHGYCLPCLANMAKTSLTDRKQVPISCCSKEFPMDYVEKALTNTQFLQYKRYLAERDPKTSTLQS…	GBGX01020855.1			.	.	.	PS50089;Zinc finger RING-type profile.;IPR001841;Zinc finger, RING-type|PS00518;Zinc finger RING-type signature.;IPR017907;Zinc finger, RING-type, conserved site|PTHR11685;;IPR031127;E3 ubiquitin ligase RBR family|SSF57850;|G3DSA:3.30.40.10;;IPR013083;Zinc finger, RING/FYVE/PHD-type
g67.t1	contig_1	AUGUSTUS	129739	130494	+	ID=g67.t1;Parent=g67																	OG0003915	Pcac(1):Pinf(1):Ppar(1):Pcap(1):Psoj(1)	Pcac|g67.t1,Pcap|114339,Pinf|PITG_10057T0,Ppar|PPTG_11784T0,Psoj|495653	MEVLPELDELKEMVSADQFEHVVYLDSDTIDFVDEVDGEAAEAQLAEVYALEVYREEIRRAEQVILDEAVALSFYAKEENKLLHPADADLETGSDEDSALVLVEIESKPPPNCTSCLTPLDDKAARRILTCGHLYCMNCIATRCRMGVRDRSMVPAHCCKREFPSDYVKEALDKVEFATYERFLKDKDWRSLDLQSDRDYAKVVRQNHAVQCPGCGVGVQKVMGCNHMTCLNGHQFCFLCTSKWKTCACCGX	GBGX01021610.1			.	.	.	PTHR11685;;IPR031127;E3 ubiquitin ligase RBR family|PTHR11685:SF18;|G3DSA:3.30.40.10;;IPR013083;Zinc finger, RING/FYVE/PHD-type|SSF57850;|PS00518;Zinc finger RING-type signature.;IPR017907;Zinc finger, RING-type, conserved site|PF01485;IBR domain, a half RING-finger domain;IPR002867;IBR domain
g68.t1	contig_1	AUGUSTUS	130636	138013	-	ID=g68.t1;Parent=g68																	OG0002445	Pcac(1):Pinf(1):Ppar(2):Pcap(1):Psoj(1)	Pcac|g68.t1,Pcap|528052,Pinf|PITG_10058T0,Ppar|PPTG_11785T0,Ppar|PPTG_11789T0,Psoj|492581	MVTSAFEAELALEGATGSAEAQLAFQEEFALAESVAAKLQLVHKTFVPGTPDFWFYSSLCTLLEVQTLLETEKYEAAWQMLGENKMQLEMVERELTGRSCWRRAQRIHRRRLLLELDVLYKLKRPQEEIESVTQLLTTALQVNYQDPEPAGVTTEIRKETYPTVLMPELLELDALIENRLNLLSYSTAKDSSLKGILRGLDVYGREKVFQKILTWNGSEEEHWTMLEVFLDDYPFEYADIPGYVDIIVKDVRRKRDKDPVMGCSFNFRAVHRELSFSQLLECARQDSELFRSNSEFAVRGMQLLRAAAEVDSEQSSDLRSEAQSEKELQHLATYVEFLRDFAPLSVGSIQVMVLYRKLQLLNVICCSNAKFVTELLNSLVEYVKIAGGRTLSPFGYVGS…	GBGX01019153.1			.	.	.	.
g69.t1	contig_1	AUGUSTUS	138224	143832	+	ID=g69.t1;Parent=g69																CAZY:CBM47.hmm	OG0001608	Pcac(1):Pinf(2):Ppar(1):Pcap(2):Psoj(2)	Pcac|g69.t1,Pcap|41424,Pcap|79142,Pinf|PITG_10060T0,Pinf|PITG_10061T0,Ppar|PPTG_11791T0,Psoj|313731,Psoj|496744	MGLFGKKGNGSRVAEGGGGALATAPPSTAASPSKGKTGDLELFGADSDESDDDATINRYAKDVGDEELDEKETAEAEKRKVAVLNSKLSPEELFKKYDTDGSGNISASEFLAMLPDLGISISAAKAMRIFRKCDTDGGGEIDLTEFKMAMFAVDPVSGNPLGFSPSTLLGPRDAFELFDEDGTGQIDELEFADVLEYFGMDVSDEKQEKIFKQYDTDKSGYIDYQEFRSMWIKLVDVREELTKRGVEVPKHIRLVKLQQMLEAILEEEEAREAAALEEATRFLQRQRDKELQEQLGRKAMIRAEDELAAALDAAGQVYIMGSGKYDQFIGDPVTRDENLFPGFKTVSEIWSYRVNPTNREVQAIKPKAAPTVNKPKKATEQSHEVAQRSASKQQQEAKI…	GBGX01020913.1			.	.	.	SM00054;;IPR002048;EF-hand domain|PR00633;Chromosome condensation regulator RCC1 signature;IPR000408;Regulator of chromosome condensation, RCC1|G3DSA:2.130.10.30;;IPR009091;Regulator of chromosome condensation 1/beta-lactamase-inhibitor protein II|PS00018;EF-hand calcium-binding domain.;IPR018247;EF-Hand 1, calcium-binding site|G3DSA:1.10.238.10;;IPR011992;EF-hand domain pair|PF13499;EF-hand doma…
g70.t1	contig_1	AUGUSTUS	144062	146282	+	ID=g70.t1;Parent=g70																	OG0003916	Pcac(1):Pinf(1):Ppar(1):Pcap(1):Psoj(1)	Pcac|g70.t1,Pcap|528054,Pinf|PITG_10062T0,Ppar|PPTG_11792T0,Psoj|345704	MLLNALRSKARTNGSSQASSSGASGGAKKQRSIHDFFSQSSAGNKRLGGKLRKARRSLEASAKGNSFSAAAMEDGEDDPVPIQKRIDYDVMDDESSEEPMLLASQSSDSGARRPRPKKIDFTGCSSQRSEPDFEPTHTPVRFGLPPTSQGYYTPGMATPMQQYSQDDMDFLTPRDQPVIPLSNPTTPSPLKKRPRLSSGEDMIQEEQVQNLTQDMTHMDVRHARKGLPSFSSQSSMDTGSPKVNVVVNAKRARPNSEQAASFLSEESYVNPFAPEPTTESGKKKISRRKRRSFPSAWVGTKNGSPVSKYLSDFSELGLIGSGSFSKVYKCIKKIDGWVYAVKKSKRHFRGKADTERALREVQALAALSSSNHVVRYFDAWIEDDLLYIQLENIEGCSLA…	GBGX01014332.1			.	.	.	PS00107;Protein kinases ATP-binding region signature.;IPR017441;Protein kinase, ATP binding site|PTHR11042:SF69;|SSF56112;;IPR011009;Protein kinase-like domain|PS50011;Protein kinase domain profile.;IPR000719;Protein kinase domain|G3DSA:3.30.200.20;|SM00220;;IPR000719;Protein kinase domain|PS00108;Serine/Threonine protein kinases active-site signature.;IPR008271;Serine/threonine-protein kinase, a…
g71.t1	contig_1	AUGUSTUS	146955	148040	+	ID=g71.t1;Parent=g71																	OG0003917	Pcac(1):Pinf(1):Ppar(1):Pcap(1):Psoj(1)	Pcac|g71.t1,Pcap|507240,Pinf|PITG_10063T0,Ppar|PPTG_11793T0,Psoj|557583	MATKQAYVFPTLTEIKRSLPSECFEASVPLSLYYTVRCLVIAVALAFGLNYARALPVVESFWALDAALCTGYILLQGIVFWGFFTVGHDAGHGAFSRYHLLNFVVGTFIHSLILTPFESWKLTHRHHHKNTGNIDRDEIFYPQRKADDHPLSRNLILALGAAWFAYLIEGFPPRKVNHFNPFEPLFVRQVSAVVISLLAHFFVAGLSIYLSFQLGFKTMAIYYYGPIFVFGTMLVITTFLHHNDEETPWYGDSEWTYVKGNLSSVDRSYGALIDNLSHNIGTHQIHHLFPIIPHYKLKKATAAFHQAFPELVRKSDEPILKAFYQVGRLYANYGVVDQDAKVFSLKEAKAATEAAAKTKSTX	GBGX01002745.1			.	.	.	PF00487;Fatty acid desaturase;IPR005804;Fatty acid desaturase domain|TMhelix;Region of a membrane-bound protein predicted to be embedded in the membrane.|PTHR32100;
g72.t1	contig_1	AUGUSTUS	148610	149697	-	ID=g72.t1;Parent=g72	Yes	Yes	Yes	Yes	Yes												OG0003918	Pcac(1):Pinf(1):Ppar(1):Pcap(1):Psoj(1)	Pcac|g72.t1,Pcap|528056,Pinf|PITG_10064T0,Ppar|PPTG_11794T0,Psoj|285629	MWPKLAVAGALLLIQGAVADDCMYTVSVLDVAGVQCVSSVPCSGTYYASGLSQGVGACPTGTSCALLPETPIMGCAAAGRTDLIYVNADGTLTKDGKAVTLSGASSDTSDSTTTAPTTSNTNSATSSSSKSTSSTSTANSGNGSNASSSTANSSNGSNGNSGSGSSTSSGSGGSDATSNSTATSASSAASNSSSSTSKSWRSDSGSGSVTISPGSSSANQQSFNPGSILSEGSNKSNSSGVGGLGIGSIIAIVVGCLAVVAIAAGARLLRKGKEAELATPEAPGAMEGYNNGGGGGGMTPKENVLLLX	GBGX01016140.1			.	.	.	TMhelix;Region of a membrane-bound protein predicted to be embedded in the membrane.
g73.t1	contig_1	CodingQuarry_v2.0	151564	151776	-	ID=g73.t1;Parent=g73																	OG0015169	Pcac(1):Pinf(0):Ppar(0):Pcap(0):Psoj(0)	Pcac|g73.t1	MAATGTLTAPAPKTAPTSSNESSDQNQQQQELRRPQQQRGFRRPQHDDPSSNNICDDPVATDPTLTAATTX				.	.	.	.
g74.t1	contig_1	CodingQuarry_v2.0	156160	156393	+	ID=g74.t1;Parent=g74																	OG0001609	Pcac(4):Pinf(0):Ppar(0):Pcap(2):Psoj(2)	Pcac|g16990.t1,Pcac|g18112.t1,Pcac|g5546.t2,Pcac|g74.t1,Pcap|72060,Pcap|96706,Psoj|285949,Psoj|376523	MTCNNDVNKTKRCTFVKELREHMQNGDFVVYDDETNFNVYCKRTQGRAKRGNERLSYCRRPEALIHRCNVPSLLKWGX	GBGX01015673.1			.	.	.	.
g75.t1	contig_1	AUGUSTUS	156426	156897	+	ID=g75.t1;Parent=g75																	OG0000029	Pcac(60):Pinf(2):Ppar(5):Pcap(5):Psoj(10)	Pcac|g10833.t1,Pcac|g11637.t1,Pcac|g11883.t1,Pcac|g13593.t1,Pcac|g13610.t1,Pcac|g13744.t1,Pcac|g14022.t1,Pcac|g14396.t1,Pcac|g14660.t1,Pcac|g15700.t1,Pcac|g15840.t1,Pcac|g15970.t1,Pcac|g17112.t1,Pcac|g17152.t1,Pcac|g17763.t1,Pcac|g18239.t1,Pcac|g18265.t1,Pcac|g19025.t1,Pcac|g19228.t1,Pcac|g20975.t1,Pcac|g20976.t1,Pcac|g21253.t1,Pcac|g21254.t1,Pcac|g21350.t1,Pcac|g21407.t1,Pcac|g21653.t1,Pcac|g218…	MDENAAFVDEIYDKVKSSPTYLEHFQGKKVVVVLDNAPAHSQTEERVTPQDDLVLLRLAPYSPMCNPIEGCFSVLKAKIKAYLSLAPEGLVAVRRRGKIAAARLLILERYGEKHRLHX	GBGX01015673.1			.	.	.	PF13358;DDE superfamily endonuclease
g76.t1	contig_1	AUGUSTUS	157633	158857	-	ID=g76.t1;Parent=g76																	OG0003919	Pcac(1):Pinf(1):Ppar(1):Pcap(1):Psoj(1)	Pcac|g76.t1,Pcap|507244,Pinf|PITG_10069T0,Ppar|PPTG_11799T0,Psoj|495487	MALRTLLGHRQDCMRSVRRWLSVERKVRPALRLESGACGLPHPQKRATGGEDAWFISGNTVGVADGVGGWARKGIDSGEYSRTLMNSAKRTVTATDKTPTPLQVLKVAHRSAQCPGSSTACIVQLNDLSLQAINLGDSGFLLCRLQPDKVEGGALRWQVVHETPNQCHYFNCPYQLGFGANGDKPEMGEMYELETQEGDMIVLGTDGLFDNLFPKQIASLLDTVLPSTPELGHHSMEKVASCIAHTAHKAAKGTKSKTPFAVAAQQAGYEYLGGKMDDITVVTSLVTSDGAX	GBGX01014463.1			.	.	.	PTHR12320;|SM00332;;IPR001932;PPM-type phosphatase domain|PS51746;PPM-type phosphatase domain profile.;IPR001932;PPM-type phosphatase domain|G3DSA:3.60.40.10;;IPR001932;PPM-type phosphatase domain|PF07228;Stage II sporulation protein E (SpoIIE);IPR001932;PPM-type phosphatase domain|SSF81606;;IPR001932;PPM-type phosphatase domain
g77.t1	contig_1	AUGUSTUS	159086	164775	+	ID=g77.t1;Parent=g77																	OG0003920	Pcac(1):Pinf(1):Ppar(1):Pcap(1):Psoj(1)	Pcac|g77.t1,Pcap|77686,Pinf|PITG_10068T0,Ppar|PPTG_11800T0,Psoj|491036	MSEDGAASSDSRKRSRESSAEPRRTHRKTETRVFYSEVMAQEREMERINFEKSRHQQSSPTQLRKGETVESPAKRSKQKRAEERRTKRQKLRCNMSPRSPDGGPQLPLRSGVSLVNLEGDAAQLQRKRRFARDEDAIHDATLHSTAWRNLKFAEAPGNLLPDRDGVSEPFALVFDAPLEEFGDELKEKCAVSTEFLKSKPLTMMSGTRGEAKEELQVEERVKQLIEEATPLVKKCHAARANAIIAKTRQQIAAYLEQRPVMREKACTLTGLPLQISRLEKVAARRLLRDDEFATEGVIRPHYSIGRTEADHSGHVYPEVVTFLSKIAPIPRSTTCMLSCGTHRVEDDPIIRFVPYFSANNAKNKAPQFSSMESCKDTLVGMDNEVNEYVLRYVVSACGG…	GBGX01013788.1			.	.	.	PTHR22884;|SM01114;;IPR033467;Tesmin/TSO1-like CXC domain|SM00317;;IPR001214;SET domain|Coil;|PS50280;SET domain profile.;IPR001214;SET domain|G3DSA:2.170.270.10;|PTHR22884:SF333;;IPR032926;Histone-lysine N-methyltransferase EZH1|PS51633;CXC domain profile.;IPR026489;CXC domain|PF00856;SET domain;IPR001214;SET domain|SSF82199;
g78.t1	contig_1	AUGUSTUS	164910	166342	-	ID=g78.t1;Parent=g78																	OG0012896	Pcac(1):Pinf(0):Ppar(1):Pcap(0):Psoj(1)	Pcac|g78.t1,Ppar|PPTG_11802T0,Psoj|354404	MEGYLDHLETTGSIGLHKKIWVRRFFKLNQTFHVLEFFTDETQYERKGKLELRGAAVSTADELGGLLSDDKSSVEMSRRFIFRIMEKGSKKHHYLCANLSGVKAPASPTYKLASSTRDYLEEWLRALRTTITAGEETPLSAVTMGLGELNAQIGAFMNHMHLSARISNRIREHGQSSYEIIVKAWILERELVMVDEDQQDYRSSSVGSGEMSWQILEYSCSWRIGKSTAELRNFDGQLRLFFGPSMQNLEFPSSSLGNKLQQLHLHASATQKEAENQQRMQVYDAYLQSLLRLPAFSSFGSDACTMLDTFLDISRHLTPFRMLEKEIGQSMHLRDRTVVPWKHRERFEVVYKMHLQVIAAQEENARRVQMAQTESPRKKSNTSHRHRHSHHRYREERNY…	GBGX01019262.1			.	.	.	G3DSA:2.30.29.30;;IPR011993;PH domain-like|SSF50729;;IPR011993;PH domain-like|PF00169;PH domain;IPR001849;Pleckstrin homology domain|PS50003;PH domain profile.;IPR001849;Pleckstrin homology domain
g79.t1	contig_1	AUGUSTUS	166501	167166	-	ID=g79.t1;Parent=g79																	OG0003921	Pcac(1):Pinf(1):Ppar(1):Pcap(1):Psoj(1)	Pcac|g79.t1,Pcap|547707,Pinf|PITG_10065T0,Ppar|PPTG_11803T0,Psoj|557575	MSADSSEVLKNLLILQLEGVKRLVNEYHQQTEAYVQQFGHLPLSQERAGAAHEARITLRSLASASPSLADGCAVSEVILDATKKHCGFDMCAASPEHLENFLAVSRNNVKTAEDRVHALFVLDATLASAKHQKEMQSRFEGQQGYELLVEWLAVSCSYNDETSKSFTELLLLVLQRNVPAMSFTTKTVVKNLSTYKKVMKGKKNKALLQNVVTHYREKINSX	GBGX01018882.1			.	.	.	.
g80.t1	contig_1	AUGUSTUS	169874	170860	+	ID=g80.t1;Parent=g80																	OG0003922	Pcac(1):Pinf(1):Ppar(1):Pcap(1):Psoj(1)	Pcac|g80.t1,Pcap|567702,Pinf|PITG_10076T0,Ppar|PPTG_11804T0,Psoj|395840	MTQARNTADFDNPAIMQQTDMKCQLMSSCSPTINLADTTSTIATTPLLPSIGSISPANTTTTSRFPVVGSSSLLNPLKLEYCRFQGCANFGKMQGYCHDHIHGRPAPQFPSPNQTPFVQTTSNPLPSLVLPSPAAQPQYLPALRTVVPTRARDRQSVSVSAYQSYDPSVQPRSPLYTTTAVTYSARSPIYTDNTMFLSVSLNKKPRVLASPTPSTSSAGSSKPVAKCRRDGCVNDARRKGLCMEHGGRHFCKMPGCHKCAHRGGFCISHGGGRRCAVANCTKSAQSGGICYSHGGGKRCATEGCSHAARSGGFCIKHGKQQRARQQECX	GBGX01008289.1			.	.	.	PTHR31827;
g81.t1	contig_1	AUGUSTUS	171054	175352	-	ID=g81.t1;Parent=g81																	OG0003923	Pcac(1):Pinf(1):Ppar(1):Pcap(1):Psoj(1)	Pcac|g81.t1,Pcap|41302,Pinf|PITG_10077T0,Ppar|PPTG_11805T0,Psoj|247316	MGEDAFVVVFLKPEIATGFFKFATRDNDSESEDTPSSIPGVSAVEAAFLLPNGHIIPLVLNRIKDKGFEIVQRRMYQFTKADARHLFTYEQQYRFKEDPEAFAAFLNSITSGPSLALVLKLPTALALGDANAAIKKWVELAGDWDPVVARKKALAASTPHDQWPLRALCGLNTVQNGISSSPHVCCSRRERFFLMPPAVPKLERATIVLLPSFHTNFPDGKEILLSTIGRETQAIVVESFEGCSLSDDQVITLCGLTRRSGSGQTCESIVQLAQEAVSSKGADVIVLEGLDLTYMLRFAVGPANVEIARLYFPESIRGRVMSKLPSVELPLELHPNEAADDDALGFESGLFLSFDPKLSIRNATEQGTPIESTLGLIKPNAACKPEAVAEILRMINLFG…	GBGX01000146.1			.	.	.	PTHR11349:SF64;|PTHR11349;|G3DSA:3.40.50.300;;IPR027417;P-loop containing nucleoside triphosphate hydrolase|PF00334;Nucleoside diphosphate kinase;IPR001564;Nucleoside diphosphate kinase|G3DSA:3.30.70.141;|SM00562;;IPR001564;Nucleoside diphosphate kinase|SSF54919;|PR01243;Nucleoside diphosphate kinase signature;IPR001564;Nucleoside diphosphate kinase
g82.t1	contig_1	AUGUSTUS	175546	176145	-	ID=g82.t1;Parent=g82																	OG0011154	Pcac(1):Pinf(1):Ppar(1):Pcap(0):Psoj(1)	Pcac|g82.t1,Pinf|PITG_10078T0,Ppar|PPTG_11806T0,Psoj|490302	MDVPHLSNCFMCGTWFFYGSDGSEVTSPRDRAPREQATEAASPRQPAPKTPTPKMATTREQSLHQRKFPDGRTCVSCFSPGASLLLAVPCGHVFCEPCISKRCSLALKDRTLVPAHCCGLEFPTEYVKEALGSVDFMTYTRFLRERQWKGTTLRSDVEYAWVVKRIGGMQCPRCGVGVQKISGCQTMRCFCGNQFLYKYX	GBGX01003369.1			.	.	.	G3DSA:3.30.40.10;;IPR013083;Zinc finger, RING/FYVE/PHD-type|SSF57850;|PS00518;Zinc finger RING-type signature.;IPR017907;Zinc finger, RING-type, conserved site
g83.t1	contig_1	AUGUSTUS	176675	177978	+	ID=g83.t1;Parent=g83																	OG0011155	Pcac(1):Pinf(1):Ppar(1):Pcap(0):Psoj(1)	Pcac|g83.t1,Pinf|PITG_10079T0,Ppar|PPTG_11807T0,Psoj|329542	MHLDHIPQISLTDEERAKYDQSARIFLLETMAERSKFNPEHVDPKQWEYVRRRKSMSVYHSVNGTPDPAVLLMLGTGLIDGSIEDVLSGLYCDITEDLRTAKVLLGYSLAGGAVMNVSERRSVKDPFRFAGIKWFAAKSVWGLMRDRDVLTYERMGLTVDTDGEQWGYHTLQSIRRPEWPMEAIPGMQRQHTATCYLYRPRRDINKTEIFLWGSIYKFGKYPDKVIYYGVATTWLNVVHSPTSGHAKKFSALMERAESHGWTATSKACHVCSKQPLLGSYSACAGCHQSVCRDCSRLKDIFGLDAKRKKPLRRLFCVLCIKSVIGSAHWSVDDHIEVSGLESEPEFLFLSISSYTGTESVSTGRSGSIQGDNQMADPFCPRISSSPTSTLPVLGAQRPL…	GBGX01004051.1			.	.	.	G3DSA:3.30.40.10;;IPR013083;Zinc finger, RING/FYVE/PHD-type|PTHR13510;|SSF57903;;IPR011011;Zinc finger, FYVE/PHD-type|PTHR13510:SF27;
g84.t1	contig_1	AUGUSTUS	178568	179213	+	ID=g84.t1;Parent=g84																	OG0015170	Pcac(1):Pinf(0):Ppar(0):Pcap(0):Psoj(0)	Pcac|g84.t1	MSNCSRASIIDPSADRFLFCVVWSPIPVITWVLPFIGHLGIADSKGIIHDFEGTNAIGRDNFLFGIPTRYVQLDVAPDQVTRWDEAVAKGSTTYSTRTYNFFMDNCHSYVAECLTQFPFSGRSSWNMVILCLWMFLNGNYVDARGFLKTWLPFTLLALVATCYYVVX	GBGX01015657.1			.	.	.	PF05608;Protein of unknown function (DUF778);IPR008496;Protein of unknown function DUF778|TMhelix;Region of a membrane-bound protein predicted to be embedded in the membrane.|PTHR20921;;IPR008496;Protein of unknown function DUF778
g85.t1	contig_1	AUGUSTUS	180034	181332	-	ID=g85.t1;Parent=g85																	OG0003924	Pcac(1):Pinf(1):Ppar(1):Pcap(1):Psoj(1)	Pcac|g85.t1,Pcap|547712,Pinf|PITG_10081T0,Ppar|PPTG_11810T0,Psoj|354403	MAEPEEQVEPLHLELEDREVYLAKIPTALGASWKNVQESELMLGSIKLEKKSVLGRRKGMLTVNPSTLEDDIPTEYRVEISETPLKLKVFSLDGSGRMAVEGTVKNSCTIMAQRNDQYSKMCKQRLIKSMVKTRIVQPLEDLPRVKKARIQFTIEKPDAEAEEDDADSKLLDKSDKKIKMSKDELKNLVFHHFEEREYWPLKELNYHCRQPESMLKEVLKEICVYHRKGPNKSCYELKPQYKDGVSSNAX	GBGX01010314.1			.	.	.	SSF50916;;IPR011039;Transcription Factor IIF, Rap30/Rap74, interaction|G3DSA:1.10.10.10;;IPR011991;Winged helix-turn-helix DNA-binding domain|PF02270;Transcription initiation factor IIF, beta subunit;IPR003196;Transcription initiation factor IIF, beta subunit|SSF46785;;IPR011991;Winged helix-turn-helix DNA-binding domain|PTHR10445;;IPR003196;Transcription initiation factor IIF, beta subunit
g86.t1	contig_1	AUGUSTUS	181467	182347	+	ID=g86.t1;Parent=g86																	OG0002446	Pcac(1):Pinf(1):Ppar(2):Pcap(1):Psoj(1)	Pcac|g86.t1,Pcap|528058,Pinf|PITG_10080T0,Ppar|PPTG_11809T0,Ppar|PPTG_11809T1,Psoj|490271	MPASVLLLKAADEKYKTALEQSPESGSSRRALEAHFTDVLTFEYLDAEQLLDVLKHLDRYCGIMITSPRSAIAVCNVVNELDAKLKLQVLEKLRAKPVFSVGEATSRELLPLGVGCKGDDAGSADVLSAYLHQDGVLPADCKEKPMLFLCGDKRRDVLPDSFRTRGLPLEELVVYQTCAIQNVEFPAECKVPDWIVFFSPSGLKVVKDLALPWESIRKAAIGKTTAAALHEHAIATGQAFWEADVTASKPRPDSLAGAIFVFEENNKPX	GBGX01020175.1			.	.	.	G3DSA:3.40.50.10090;|PTHR12390;|SSF69618;;IPR003754;Tetrapyrrole biosynthesis, uroporphyrinogen III synthase|PF02602;Uroporphyrinogen-III synthase HemD;IPR003754;Tetrapyrrole biosynthesis, uroporphyrinogen III synthase
g87.t1	contig_1	CodingQuarry_v2.0	182583	182805	-	ID=g87.t1;Parent=g87																	OG0012897	Pcac(1):Pinf(0):Ppar(1):Pcap(1):Psoj(0)	Pcac|g87.t1,Pcap|507245,Ppar|PPTG_11808T0	MNGVARYLLTGGIVAATMQIITGPIADWNARREGAEALKLAMQPRKTEGEEX				.	.	.	.
g88.t1	contig_1	AUGUSTUS	188970	189323	-	ID=g88.t1;Parent=g88																	OG0000585	Pcac(5):Pinf(0):Ppar(3):Pcap(2):Psoj(6)	Pcac|g18584.t1,Pcac|g19261.t1,Pcac|g3589.t1,Pcac|g3607.t1,Pcac|g88.t1,Pcap|13105,Pcap|538715,Ppar|PPTG_03123T0,Ppar|PPTG_05223T0,Ppar|PPTG_16739T0,Psoj|304927,Psoj|407773,Psoj|419943,Psoj|453543,Psoj|486365,Psoj|529504	MTKDDLTPLLLVRRGGVVCWRVEALCEHVDILRWFRESGSVLFPSISALARVWLGRAPSNAFQERVFPTGGIVMSSLRTRTDNHRAEMQVLLKHNRKEIQRMEAGSTSSATLQLLRVX	GBGX01003945.1			.	.	.	PTHR23272:SF0;|PTHR23272;|SSF53098;;IPR012337;Ribonuclease H-like domain|PF05699;hAT family C-terminal dimerisation region;IPR008906;HAT, C-terminal dimerisation domain
g89.t1	contig_1	AUGUSTUS	189663	191738	-	ID=g89.t1;Parent=g89																	OG0000714	Pcac(2):Pinf(2):Ppar(7):Pcap(2):Psoj(1)	Pcac|g19262.t1,Pcac|g89.t1,Pcap|103287,Pcap|112753,Pinf|PITG_10617T0,Pinf|PITG_14162T0,Ppar|PPTG_05224T0,Ppar|PPTG_05225T0,Ppar|PPTG_08279T0,Ppar|PPTG_08799T0,Ppar|PPTG_12144T0,Ppar|PPTG_17707T0,Ppar|PPTG_17709T0,Psoj|495790	MSCTTLVDSQSAFALIPVCTNGRRWLRLLLSSAGSVPEAHEVVPTLSQASQLSDSDVCLFPLGQSTQPMSPSLSAASVVDLTAASTASGDSSGLSTSSLSSSVSLGVAAFGVPLEVCHFRQQNSRHDVWDIAHRLAIPSTKTTDQDAKPFTHVCLLCAQQLTCNPYAEPDAWEGALHRWGNTPNARSHMMALPEDHLLEKAEASMKSKAAARHVGEVMERANSREQKRTIPVTTSDRAFKRRGALQKALDANPTRNWHLYCPLRLTGDPDVSIIAAATFRDLLSAVYTEFCEMTRELLLKELKAAHGFPFLNLHHDGWSTGNGKVSVLGMSASFIDETWEYREIALLLTVVPSSHAATDVQKMICARMTDGFGIDISAMIQFTVSDTTSSAKTTSKLFE…	GBGX01002882.1			.	.	.	PTHR23272;|PTHR23272:SF0;|SSF53098;;IPR012337;Ribonuclease H-like domain
g90.t1	contig_1	AUGUSTUS	192557	194278	+	ID=g90.t1;Parent=g90																	OG0001142	Pcac(2):Pinf(2):Ppar(2):Pcap(2):Psoj(2)	Pcac|g6319.t1,Pcac|g90.t1,Pcap|567708,Pcap|577876,Pinf|PITG_03374T0,Pinf|PITG_10082T0,Ppar|PPTG_11811T0,Ppar|PPTG_14844T0,Psoj|470556,Psoj|492573	MSLKHNETTSEDATAQDKHVRFSKDPKPTTVQTLQNNTSSSEQNAKRKSRHQHCRFFAQAKCRDGEQCKFLHTKKPKKSKPDNSGEDDISAVTKTPTPAATPTKQRKKARKCKYFAWNKCRNGDKCKFSHVCKKGGVKDQKLEPDLPPFAVVVVLCGSIEPDTIINEDTSEWTEAQQRALDLALKKYPASMDISERWTSIANEVDGRSLNECIDRFKVLCELVRSSTDPATIVSPEEGTTEPIGSEEHPLNTRITPPEQRVAVETEPEVTGTQICLKDLFLYEVGTLVGHQLVCQLQCDNCPFTFDATLSLDSAKIQRWCPRCSVLHHVLMRPVFAHSQNDVLAYVNTESCSIIDVLPSNMLATCLECGSEALLEGVAPGQRSEQACFSCHTKLAVMTK…	GBGX01005757.1			.	.	.	PS50103;Zinc finger C3H1-type profile.;IPR000571;Zinc finger, CCCH-type|PS50090;Myb-like domain profile.;IPR017877;Myb-like domain|G3DSA:1.10.10.60;;IPR009057;Homeodomain-like|PF05495;CHY zinc finger;IPR008913;Zinc finger, CHY-type|SM00356;;IPR000571;Zinc finger, CCCH-type|PTHR24078:SF308;|PS51266;Zinc finger CHY-type profile.;IPR008913;Zinc finger, CHY-type|SSF90229;;IPR000571;Zinc finger, CCCH-…
g91.t1	contig_1	AUGUSTUS	195277	201989	+	ID=g91.t1;Parent=g91																	OG0003925	Pcac(1):Pinf(1):Ppar(1):Pcap(1):Psoj(1)	Pcac|g91.t1,Pcap|567709,Pinf|PITG_10083T0,Ppar|PPTG_11812T0,Psoj|329533	MALGASYVGQSGLLNCPCSIQIEVFRFILKIKSPRGILTNNKRFFVATRHEPPHKCGEAEEAKGKERNHFPDPGASPRKSKCPTPAGVPRVRHSDQIPPEFPMEDVEPVPREEEPPHAMDEPQENAQAEPEAQEQPSKETENIPEEQEPVKEEEKDTATEETPEAEETEETEVEEATEELPEETEKIETEEAEKDDETEKEEVPTASSTSEEVDAVTEKAETDLTTSSTSAETGAEAETADPLETEKQEEELQLKEEETQKTEQQNGDLAEAPQEDAKADPALGEDVKMPLSVDTETQQHANRQMQFPFASSNFLAPSPTPIRPLDGDPRAMKQQQEGDSANDADTSTNASGNTQNDAAGANNSNAVSQSQMFYHQTNAPSFYTTPQDGPPVGPAMMEQ…	GBGX01007604.1			Mus musculus	A2AJK6	Chromodomain-helicase-DNA-binding protein 7	PS50013;Chromo and chromo shadow domain profile.;IPR000953;Chromo/chromo shadow domain|G3DSA:3.30.730.10;;IPR001471;AP2/ERF domain|SSF57903;;IPR011011;Zinc finger, FYVE/PHD-type|SM00380;;IPR001471;AP2/ERF domain|Coil;|PS51032;AP2/ERF domain profile.;IPR001471;AP2/ERF domain|SM00490;;IPR001650;Helicase, C-terminal|PF00271;Helicase conserved C-terminal domain;IPR001650;Helicase, C-terminal|SSF54160…
g92.t1	contig_1	AUGUSTUS	202115	204550	-	ID=g92.t1;Parent=g92																	OG0003926	Pcac(1):Pinf(1):Ppar(1):Pcap(1):Psoj(1)	Pcac|g92.t1,Pcap|84730,Pinf|PITG_10084T0,Ppar|PPTG_11813T0,Psoj|497048	MAENALVERTYQALMGVVQTTAVSRKVLARPPFTFLHKLLVETLGEYDLFSEQQLHFSAMVTKQAKAAFLTRAIAFVSFAMSAKSNRQHISCLLLVSPVQVLAGVSVSDTLEFLVQLCEVCRMPSRDIKEAAAKEVREKGDAHLYSSGVTFRKGLVLIQGIIRSFLKRRVRKAAPRLSNMLTHGRELSMTEGTRFLKELADGRVYNGIIRSVQKNIYVLGYEEDAEAQDKVNEIEMKIILEESQRLSGAPEGLGRREREDADISLTDLPDLTDSEYPSVPRIIKRVSSRDSGEALLVAKTSKMDMFKRSQTHRQFNTEMGLFSVPSSDSILSSKSSSRKGSFTSIDESGQGKTKAGDNQAESGELRRQTSRNSDWQSSLKKILAEGKEKVSSPASLGPE…	GBGX01007604.1			.	.	.	G3DSA:1.10.238.10;;IPR011992;EF-hand domain pair|PS00018;EF-hand calcium-binding domain.;IPR018247;EF-Hand 1, calcium-binding site|Coil;|SM00054;;IPR002048;EF-hand domain|SSF47473;;IPR011992;EF-hand domain pair|PS50222;EF-hand calcium-binding domain profile.;IPR002048;EF-hand domain|PF13499;EF-hand domain pair;IPR002048;EF-hand domain
g93.t1	contig_1	AUGUSTUS	204809	207550	+	ID=g93.t1;Parent=g93																	OG0001610	Pcac(1):Pinf(3):Ppar(1):Pcap(2):Psoj(1)	Pcac|g93.t1,Pcap|507252,Pcap|567713,Pinf|PITG_10085T0,Pinf|PITG_10086T0,Pinf|PITG_21969T0,Ppar|PPTG_11814T0,Psoj|557569	MINLVFLLDITGSMSNELAGVKETVRHLMASVFEEEYAVMITIITFTESSQGCYVTNHSFTDGDEAIAFIKSVQLCVPPGNPSVSANGGDGDENQKAALAELLTLDNTMPTIAFLITDAGPHLLAETRTSEAQHEINFLKEKHSIMDSDMFNVLALVHAHFENNLIVNIVKYIKNSDHRMYGSIAKKFDGVLIEPKVRTAQQLASGLMVILSKMFDRCAGGTFTEEGDTTENDAALDTFVFYDLEEFTVPSCEADVMQNYLPVAGDTRDVLFAFLDRATVVIGDRFAKRAIAASGLREQVELLITIAQCLTGKLGYNDALDRATSLVEKIRELMPEEHESHLKLTAASLPGVLQQKISTTSELEASVSAITLLTTQEATEDALEEDDVFDPKTLLQTVA…	GBGX01014077.1			.	.	.	SSF53300;;IPR002035;von Willebrand factor, type A|PS50234;VWFA domain profile.;IPR002035;von Willebrand factor, type A|G3DSA:3.40.50.410;;IPR002035;von Willebrand factor, type A
g94.t1	contig_1	AUGUSTUS	207631	209053	-	ID=g94.t1;Parent=g94																	OG0003927	Pcac(1):Pinf(1):Ppar(1):Pcap(1):Psoj(1)	Pcac|g94.t1,Pcap|114389,Pinf|PITG_10091T0,Ppar|PPTG_11819T0,Psoj|496702	MDSPSFSFTTPEQRRQRFLDDADAANSEDWHFRDGPSPITAPRFQGEEQDENKAEELQDQNWSFAHSHFRRRNRLETRLEELQKDVASLTLKLRTNGSRNTSLDASSFLYTPKQDVEEVKSYKTPRTVDKQRKSAKEQVTVTGAKNSVVKTLRELHNVTTERDQLKFELEGTKRALSIAEKKYQNVEKSKKAYEKLKAHCDSLQESLDLSERIRVRQKKLLQQLQLQRKEKEAVKPRTTKTGEKAPVKKRPLSAGNRDKRTLLRSTATPPKQTQQDTSAGGFTHTNYDILDSLVASSHQDEEDAGLSTHEQAPSEPTAASRSRTPRSVLKPTTPTTKQFRPDFDSLLQVDAPQFSTRRPSRITTTRRPSQTQVQQREAMRQAARWARSRGSAVDISTST…	GBGX01005321.1			.	.	.	Coil;
g95.t1	contig_1	AUGUSTUS	209206	215461	+	ID=g95.t1;Parent=g95																	OG0002447	Pcac(1):Pinf(2):Ppar(1):Pcap(1):Psoj(1)	Pcac|g95.t1,Pcap|8204,Pinf|PITG_10090T0,Pinf|PITG_22113T0,Ppar|PPTG_11818T0,Psoj|313708	MPGEKRHVAALAGEKEALGANWKSAQCVTSLYDSYIQVQKENEQLREDVRRLEQSELLAKIKEPENTKGDVLEQEIRLLRSEKLRVEETHRLELQKLETRAASSETQHQQLVAKYHERFEFDPLEAKRAAMAVKTMQNTLQNVVLEKEEIGIRYGELKEQYRKFHNEQVDIVRNLNQQVKTLEQQRVRNGQQRVVNSLANWSTNKVQNAWNKWIELTKEKRRYEENKQVMATLERKVDDRVAKIRGNQAALLAMKLLQQAARRSFILWRDSTRRNVERRRKGARFAEKRSKRQLQRVIMCWRREFQKEKYYRLGMSKIERLVAFSLRRWGMRKWSVQTFRLVLEEKDRRLSALNGTMELQTKTIVGLEMALDESQNARRELQRRQEEEKMKYAEKIETH…	GBGX01020961.1			.	.	.	SSF55781;;IPR029016;GAF domain-like|Coil;|G3DSA:3.30.450.40;;IPR029016;GAF domain-like
g96.t1	contig_1	AUGUSTUS	215501	217369	-	ID=g96.t1;Parent=g96		Yes		Yes			secreted										OG0001372	Pcac(1):Pinf(3):Ppar(1):Pcap(3):Psoj(1)	Pcac|g96.t1,Pcap|114561,Pcap|114626,Pcap|507256,Pinf|PITG_10089T0,Pinf|PITG_22112T0,Pinf|PITG_22629T0,Ppar|PPTG_11817T0,Psoj|360117	MSPKKLFVFGLGYSASRAARAFHSLGYSISGTVRSVEAATQLSQSDPELFRFEGSETLPANVFLFDGDTWSDSNALSLEDALKGVTHVLVSVPTGRIDGQEDPVLSVLGDRLICATKNSVQWVGYLSTIGVYGETNGVVVDESAPVGSLVKRLQMRIKAERLWLDSGLPAHIFRIAGIYGPGRGTITKVRSGSASRIHIPNRKFNRIHVDDIVNILVASAARPNPGGIYNMCDDEPAPADVVTAYACELLGVPVPPSQSWEEAEKNMSAMAKSFYAESKICANRRIKEELGVKLIYPTYREGLLAQVIEEDKQAKGDSVFPPVAAVQRLVVLVNIGSLRAEPYLDLRQIGFRLSRALGQPVVPCSFRFSNRVDPQELNGLEAKTFEMVLTEHLAACGDR…	GBGX01016842.1			.	.	.	PTHR10366;|G3DSA:3.40.50.720;;IPR016040;NAD(P)-binding domain|PTHR10366:SF430;|SSF53800;|PF01903;CbiX;IPR002762;Cobalamin (vitamin B12) biosynthesis CbiX|SSF51735;;IPR016040;NAD(P)-binding domain|G3DSA:3.40.50.1400;
g97.t1	contig_1	AUGUSTUS	218766	220134	+	ID=g97.t1;Parent=g97																	OG0001939	Pcac(1):Pinf(2):Ppar(1):Pcap(1):Psoj(2)	Pcac|g97.t1,Pcap|507260,Pinf|PITG_10088T0,Pinf|PITG_22111T0,Ppar|PPTG_11816T0,Psoj|247334,Psoj|557563	MFGPDRCPQIKLSLEERAMYDYAARKFLQDTVAERANFNPKKIDPQHWAFVKRRKEVSVFNSVPGSTNPSIIVMVGSGLIDGRLEDVMGGLYCETTDELRTAKVLLGYDLKDGSVLNVHERRRPEDPFRFAGIKWFAGRCAWGLLHDRDALTYERMGTTTDARGHELAYHTLQSIKRPEWPSEATPGMLRQHTASCYLYRRHKRTNKTEIFLWGSILKFGSAPEKAIQLGVASTWLNVVDSPKGGRAKNFSALMDEADSHQWLPSRSTTCHVCARKPKLGSYPHCAGCHQTVCKDCSEQHRIFQLSKSGRAKKRLFCALCVKNATGKTHLGPRRIPFDSGFDMSECSTDSMSSSSRSSRSDSFFSRTFSFKRPPDPFRPRVSPSDDEAPDELDLDWX	GBGX01009146.1			.	.	.	SSF57903;;IPR011011;Zinc finger, FYVE/PHD-type|G3DSA:3.30.40.10;;IPR013083;Zinc finger, RING/FYVE/PHD-type|PTHR13510;|PTHR13510:SF27;
g98.t1	contig_1	AUGUSTUS	220875	224789	-	ID=g98.t1;Parent=g98																	OG0003928	Pcac(1):Pinf(1):Ppar(1):Pcap(1):Psoj(1)	Pcac|g98.t1,Pcap|567732,Pinf|PITG_10087T0,Ppar|PPTG_11815T0,Psoj|313706	MSIHFKFKSAKEFDTVTFPGAVIRVLDLKKAIVDKKKLAKGLDFDLVITDAQNGKVYDDENTQLPRNTSVTVKRIPSQQPGSGLLARMKQEAAVAAAAAAAAAIHASPPVAPMAGPSPVLPVGATPTQPMATLSLNTGDSAAGAQTMEDEMAALQSIHEQAEDMRGSRLGNKTWTASSGSNANHVMNYYSANGPGGEAGGRGGGAGGRGFVRGGRGGDFGGRGGMMNGRGGGRGAGPGGPVGPNLLGNPPPNYVCYRCGTPGHYIQNCPTNGDPEFDQHRVKKKTGIPKSFMKAVSDPSEIPVGAGKTVVNAPWGGLAVIEPQNKNFSKLMARSGGSATLDQFISNPPEHLACPLCRRLMSDAVLIPCCQESACDECLRSALIERKLTCPLCNVSNMSP…	GBGX01017214.1			.	.	.	PTHR15439:SF0;|PTHR15439;|PS50158;Zinc finger CCHC-type profile.;IPR001878;Zinc finger, CCHC-type|Coil;|SM00343;;IPR001878;Zinc finger, CCHC-type|SM01180;;IPR014891;DWNN domain|PS50089;Zinc finger RING-type profile.;IPR001841;Zinc finger, RING-type|PF13696;Zinc knuckle;IPR025829;Zinc knuckle CX2CX3GHX4C|PF04564;U-box domain;IPR003613;U box domain|G3DSA:4.10.60.10;;IPR001878;Zinc finger, CCHC-type…
g99.t1	contig_1	CodingQuarry_v2.0	229130	229252	-	ID=g99.t1;Parent=g99																	OG0015171	Pcac(1):Pinf(0):Ppar(0):Pcap(0):Psoj(0)	Pcac|g99.t1	MLSGAYPKEILRPKESQMHVVASGAHRLADGVALEAVPGVX				.	.	.	.
g100.t1	contig_1	AUGUSTUS	235877	238370	+	ID=g100.t1;Parent=g100																	OG0003929	Pcac(1):Pinf(1):Ppar(1):Pcap(1):Psoj(1)	Pcac|g100.t1,Pcap|114488,Pinf|PITG_10092T0,Ppar|PPTG_11820T0,Psoj|313705	MTMQARDPTELLAEGGKENSAXGGNQTSATMRAKLRNSSDASRRVYESDRFKLVQSRRGSGAASPGHALPASNQDENVEMDRPVDMVPPPAPAAQKKKKEPTPQPVVPDQILEAYLDTQGYVKTRTYIKGKFLGKGGFARCYEVKCDQTGKIYAGKVVAKSSLVKPKAKQKFTSEIKIHKSLHHPQVVQFEHFFEDSDNAYILLELCRNQSMSDLMRRRKRLSESEVRFYMRQLVEGLAYLHENLVIHRDLKLGNLFLTSDMRLKIGDFGLATRLDSPEDRKRTMCGTPNYIAPEILSGQRGDGHSFEVDIWSTGVVMYTLLVGRPPFETDDVKATYKRIRANQYEFPETVHVSRSAQSLIRGILRSDPGARPSLEQILKHPFLADEFVPTTLPRTALL…	GBGX01018767.1			Zea mays	P0C8M8	Probable serine/threonine-protein kinase CCRP1	PF00069;Protein kinase domain;IPR000719;Protein kinase domain|G3DSA:1.10.510.10;|PS50078;POLO box domain profile.;IPR000959;POLO box duplicated domain|PS00107;Protein kinases ATP-binding region signature.;IPR017441;Protein kinase, ATP binding site|SSF82615;|G3DSA:3.30.200.20;|SM00220;;IPR000719;Protein kinase domain|PTHR24345;|G3DSA:3.30.1120.30;;IPR000959;POLO box duplicated domain|PS50011;Prote…
g101.t1	contig_1	AUGUSTUS	238426	240693	-	ID=g101.t1;Parent=g101																	OG0012898	Pcac(1):Pinf(0):Ppar(1):Pcap(0):Psoj(1)	Pcac|g101.t1,Ppar|PPTG_11821T0,Psoj|329512	MVVEDSSAAAQTWDFLPDAAFDALVAQILVEPETAREAPFMRRKDDGSTLLHVVAGWKHSEQIVRDLLEAGVPPDVRDDSGWTPLLEAAQEGQFAVCQALLEAGATPDLPCGEVTPLHAAVEVGNEEMVQWLLNQPGTWPRRYDGEFFAFLLDKAPGAVIYYLDVFATVLNHSHKGYEAVKYTDLRIIYGEPTVPVSDTALALVAESSAAHTILSHRLMRLILHAKWHSFARAMFRRELAAYTLLVASYFIPTVWGSPDWIHLKTKIDKMVAALRFISWLLSIFLLLHVERSECRGEGVRRYFASFWNWIGVATYAAIICSIPLEFIAFSELTQQVRNSVLALIIVCLWINLLQFLQMSRDSGLIIAMMVHMVKDIYRFFLLYSVFLLGFSGAFYLLLG…	GBGX01002857.1			.	.	.	Coil;|PF12796;Ankyrin repeats (3 copies);IPR020683;Ankyrin repeat-containing domain|PF00520;Ion transport protein;IPR005821;Ion transport domain|PS50088;Ankyrin repeat profile.;IPR002110;Ankyrin repeat|SM00248;;IPR002110;Ankyrin repeat|TMhelix;Region of a membrane-bound protein predicted to be embedded in the membrane.|SSF48403;;IPR020683;Ankyrin repeat-containing domain|PS50297;Ankyrin repeat re…
g102.t1	contig_1	AUGUSTUS	241101	241910	+	ID=g102.t1;Parent=g102																	OG0000012	Pcac(11):Pinf(4):Ppar(15):Pcap(32):Psoj(57)	Pcac|g102.t1,Pcac|g1125.t1,Pcac|g19054.t1,Pcac|g22929.t1,Pcac|g3520.t1,Pcac|g6097.t1,Pcac|g6100.t1,Pcac|g8189.t1,Pcac|g8192.t1,Pcac|g9132.t1,Pcac|g9135.t1,Pcap|106522,Pcap|106667,Pcap|106696,Pcap|107424,Pcap|110644,Pcap|111771,Pcap|118927,Pcap|132186,Pcap|133484,Pcap|35146,Pcap|38026,Pcap|38563,Pcap|41369,Pcap|46075,Pcap|48023,Pcap|48121,Pcap|49849,Pcap|508574,Pcap|543660,Pcap|543684,Pcap|564901,…	MDISPAVVAVCERFDAANDLVLEHVNAFLDLSPKWNLMRAALAGHLHLVQRLSRRNPKKFQRCSQEAMDSAAEFGHLAVVQWLHEHREEGCTTDAIDMAASNGHLEIVQWLHENRNEGCTSNAIDFAAQHGHLKVVQWLHFNRKEGATHYAIDNAATYGHLDVIQWLHIHRHEGCSQSALVNAINAGHECVAKWLVANRMSDCVGKMGLVEYLSRRGHWNVAALTDKHPYLQELLDDDMMFTDDEEEDNARGMQEREFLRLWNAGMLLQX	GBGX01000059.1			.	.	.	G3DSA:1.25.40.20;;IPR020683;Ankyrin repeat-containing domain|SSF48403;;IPR020683;Ankyrin repeat-containing domain|PF12796;Ankyrin repeats (3 copies);IPR020683;Ankyrin repeat-containing domain|PTHR10489;|PTHR10489:SF584;
g103.t1	contig_1	AUGUSTUS	242667	245320	+	ID=g103.t1;Parent=g103	Yes	Yes	Yes	Yes	Yes	Yes											OG0011156	Pcac(1):Pinf(0):Ppar(1):Pcap(1):Psoj(1)	Pcac|g103.t1,Pcap|507261,Ppar|PPTG_11827T0,Psoj|496479	MRVLLVLVYLSSCLQIVSCWRQWTWNANTSSPTARRGHSFVTYANQLIVFGGRTEDTTKTHVPKTYEITRVNGSLEFLSYEDKIAYETDSTVVPVAVFFNDVWSYNINCTRYADNGCLNSAWEVLDEGAEWGGCKKVLGASVCTHPSERWMHSAEVFSDKTMAIYGGFGPMCGDYCDDLWLYDFSDGSWTEMIELGSSRNGPGKRFKFSRVVLNDKLYVFGGFRLWHGFAHENSEENDWSGAHQYPLGGYLNDLWVYDKITNTWTNITEKVECPTDSKLLTNALLNNIEVECVVTWPPARAGHTSVVFDSAIFIHGGYRTFFPYPTTSSAGAGRGTLGVRGVGFTPYPTHPYYLSDMWKYNITTGIWSRVVADSDSIPDSRMDHSLVVANDVFLLFGGY…	GBGX01000392.1			.	.	.	PS50026;EGF-like domain profile.;IPR000742;EGF-like domain|SM00181;;IPR000742;EGF-like domain|PF01344;Kelch motif;IPR006652;Kelch repeat type 1|G3DSA:2.10.25.10;|PS01186;EGF-like domain signature 2.;IPR013032;EGF-like, conserved site|TMhelix;Region of a membrane-bound protein predicted to be embedded in the membrane.|PF07974;EGF-like domain;IPR013111;EGF-like domain, extracellular|G3DSA:2.120.10.…
g104.t1	contig_1	AUGUSTUS	245483	248305	+	ID=g104.t1;Parent=g104																	OG0003930	Pcac(1):Pinf(1):Ppar(1):Pcap(1):Psoj(1)	Pcac|g104.t1,Pcap|8208,Pinf|PITG_10094T0,Ppar|PPTG_11826T0,Psoj|495507	MAGYGGGYGQSRHGLMVEEEEDEDLYEGFNFSIDLAPPQTASTTNYMSSSYGAPASRAGYNPPGTAFRAPPSQMGRPIPGSRMGTAQQASDARPMTSVAGAGFSSNPRTAGGQRVFDPMGESRKAGAAPALVEKTENSPKEVAKELERTVNALIEQSAELISKEQYEEALHSAKDAGRKERAFNKHCELNGLADLLNIDLTYAVFFNLANAYHLNGLWKEAIQSYTPIVKNKQYAQGGRLRVNMGNIYFEQQQYPTAIRMYRMALDQIPNTSKEVRYKIKRNIGAAQIKLGHYQDAAATFEDIMEGNADFQSGFNLIICYYAIGEHEKMRRGFTNLITIPMEGLSEEDEDESGLSNESKHNDDDHTSSKEHLHSLKTDGLKAEIRARRKKAMEYIVVAA…	GBGX01014992.1			Mus musculus	Q61371	Intraflagellar transport protein 88 homolog	SM00028;;IPR019734;Tetratricopeptide repeat|PS50005;TPR repeat profile.;IPR019734;Tetratricopeptide repeat|PS50293;TPR repeat region circular profile.;IPR013026;Tetratricopeptide repeat-containing domain|SSF48452;;IPR011990;Tetratricopeptide-like helical domain|G3DSA:1.25.40.10;;IPR011990;Tetratricopeptide-like helical domain|Coil;|PTHR23083:SF441;|PF13174;Tetratricopeptide repeat;IPR019734;Tetra…
g105.t1	contig_1	AUGUSTUS	248467	248793	-	ID=g105.t1;Parent=g105																	OG0013976	Pcac(1):Pinf(0):Ppar(1):Pcap(0):Psoj(0)	Pcac|g105.t1,Ppar|PPTG_11825T0	MLAYARSRSHSKVAMPTPRKPLRPYSPPNSPLDVVISIDNEDEQAQNDGIDFTRVHAELERLLEDSLQESDDDQVQEIDEAQDCNTSKVYQANTTIDVYSTDRLSRSLX	GBGX01014992.1			.	.	.	.
g106.t1	contig_1	AUGUSTUS	251032	254557	-	ID=g106.t1;Parent=g106																	OG0000436	Pcac(5):Pinf(2):Ppar(1):Pcap(7):Psoj(5)	Pcac|g106.t1,Pcac|g19215.t1,Pcac|g20385.t1,Pcac|g20386.t1,Pcac|g7152.t1,Pcap|102545,Pcap|106755,Pcap|106777,Pcap|119612,Pcap|130860,Pcap|131357,Pcap|41028,Pinf|PITG_04072T0,Pinf|PITG_14192T0,Ppar|PPTG_06600T0,Psoj|440443,Psoj|481217,Psoj|501966,Psoj|530405,Psoj|533475	MEPPEIVCFSHEALVKWRRERELYEAAVHSRCQESGEYPVTVRILAINTINRRRLKTFSELKLNMPVDEMANEKLVTAINQILASMMSDQIPNVHAIMSQHLKMDLKQNDVKARVLNYFYRFDELIEEYGLGIALDGNAKLKCRLLTETFCPPTLKEQVQLYQDLDPTVKISVPRVFDVIKAEAFKPQQSFDLYQSNKDRSQSRSTTQVRQRDSSASQGSSRSTPARDERRDERPSFRKRDSASAQGYLHCKGSHWVSDCPTTTEEQKKTARRLFMEKRKEGETAKMKRFISEGAELEPKHVAFNGVVTMPYYPDNGTKYNVVPRRIVEEIQQACPTVKTQRLFKAIEGQAVGGAISSNESIRLDLELITLAGKLDSEDARNDVDEKLAALANKEVVDF…	GBGX01003568.1			.	.	.	G3DSA:2.40.50.40;|SSF53098;;IPR012337;Ribonuclease H-like domain|PS50013;Chromo and chromo shadow domain profile.;IPR000953;Chromo/chromo shadow domain|Coil;|G3DSA:3.30.420.10;;IPR012337;Ribonuclease H-like domain|SSF54160;;IPR016197;Chromo domain-like
g107.t1	contig_1	CodingQuarry_v2.0	279581	281096	+	ID=g107.t1;Parent=g107																	OG0003931	Pcac(2):Pinf(0):Ppar(3):Pcap(0):Psoj(0)	Pcac|g107.t1,Pcac|g5820.t1,Ppar|PPTG_03176T0,Ppar|PPTG_06890T0,Ppar|PPTG_17619T0	MTGSEKRSILQAYAEYEQFEQNENIHRERRELAVMIYRNIHAEFGRAGVRIVVISALIKPCKSSIKDSKAKMSGALALGLSLEKGIVLLANKEIHPGDFIIQYTGEVITHGEFCERHQLQSLVVLVGTAX				.	.	.	SSF82199;|G3DSA:2.170.270.10;
g108.t1	contig_1	AUGUSTUS	289132	290241	-	ID=g108.t1;Parent=g108																	OG0003932	Pcac(1):Pinf(1):Ppar(1):Pcap(1):Psoj(1)	Pcac|g108.t1,Pcap|114417,Pinf|PITG_10095T0,Ppar|PPTG_11824T0,Psoj|313695	MASANAVYRINDRTSHHNLKCQTETLPTVRDHEVLVEIHGVTLNARDIQICGGFYPAAPVKDDLVPCSDGAGVVATVGGAVKDIHVGDRVIINISFDNLYGPLKSQAYMLGGGVDGTLRQFAAVPAQAIIKVPAECKLDYVQLASLVCTGATVWNALYGYVPMKPGQTVLFQGTGGVSITGVQLAKAAGAVTIVTSSSNEKLKFVKEKFGVDHVINYRTTPNWAEEVRRFTNGEGADYVIEIGGAGTIEQSIKATASGGMIAVIGYLADIKQEDMPNVPLLALIHGCALRGVQAGSKQLTTELVKFVTRKTVQPYIHETFGFTQDEVMAAFEMQNSGKHIGKVGIAVKKX	GBGX01014627.1			.	.	.	SM00829;;IPR020843;Polyketide synthase, enoylreductase domain|SSF50129;;IPR011032;GroES-like|G3DSA:3.40.50.720;;IPR016040;NAD(P)-binding domain|G3DSA:3.90.180.10;;IPR011032;GroES-like|PTHR11695:SF419;|SSF51735;;IPR016040;NAD(P)-binding domain|PF00107;Zinc-binding dehydrogenase;IPR013149;Alcohol dehydrogenase, C-terminal|PF08240;Alcohol dehydrogenase GroES-like domain;IPR013154;Alcohol dehydrogena…
g109.t1	contig_1	CodingQuarry_v2.0	290744	290869	-	ID=g109.t1;Parent=g109																	OG0015172	Pcac(1):Pinf(0):Ppar(0):Pcap(0):Psoj(0)	Pcac|g109.t1	MRRHTGKQIECWTQTLLPELEVLLGLPGLRSPDSALCRGGVX				.	.	.	.
g110.t1	contig_1	AUGUSTUS	291905	296009	+	ID=g110.t1;Parent=g110																	OG0003933	Pcac(1):Pinf(1):Ppar(1):Pcap(1):Psoj(1)	Pcac|g110.t1,Pcap|17270,Pinf|PITG_10096T0,Ppar|PPTG_11829T0,Psoj|491661	MSSSMDPRVLINYYFRKGWYDHVQRLCEQILEKKGSDSAILFWRAFGIVLERSYSSAIREIENLKRTGRDVELPCLHALVYAHSQCKHVDHDEVAQLELQLVMAEENASSASLMLCATFFWHLNEHAKARKILDQILSTSGKSSSDGALRQRVLVLRGWVDLTVDPKIKREADLRDGAIQYFDQVTDRKNAELVLGMAKYYDLKKAYPRALESYDELTVQFPWFKHSLSEKALVLLKMGNWDQCMDSVERALSENAREIEALRTMILLLLSREGRAREAAERLRELLEVLKRVEPANPELFCEISRCTARVSDRDSEVLQCSLGLIEHAVQLNPDSGAFRAECGYQRALLGDFAEAMESYKEALKLDESNEMALHGMIYCQIKLGQLEDASQQMEFLTV…	GBGX01008544.1			Homo sapiens	Q7Z4L5	Tetratricopeptide repeat protein 21B	PS50005;TPR repeat profile.;IPR019734;Tetratricopeptide repeat|SSF48452;;IPR011990;Tetratricopeptide-like helical domain|G3DSA:1.25.40.10;;IPR011990;Tetratricopeptide-like helical domain|SM00028;;IPR019734;Tetratricopeptide repeat|PS50293;TPR repeat region circular profile.;IPR013026;Tetratricopeptide repeat-containing domain|PF13176;Tetratricopeptide repeat;IPR019734;Tetratricopeptide repeat|Coi…
g111.t1	contig_1	AUGUSTUS	296133	297934	-	ID=g111.t1;Parent=g111																	OG0002448	Pcac(1):Pinf(1):Ppar(2):Pcap(1):Psoj(1)	Pcac|g111.t1,Pcap|547747,Pinf|PITG_10097T0,Ppar|PPTG_11830T0,Ppar|PPTG_11830T1,Psoj|491195	MDMSDTSRRLDATLSASISHDSESLEASQSLDEVEETQMQTGEEEDALEHRSWGSVTSRKTVEDEDEGWMVTPLAGRQNLHVSSEEMTEEDEADVEASVREALRLLEDSMDGGDEGESEEEHEGEQWRAKRAEAVYLDFVHEVMEDRWTLDDRDGQYSGQWRTPEGQVDSEEEEIEEDNGEESGHEDNEEDNGEKEDHDQEKDQEQQDEWQEAYTAKGRVYYYNRRTRESSWKKPSNYNSSSNQPQPSAAATEEESELHRSVLRQSLGYHPSASPSASPVSKIEQQATLYCNFCGEQQPSDQLATHFQECASAKFHKRRTSPLYLSFERALGVMSEDATLRSLHYASSFPDPTPHGRPEARTMQDSLLLLRPRRRRTSTRDPSSTDSTPQKPSSSRSTA…	GBGX01008544.1			.	.	.	G3DSA:2.20.70.10;|PTHR14649;;IPR026104;Zinc finger C2HC domain-containing protein 1C|SM00456;;IPR001202;WW domain|PF00397;WW domain;IPR001202;WW domain|SSF51045;;IPR001202;WW domain|PS50020;WW/rsp5/WWP domain profile.;IPR001202;WW domain|PF13913;zinc-finger of a C2HC-type|PS01159;WW/rsp5/WWP domain signature.;IPR001202;WW domain|Coil;
g112.t1	contig_1	AUGUSTUS	298241	298924	-	ID=g112.t1;Parent=g112																	OG0002449	Pcac(1):Pinf(1):Ppar(1):Pcap(1):Psoj(2)	Pcac|g112.t1,Pcap|547746,Pinf|PITG_10098T0,Ppar|PPTG_11831T0,Psoj|247488,Psoj|313702	MATLSSPAAASSPRDDTALNIATDELLLPADDAVASRAPGGSKGAVVDPAVHRFPYCIVWSPIPILTWFLPFIGHMGLADSKGIIFDFAGPYTIGRDDFAFGSATRYLQCTIPPEEAEKWDEAVAAGCRIYEKRMHNLCCDNCHSHVAVCLEHANYAGRKRWNMVQLCFWMFFRGKYVSVAGFIKSWLPFAFVLALIAIVRSTAX	GBGX01015657.1			.	.	.	PTHR20921;;IPR008496;Protein of unknown function DUF778|PF05608;Protein of unknown function (DUF778);IPR008496;Protein of unknown function DUF778|TMhelix;Region of a membrane-bound protein predicted to be embedded in the membrane.
g113.t1	contig_2	AUGUSTUS	492	1301	-	ID=g113.t1;Parent=g113																	OG0003934	Pcac(1):Pinf(2):Ppar(0):Pcap(1):Psoj(1)	Pcac|g113.t1,Pcap|539871,Pinf|PITG_03725T0,Pinf|PITG_03726T0,Psoj|458018	MIRLSRISGVSLDIQESKVEPPQRHAKALQLWALGIGAVISGEYYGWQSSLVAGFNGMLIVMSMMTVLYVMLSFSLAELSATIPAGGGPYIFALHSIGPRAAFFSGLAETLKVITVNSSTFYTIYSYLQTLFNVDEKFAPVFFIAFGILFGGLNIYGVQASFRMQACSTALCVLLLLIMFFSAIPHLSYNQWVVEQNWKYTDLSSAIEAIPYAMWFYLGIEELPLASEETIEPEKNIPRGLFMCISTRGPFLRHGRVQLADCTGCCCYGX	GBGX01005255.1			.	.	.	TMhelix;Region of a membrane-bound protein predicted to be embedded in the membrane.|PTHR11785;;IPR002293;Amino acid/polyamine transporter I|PTHR11785:SF337;|PF13520;Amino acid permease;IPR002293;Amino acid/polyamine transporter I
g114.t1	contig_2	AUGUSTUS	3222	5216	+	ID=g114.t1;Parent=g114																	OG0000715	Pcac(2):Pinf(2):Ppar(2):Pcap(3):Psoj(5)	Pcac|g114.t1,Pcac|g572.t1,Pcap|503038,Pcap|503541,Pcap|554243,Pinf|PITG_03055T0,Pinf|PITG_03730T0,Ppar|PPTG_13290T0,Ppar|PPTG_13573T0,Psoj|247622,Psoj|264020,Psoj|343894,Psoj|343895,Psoj|539188	MAPSAHTPCNDIKHPLDPVTADEVRTVKQVLTEAGYSSPELRYAYVMLFEPDHSTLDKFEAGQLTEIPREIGVLVLDQTTNVTRDFVVDVVAQRIVKEVELDPKTDGQIPILDQDYWDGDSICKADPDYVAALAKRGITDLDMVRGEQFSAGVFGYEDEEGNRMIRVLSFLKVENTHAMYGHPIDGLVAHVDLTNRKVLKLVDTDYTHIPMESGDYLDPKVTGPMRTDMKPLHIKQPEGASFTIKDNIVSWQNWEIRVGFNGREGLTLHDISFNDRGRKRKILNRASVSEMVVPYGEPSPTHDWQNYFDAGEYQFGRLANSLVLGCDCLGKIQYLDATVVDDFCEPFVIKNAICMHEEDFGTLWKHTDVLASPPTGTVRRQRRFVVSFFVTVGNYDYGF…	GBGX01014885.1			Arthrobacter globiformis	Q59118	Histamine oxidase	SSF54416;;IPR016182;Copper amine oxidase, N-terminal|PTHR10638;;IPR000269;Copper amine oxidase|PF02728;Copper amine oxidase, N3 domain;IPR015802;Copper amine oxidase, N3-terminal|PTHR10638:SF18;|SSF49998;;IPR015798;Copper amine oxidase, C-terminal|PF02727;Copper amine oxidase, N2 domain;IPR015800;Copper amine oxidase, N2-terminal|G3DSA:3.10.450.40;|PF01179;Copper amine oxidase, enzyme domain;IPR0…
g115.t1	contig_2	AUGUSTUS	5414	11494	+	ID=g115.t1;Parent=g115																	OG0003935	Pcac(1):Pinf(1):Ppar(1):Pcap(1):Psoj(1)	Pcac|g115.t1,Pcap|559826,Pinf|PITG_03732T0,Ppar|PPTG_13574T0,Psoj|437914	MEESEEHAPSGTLPSAPEVATGSHDANLDPLADDDTLDDVTTPSTASETSSVPQQQPNCDATEVPDAAALLFAGATTAPDLRRSSSSSGVAASRGVGFSLSTGLGRRSRSRSGGDDGDHGSSELVQQLQRLCRRQRQRSEERAFVRDVERVLTLLRAQTPASSGAGVTSATFPGPGLSLETLGSVQEEDEAAGEERRSSVTSNSSTFSSFSSMSSSDRLRETLTLAEIDALLDCIADLFDHRNPSVRTLAFEVVQLCLLRFGERLTPALRRKIYLRLETHAPGDFLLRQKALRALTQDGRHLEPFHVELGWFLLRLLEQSDAQRDLLGLIQSILRRNPRALDRDKVIAIVAVISARCDMAWSRNDLDACRRFVAFYHVLAAHDLAYAASTPACLRSLCC…	GBGX01018474.1			.	.	.	SSF111347;;IPR000331;Rap GTPase activating protein domain|PTHR10063;|PS50085;Rap GTPase activating proteins domain profile.;IPR000331;Rap GTPase activating protein domain|PF02145;Rap/ran-GAP;IPR000331;Rap GTPase activating protein domain|PF03542;Tuberin;IPR018515;Tuberin-type domain|SSF48371;;IPR016024;Armadillo-type fold|PF11864;Domain of unknown function (DUF3384);IPR024584;Tuberin, N-terminal|…
g116.t1	contig_2	CodingQuarry_v2.0	12250	12603	+	ID=g116.t1;Parent=g116	Yes	Yes	Yes		Yes	Yes											OG0002450	Pcac(1):Pinf(0):Ppar(3):Pcap(1):Psoj(1)	Pcac|g116.t1,Pcap|78361,Ppar|PPTG_13567T0,Ppar|PPTG_13567T1,Ppar|PPTG_13567T2,Psoj|467171	MHMTAPVWSTLFLSAFAISWWTRVRGNKEVQALIIEWLTVFTIQTSLIGGYPFFNYGYLSLQSWPKSQAAFSLLLQVIKIAAKNAISRCMRAQSDMKPEVKIFNVKVFNALFVSFCMX				.	.	.	TMhelix;Region of a membrane-bound protein predicted to be embedded in the membrane.
g117.t1	contig_2	CodingQuarry_v2.0	12787	13077	+	ID=g117.t1;Parent=g117																	OG0015173	Pcac(1):Pinf(0):Ppar(0):Pcap(0):Psoj(0)	Pcac|g117.t1	MLDRASEIAKRHFAPWRRNSDESIELHTWISPVSRANQIRPVKNSNTIKVVQASTTPIIQTTGATTALRVNSSPKRSPVVQMPDQSVDALEQIYLKX				.	.	.	.
g118.t1	contig_2	AUGUSTUS	13327	15723	+	ID=g118.t1;Parent=g118			Yes	Yes	Yes												OG0002451	Pcac(1):Pinf(1):Ppar(1):Pcap(1):Psoj(2)	Pcac|g118.t1,Pcap|539865,Pinf|PITG_03734T0,Ppar|PPTG_13575T0,Psoj|470520,Psoj|473423	MLRHHDHRCLGVATSWLIFLLLCIVSCMALEVLLEVQLPLEPPPEHRQFMLLSGQEPVDTLEAFRVRHSQTLKWRYNMLVQICQGPRVVCRREIPMVYSTQIQAPGGGVLGGLEILEGVEPADAVLGFALQHHIGREGRATILNAVCAVPHVVCTRYKALMHSRTVAGDGGTQIGKLEIYDDVEPVDQIYKFIKDHKLPKPAVDQLLGVICSAIGRTHCLRKVPLVYSQRIVARDDETSEPRQLGALQIPLGQEPADVVYNFGLHYGLAKPIRQNLARQVCDDKYVTCKRLKPIIFASPVQVENGTTVGVLMIREDEELVDAVHRFSRQTNITRDLQVSLFQALCGIREGILCTRGQALLRSTAVSDGNGKILGSVNIYEGQEPADVVYQFAEQHNLAP…	GBGX01017993.1			.	.	.	Coil;|PR00625;DnaJ domain signature;IPR001623;DnaJ domain|G3DSA:1.10.287.110;;IPR001623;DnaJ domain|TMhelix;Region of a membrane-bound protein predicted to be embedded in the membrane.|PS50076;dnaJ domain profile.;IPR001623;DnaJ domain|PTHR24078;|PTHR24078:SF261;|SSF46565;;IPR001623;DnaJ domain
g119.t1	contig_2	AUGUSTUS	15875	17133	+	ID=g119.t1;Parent=g119																	OG0013977	Pcac(1):Pinf(0):Ppar(1):Pcap(0):Psoj(0)	Pcac|g119.t1,Ppar|PPTG_13576T0	MSDASASLLDEQLHAAHELSMSKLLVGISSGVSLLGALIMIAHYLAFEESRRCGRRLLFCLHLADAGAACAWLLMFYLPTPDENEDPTSFQTPRICTAQGYSLVFFQLASCFWTGCFAFHLFQLLARRCKVPELYEERYHLVAWGIPVATVTHLYTQSWAGTDLVGESGRPWCWIRSWSDDQWSEQAFYVQLVIFYLPVVLTFLHNIVTYVMLLYLMTDSLSTSMETRIHYRLLLYSWTFFLPNVWIVFAFAYQAVAPSHILDAPLLYLTSFFTPLQGAMNAAAYGMNRAFRERVRSSFARRSQX	GBGX01005037.1			.	.	.	TMhelix;Region of a membrane-bound protein predicted to be embedded in the membrane.|PR02001;GCR1-cAMP receptor family signature;IPR022343;GCR1-cAMP receptor|SSF81321;|PTHR23112;|PTHR23112:SF21;|SM01330;;IPR000539;Frizzled protein|PF05462;Slime mold cyclic AMP receptor|G3DSA:1.20.1070.10;|PS50261;G-protein coupled receptors family 2 profile 2.;IPR017981;GPCR, family 2-like
g120.t1	contig_2	AUGUSTUS	17208	18362	+	ID=g120.t1;Parent=g120																	OG0011157	Pcac(1):Pinf(1):Ppar(1):Pcap(0):Psoj(1)	Pcac|g120.t1,Pinf|PITG_03735T0,Ppar|PPTG_13577T0,Psoj|475580	MDAECGALVASFLSLRERRELRAVSQRWLFTCTWLQFSGNEEIEVQPRKSVWNLRSRAFRHAWTTFMRYECHSFLRLLLELLPAAAMAETMELKKGLCLSTNTGQRPSFENAHARSGYIQQKINRCGNLPNLLLTEELSELRSQLFRASQSECWNMALYGGGPGYDAIGLVFMREYFRAWDVNFHATVYDNEPGWKCAIDAAGQTLDQLGQHNVSLSFQHCDITLDLEAVENEHVHQSLRATQLHIFSFVCVENFCLLRDSDYVFLRSLFTQSSAGSYFIFTDSTHRLWPAIFEVANAIAPDRFRVWTPFARSCHYALVLHKLPDHSKPASTFPFYTQAMQKLEGFQRHQQKHLETMQTQQQAPQDQVEDEGLALLGFATVEPNX	GBGX01002623.1			.	.	.	.
g121.t1	contig_2	AUGUSTUS	18455	20527	+	ID=g121.t1;Parent=g121																	OG0003936	Pcac(1):Pinf(1):Ppar(1):Pcap(1):Psoj(1)	Pcac|g121.t1,Pcap|503539,Pinf|PITG_03736T0,Ppar|PPTG_13578T0,Psoj|469333	MTEVTVSRRDSAASAPSSPDEFLRSLLAEENPTVSAPLVSALSNDAVLARFIGFVTRVPVSSSQLPDGPDANKVATAEDAAARREDETAENVTPGLLTSYRATMLLTNDDTADALLTFLGDKSKVLTRCLFQVFQSDAQGNLRHACRVIDHLLRFYLDDVYDVLSKDVNTVQRYMGAMIPYLEHAPVAELFLTLVCKPHSAAVMRFYASTPPRKWAFFRALAEWKVLLVLASHVCSTEYGETHTIGAADVFLELLDRLAADENGQLLLQPAAYCPELLEGLIRAAVEPEDSKSLTPQRSVGQRTAAMKCVFRLLQKSTLEKVQGPPTSPYQSFGATIVNLVPNQLGPLRQKIYELVEQHLGEVLKYLIQKYVSQQNIEMPDEESGKPLPETAVRHTAYV…	GBGX01013947.1			.	.	.	SSF48371;;IPR016024;Armadillo-type fold
g122.t1	contig_2	AUGUSTUS	21066	27120	-	ID=g122.t1;Parent=g122																	OG0003937	Pcac(1):Pinf(1):Ppar(2):Pcap(0):Psoj(1)	Pcac|g122.t1,Pinf|PITG_03737T0,Ppar|PPTG_13579T0,Ppar|PPTG_13579T1,Psoj|309406	MALADIMSVEMSAKYMDSSSSSSLSSESDDLSSSSSSSVISSSSSDSDLDSDTPRASVRKKAGPRVRTGKRVDVALSDYGDDSDLDSATSGGRKKAKKKAKPAAPRRSPTKKKKVEKLAPVAAPPSLPPPPPPPSPPPAAPDDSSSNSSLSDSSSSDSSDLSDSETPLPMIPAPPPPPSASSGAIGAAAPGATTTRPPKRRAASKKKVSESPSSLKVTLKLPPGFIANSGGAAALKPSNNNSKPKFQVTNSSATARMATSSARKAKPVAVSRSTKKKQPAGRTQGATAAVLASQVNGSLPTAPPNPIGPPVLPKLIPTGPTVPAGEIRGARELSFVDPALVGDHPEETIESNIPAHFDDPYAHGGDILRLLDMFFFCDENGKAISLEILDRPKDQRPKI…	GBGX01016501.1			.	.	.	PR00503;Bromodomain signature;IPR001487;Bromodomain|SM00297;;IPR001487;Bromodomain|PTHR13808:SF1;|PS50014;Bromodomain profile.;IPR001487;Bromodomain|PF12047;Cytosine specific DNA methyltransferase replication foci domain;IPR022702;DNA (cytosine-5)-methyltransferase 1, replication foci domain|PS00633;Bromodomain signature.;IPR018359;Bromodomain, conserved site|PS50827;DDT domain profile.;IPR018501…
g123.t1	contig_2	AUGUSTUS	27440	28280	-	ID=g123.t1;Parent=g123																	OG0012899	Pcac(1):Pinf(0):Ppar(1):Pcap(0):Psoj(1)	Pcac|g123.t1,Ppar|PPTG_13580T0,Psoj|248212	MSSPQLQPRQRPSSGASLQGDFRVEVMGSQESLDLDCGKFYTEYILRCSWIEQNGTPEIWDVVRRYREFCAIDILLREKYPSRAPMFPYLPSKKYIGSSLSADFVDKRQRDLSYYMMSILHSCPLLVQDEIIDSFLDIKRHILERAREESSERRSASTPTHTTTSSNGGMSPMRLQLX	GBGX01019835.1			.	.	.	SSF64268;;IPR001683;Phox homologous domain|PF00787;PX domain;IPR001683;Phox homologous domain|PS50195;PX domain profile.;IPR001683;Phox homologous domain|G3DSA:3.30.1520.10;;IPR001683;Phox homologous domain|SM00312;;IPR001683;Phox homologous domain
g124.t1	contig_2	AUGUSTUS	28540	30495	-	ID=g124.t1;Parent=g124																	OG0012900	Pcac(1):Pinf(0):Ppar(1):Pcap(0):Psoj(1)	Pcac|g124.t1,Ppar|PPTG_13581T0,Psoj|248130	MASRPLPGGGTRPPVRQSVAVRWLNSVAPASAAPKPACSPVKRWPPPKVEDTLPAPPVIATSTPTTVTEPVMEKKAPVSSFQNARAVFEAKKATAAAPPPPPTRHRLTFPAPPPAPVVKQHSASSDLSISSCSTVDSECDHKLEENVEAKQEPKLLSPIRAVVKRMENESVVATPSKRVAVKALIHTRKLASPPSAGEAQVYAARDPAVILTTSTHMAQSPPNCNEIDPFCLFLPVEAAPTLPDEEICVYDSAAVDMEKNIKKVVRKLLKKDKARWEEFKVNSRLFGTDFMDAHAYLDSLIKDFGPIRALQLVPCLLSVQPSMAKCSALLLAAKNYSLRNQDVLEREVQSLRTSNLEKIAMTAATATDNEVATSTIDAVASNPSLVGVSTKAPSVVSPK…	GBGX01020392.1			.	.	.	.
g125.t1	contig_2	AUGUSTUS	31519	33249	+	ID=g125.t1;Parent=g125																	OG0003938	Pcac(1):Pinf(1):Ppar(1):Pcap(1):Psoj(1)	Pcac|g125.t1,Pcap|503535,Pinf|PITG_03738T0,Ppar|PPTG_13582T0,Psoj|552331	MMQTIAKRSATAARVNARRAFSNAAAAEAGKDRLVLFDTTLRDGEQSPGATLNFKEKLDIARALSALGVDVCEAGFPISSPGDFDAVSAIAKEIGPITANRATGEPMIICGLARAMEKDIQRCYDAVKHAPKHRIHTFLATSDIHLKYKLKISRDECIRRAVDAVKFAKSLTPDIEFSTEDAGRSDPDFLCEVLAEVIKAGATTLNIPDTVGYTVPGEYGSLFSYLIDNTEGSEKAIFSTHCHNDLGLATANTLAAVQGGARQAEVTINGIGERAGNTALEELVMALKTRPQHFPVYTTVDSTQITRCSRMVSHYTGMSIQPNKAIVGSNAFAHESGIHQDGVLKHQATYEIMLPESVGLSENKMVLGKHSGRHAYSKRLQQLGYTSLTPEELDYYVEK…	GBGX01001235.1			Cyanothece sp. (strain PCC 7424)	B7KJX8	2-isopropylmalate synthase	PTHR10277:SF9;|SSF110921;;IPR013709;2-isopropylmalate synthase LeuA, allosteric (dimerisation) domain|PS00816;Alpha-isopropylmalate and homocitrate synthases signature 2.;IPR002034;Alpha-isopropylmalate/homocitrate synthase, conserved site|PS00815;Alpha-isopropylmalate and homocitrate synthases signature 1.;IPR002034;Alpha-isopropylmalate/homocitrate synthase, conserved site|SSF51569;|G3DSA:3.20.…
g126.t1	contig_2	AUGUSTUS	33528	40465	-	ID=g126.t1;Parent=g126																	OG0003939	Pcac(1):Pinf(1):Ppar(1):Pcap(1):Psoj(1)	Pcac|g126.t1,Pcap|100514,Pinf|PITG_03739T0,Ppar|PPTG_13583T0,Psoj|472033	MKQQQYQSQILRDSLPAVDLEREPRTSRSWQWVCSALVSRDKGECCVNVVESVFVDKQQIWSWYFTDGGVVRRKPRSRLTADQVHRAFVQFADEFGRADSALDPATRPIAVCWFDKNDNPSAVPFLSAPDLLSFLQSVSSSSSCSALISTFVRPRGELDPVCYANLEHEFTLQKSGRVQGKVFWLALGGQRIASKDIKLNTVVNEVVQHFVNFIEKNKKCRVVRCVSLFIMEDSGKLQLWRTSTCETISAAVTLPSAPTFPDALVSTFSSSYEGPRAMNERLIARARAEGSRAPDERIVEAIMAAPTSHSSRISTRLLPSSNASNRLDPLGGLEGRRRANLSSSDWDEALTFLPATSSLSRGRRRTKSAAHLMSSQKRGCCGDYCSMSITELTARRMDR…	GBGX01021633.1			.	.	.	PF00536;SAM domain (Sterile alpha motif);IPR001660;Sterile alpha motif domain|G3DSA:1.10.150.50;;IPR013761;Sterile alpha motif/pointed domain|Coil;|G3DSA:1.25.40.20;;IPR020683;Ankyrin repeat-containing domain|PS50088;Ankyrin repeat profile.;IPR002110;Ankyrin repeat|SSF48403;;IPR020683;Ankyrin repeat-containing domain|PTHR24119:SF0;|PS50105;SAM domain profile.;IPR001660;Sterile alpha motif domain|…
g127.t1	contig_2	AUGUSTUS	41846	46636	+	ID=g127.t1;Parent=g127																	OG0003940	Pcac(1):Pinf(1):Ppar(1):Pcap(1):Psoj(1)	Pcac|g127.t1,Pcap|33876,Pinf|PITG_03740T0,Ppar|PPTG_13585T0,Psoj|552333	MRVEFAVPSPSDSATEYTLDMGAQTQAPASADRAAPAPSAPKNLRRVNTFTGAVNEEEARNIISLRYRADSMADSVASDSKPNAETKLWNLFEQVFCFLKGMTIYQTRRRLKFTIVSQTVINSMRIFPIILGLSFQATLPVLILYVTLVLGWHGTKFLVPKFLLSYKIGMQLTLLVDVIWYYKGYNGKLNSVSSGTSVLMQGFFSILLTMLNITGFMYGWKLRRIVKAVQNQRECDRAALATMMPSPQRVNSLHQTLSINPSAEMEEDVGPSARRKISVGPGVPNSSFRRTHSGISASLPEALKTKKQRRKEAETQEDAPVFCSNLMITSKYTYYNFLFIFLKMQFSRLANLYTTIVVALCFFDFSPVSPVASLTPLLIVFATSALKDVSEDRRRQKGD…	GBGX01013816.1			Mus musculus	P98200	Phospholipid-transporting ATPase IB	TMhelix;Region of a membrane-bound protein predicted to be embedded in the membrane.|TIGR01494;ATPase_P-type: HAD ATPase, P-type, family IC;IPR001757;P-type ATPase|SSF81660;;IPR023299;P-type ATPase, cytoplasmic domain N|PF00122;E1-E2 ATPase;IPR008250;P-type ATPase, A domain|PTHR24092;;IPR006539;P-type ATPase, subfamily IV|PF16209;Phospholipid-translocating ATPase N-terminal;IPR032631;P-type ATPas…
g128.t1	contig_2	AUGUSTUS	46769	50839	-	ID=g128.t1;Parent=g128																	OG0011158	Pcac(1):Pinf(0):Ppar(1):Pcap(1):Psoj(1)	Pcac|g128.t1,Pcap|13532,Ppar|PPTG_13586T0,Psoj|471503	MEEGELKDGKKKLFMMSPRLDAQLGGYPPDCGTKELKYLSFAKVLRDRGMTHPMRYSSTRVDALGFALPERYPLFSTDFGAHSFHHLPTDSVVLSQYGLGIALYFKYLKVMTWLFFLLVVISAPALAVYIVGGGTSMAELTALARQDLTSVLGITSIGHLSEASSVCDQTLGNTELSLTCSAGEIGFVKAVYSTYDSQGSCSCPERSKVAESTGKCRGDAEGSSCPADGAGCFLGLHPVSLRPCCSFSRNETTKTPLFGDMRVRETEGCGSNIAQQIVEGLCLGKKSCTLNVSEAITYAWEPDANYGTTCSKTPTIVTIDSVANITKEVCEVQLNDDSDYSKCDADKPRALIVYGRCFTTRIDLSGAWSLKIIGWDSLSRREFLGLAVGCDIACSLAFF…	GBGX01003647.1			.	.	.	Coil;|PTHR13018:SF40;|TMhelix;Region of a membrane-bound protein predicted to be embedded in the membrane.|PTHR13018;|PF14703;Cytosolic domain of 10TM putative phosphate transporter;IPR027815;10TM putative phosphate transporter, cytosolic domain|PF04547;Calcium-activated chloride channel;IPR007632;Anoctamin
g129.t1	contig_2	AUGUSTUS	54140	54844	+	ID=g129.t1;Parent=g129																	OG0003941	Pcac(1):Pinf(1):Ppar(1):Pcap(1):Psoj(1)	Pcac|g129.t1,Pcap|99727,Pinf|PITG_03741T0,Ppar|PPTG_13587T0,Psoj|475141	MQATDDEFSSLKCRYASKRCWNLRAIKRNGERHNLCEMHRQKANSNQRRLDKKRKAGQAALGLPNHLGSSGFSDLERRIRMRASIALKLEQELGAMPLTTQYIRSPSLVELQRAAGLLAMGNGLSTYSTEMDTWREPPSRLPSAAWMNASYPRSPRAMLRVAKMEPSVEIRAWMHCNPLTPPKSEPVSVATPKLLPPIATAVARSGEGLSSAMLQSSWHPDVRRAPSLVTRANIX	GBGX01018896.1			.	.	.	.
g130.t1	contig_2	AUGUSTUS	55645	56478	+	ID=g130.t1;Parent=g130																	OG0002452	Pcac(2):Pinf(1):Ppar(1):Pcap(1):Psoj(1)	Pcac|g130.t1,Pcac|g130.t2,Pcap|503529,Pinf|PITG_03742T0,Ppar|PPTG_13588T0,Psoj|353564	MAARPGATSASQHASATVSTTLTTAAPEQPVHDQETMCRYPSKKCWNLRALKRNGEHHNLCDFHRQKANKNQRRLELKRKARAQASADAEPLGKRLRAHKKPRQRTRRAPLSAHLAMKEEARAKQQAEEISRANTAAAAATPPGLTSWFLQDLVLLDGVYDRAGFQVKEEQSVAPVATPSVELQHLPDVVSEEVLDRILQDGQADAAALCKSLDTTLGLDALASLPEGKTSPVDVGESWDSLDFGDNWLTPMPADQPIMSSDASVFGVDEDVFVADVX	GBGX01014573.1			.	.	.	.
g130.t2	contig_2	AUGUSTUS	55753	56478	+	ID=g130.t2;Parent=g130																	OG0002452	Pcac(2):Pinf(1):Ppar(1):Pcap(1):Psoj(1)	Pcac|g130.t1,Pcac|g130.t2,Pcap|503529,Pinf|PITG_03742T0,Ppar|PPTG_13588T0,Psoj|353564	MCRYPSKKCWNLRALKRNGEHHNLCDFHRQKANKNQRRLELKRKARAQASADAEPLGKRLRAHKKPRQRTRRAPLSAHLAMKEEARAKQQAEEISRANTAAAAATPPGLTSWFLQDLVLLDGVYDRAGFQVKEEQSVAPVATPSVELQHLPDVVSEEVLDRILQDGQADAAALCKSLDTTLGLDALASLPEGKTSPVDVGESWDSLDFGDNWLTPMPADQPIMSSDASVFGVDEDVFVADVX	GBGX01014573.1			.	.	.	.
g131.t1	contig_2	AUGUSTUS	56821	57900	+	ID=g131.t1;Parent=g131																	OG0003942	Pcac(1):Pinf(1):Ppar(1):Pcap(1):Psoj(1)	Pcac|g131.t1,Pcap|4959,Pinf|PITG_03743T0,Ppar|PPTG_13589T0,Psoj|248209	MPNIRGAAGSTINMPGLIIGCVLVALLVLGFLQQHMHKRKRRTRYHAPLRLQQSSTGVLEQLGKRKEDLQRYIDKLKEQLAAREDQLRYHDELEEIVTSRVETSRRDEEEWTRLMKAGKKVHGDNWNAANGEETSLRELMEFHKEELLEYKRSLQNQPESGRRPSTSRERQPAQRSSKFNLPLLKLQPVAPLPGATLKPNEPKFVPPQWQSTRAKAGSQLSAAVPAQFEVLEDESDASPPQKTVVPPLNFSRLTGQPTIGVSPVDEPAQKHKRKSFEATFQRQTRLAAMLRKKKX	GBGX01014659.1			.	.	.	TMhelix;Region of a membrane-bound protein predicted to be embedded in the membrane.|Coil;|PS51257;Prokaryotic membrane lipoprotein lipid attachment site profile.
g132.t1	contig_2	AUGUSTUS	58069	58879	-	ID=g132.t1;Parent=g132																	OG0002453	Pcac(1):Pinf(1):Ppar(2):Pcap(1):Psoj(1)	Pcac|g132.t1,Pcap|539851,Pinf|PITG_03744T0,Ppar|PPTG_13590T0,Ppar|PPTG_13590T1,Psoj|537316	MEPENKKKCTDVVEHFFKLESCEPFRERVNWEEWGLYDYLQVVKEPMDLGTIRSKLSKNEYKKQAEFARDMRLVWSNCKLYNQDGSDLYLLADELAKKFEDRVKIMKLDVGPVPKADKSIPAPSLEEKIYFSQNIYKVNPKDLGAIVQLLEEQCPKALDKSSPDELDIAVDHIDNKTFRDLEKFVLEKVPEGSREPIATPKSSKKSRRPPSKKTKTDAX	GBGX01014659.1			.	.	.	PR00503;Bromodomain signature;IPR001487;Bromodomain|SSF47370;;IPR001487;Bromodomain|SM00297;;IPR001487;Bromodomain|PTHR22880;|PS51525;NET domain profile.;IPR027353;NET domain|G3DSA:1.20.920.10;;IPR001487;Bromodomain|PS50014;Bromodomain profile.;IPR001487;Bromodomain|PF00439;Bromodomain;IPR001487;Bromodomain|PF17035;Bromodomain extra-terminal - transcription regulation;IPR027353;NET domain
g133.t1	contig_2	AUGUSTUS	59228	61252	+	ID=g133.t1;Parent=g133																	OG0003943	Pcac(1):Pinf(1):Ppar(1):Pcap(1):Psoj(1)	Pcac|g133.t1,Pcap|100034,Pinf|PITG_03745T0,Ppar|PPTG_13591T0,Psoj|322268	MCRASWQEQPSHEHPEVRANLRRILLLSEVARCKADYEFLDNYIENVKYFRELPPRDRLRFLKAAKGIELDDGDALFRIGDRADAFYCIMFGTMSVVMDFSRMAAPTLNEFEEIMNRARVHSSFLNPGGKLDTSHDATYVVRTMKPLEVFGDVGLLLEEQQRTASVVATETTLLMQIDRDTFMGLRARNLSRELREKMTFLAGVACLDHWEDEGILKLCDRMEKIQHTYNDVIVAEGEPANNFYFIKQGECRLVKRYSALEQKQKQHDRKQPCLVEISSISSQHYFGFYEAILCVPNAVFSVLVSSPSAILYRVDRVDFRQIVLKDATTEQMMRQEAFALSARADTTSVMRDLKRETKWNQYKQELVDSVLTRHEEEHIPIMGLRSNLGGYHSAREPKF…	GBGX01010212.1			.	.	.	PTHR11635:SF143;|PF00027;Cyclic nucleotide-binding domain;IPR000595;Cyclic nucleotide-binding domain|SSF51206;;IPR018490;Cyclic nucleotide-binding-like|G3DSA:2.60.120.10;;IPR014710;RmlC-like jelly roll fold|SM00100;;IPR000595;Cyclic nucleotide-binding domain|PS50042;cAMP/cGMP binding motif profile.;IPR000595;Cyclic nucleotide-binding domain|PS00888;Cyclic nucleotide-binding domain signature 1.;IP…
g134.t1	contig_2	AUGUSTUS	61409	62314	-	ID=g134.t1;Parent=g134																	OG0003944	Pcac(1):Pinf(1):Ppar(1):Pcap(1):Psoj(1)	Pcac|g134.t1,Pcap|532120,Pinf|PITG_03746T0,Ppar|PPTG_13592T0,Psoj|294124	MPAVLVDDLALDPRQLVERHVKETFACHRPMSFDSSRRGSQRPLRGRNSMPAAVSQLSSDLGSSCTSSFGFIPGHEVIETSVRFLGVTRVAKHCEFKLHVDTGKEQFMLRKRFSQFRDLRLQLLLDSKIADAADEKGRRGECRNGACLQLAQQLGELKFPRRKMKFKMHRDDDIKTARERQAQLQQFVELILAVYRTAPKRQVRCCVNSQCRVLKAIRSFLDIKDLGDDLPDWKSASNGTFSGDEVPILDTPPSTTSNPSPLSKAMIEVATSSVSPTQGKTSAMCLEELYTITEDTDHAPVX	GBGX01010690.1			.	.	.	G3DSA:3.30.1520.10;;IPR001683;Phox homologous domain|SSF64268;;IPR001683;Phox homologous domain
g135.t1	contig_2	AUGUSTUS	63610	64070	-	ID=g135.t1;Parent=g135																	OG0012901	Pcac(1):Pinf(0):Ppar(1):Pcap(0):Psoj(1)	Pcac|g135.t1,Ppar|PPTG_19892T0,Psoj|469149	MTSATHPFECEISLSFPEEVDALYVLQTLEVDEELQPEKIHRTLTVKGDELHVHFEATEIRLLRAAVSSFYDMSVLTARTLLEFKEX	GBGX01002198.1			.	.	.	PTHR31283:SF5;|PF09341;Transcription factor Pcc1;IPR015419;CTAG/Pcc1 family|PTHR31283;
g136.t1	contig_2	AUGUSTUS	64845	68105	+	ID=g136.t1;Parent=g136																	OG0003945	Pcac(1):Pinf(1):Ppar(1):Pcap(1):Psoj(1)	Pcac|g136.t1,Pcap|503527,Pinf|PITG_03748T0,Ppar|PPTG_19891T0,Psoj|474812	MGLLPLFSAPLRRESKAKLVKAYSKALLHPHLQSQFRFSSPPPRAPPSPRTKSLKRSDTMGLLCCAAKCCGCMALSQLCALLLPLGILAALGLLFYTYAIPWGEDQIREALNLASDVDIGDLNASYVEANSCSGCVFGSNTQWPTNTTGTRHFLDSKAGTTASGVIATSLAGAAVIGTGSMLWASAMPSAAAALSFSGGFYEMTHIVEQAQFAGMISQLRIEGAPTFLMQFSKELSWTNFNLIKGSSDDSSSSGSASDGTRRLADSSSSATGFVAAAGESGPARYASLIGVDADDLFFYTLVTFVVVVAVLHALYLVFIMIVGAISKSESFGEVARKWYRKVIWAGVLALLLAQYMFAMAGSYFVSEGSSNDSANGSSSRYALGIVALAAVVLLALGLG…	GBGX01020577.1			.	.	.	TMhelix;Region of a membrane-bound protein predicted to be embedded in the membrane.|PF06011;Transient receptor potential (TRP) ion channel;IPR010308;TRP-like family|PTHR31145:SF6;|PTHR31145;
g137.t1	contig_2	AUGUSTUS	75903	80406	+	ID=g137.t1;Parent=g137																	OG0002454	Pcac(1):Pinf(1):Ppar(2):Pcap(1):Psoj(1)	Pcac|g137.t1,Pcap|100525,Pinf|PITG_03749T0,Ppar|PPTG_13593T0,Ppar|PPTG_19890T0,Psoj|373584	MAARNRDGDSAGRLVRVLGDCDLFHMEAAIASVKPGIRSESLLKPSSGDDVDVLGRTSEGRVLSLSDHKRIARLQAALSTVANAYNVKDNAVGARENNSSRNLVCMVAEAAMMQSMRDCTTSRANCCIWGPQAEKLHVLLDWMMNCERGNGRRALSGCDYVRQLLFDWIHPTAGKQKQLAACLTLFELLQRRRRKLRSHEAREESVCLLCGHFEAFLSVLRGIVERGTIRVGDSHRAKPSKLALIALETLILLCGDVAVQCMNSNEAAKTRLVEHELIHEAVESMRFCLVMLRQWHLYSARRQFLGYALQHLQEYVAACDSVLSSVNQVGDDTTGVCIGPVLDMLCWHWETTAPVLCTRSDAFSRLQKLQPSKVLARVLEKWTFDTFETKEKSGSNSAV…	GBGX01000554.1			.	.	.	SSF48371;;IPR016024;Armadillo-type fold
g138.t1	contig_2	AUGUSTUS	80537	82804	-	ID=g138.t1;Parent=g138																CAZY:GH81.hmm	OG0001940	Pcac(1):Pinf(1):Ppar(3):Pcap(1):Psoj(1)	Pcac|g138.t1,Pcap|503525,Pinf|PITG_03750T0,Ppar|PPTG_13594T0,Ppar|PPTG_19888T0,Ppar|PPTG_19889T0,Psoj|552348	MTYSLFPSAPPSAQSASAAPPPPVFRSTGDLQKLISPQFLSPEARLKPVPTNEWWGNLLAWDGQRDSDAVFAGPYTYKVVQSQPGTIGSGLSVSYLVQYRSDGPINDNGAPRFYFYPPTIKNWIFSAVELAEQSGALRLTIQAWDDMGVHLSMAGMRMYLVLGSAFTTVEYQDMQVQLGTEHCIVAINGAPAREGHQVNGISFVISLNNRQQWVLYFFSNAGGDTSLVFKDNKLTTTSKFTGVVQAAFVSTSAVQSSVPQDEHKILQLYHASAGVYPKGAAIQTLNSDSFVFNWQLASAAGSNPGARFLHFALTHLKGMLDQSTVEAKQELVLHSHTHGPLFAYMLTSPAKSSPTWLCHVPQAESQGVETCTAFYPPRAGSLTRDLVDRLNLCRVVTDE…	GBGX01000801.1			.	.	.	PTHR31983:SF4;|PF03639;Glycosyl hydrolase family 81;IPR005200;Endo-1,3(4)-beta-glucanase|PTHR31983;
g139.t1	contig_2	AUGUSTUS	85140	85799	+	ID=g139.t1;Parent=g139																	OG0013978	Pcac(1):Pinf(0):Ppar(1):Pcap(0):Psoj(0)	Pcac|g139.t1,Ppar|PPTG_13597T0	MVVLHHNELDRTLWGPASTTGRSRATDFAIYIQLAVVTLLGVTCALDYDKPEAVRSAAAGATLLMYFRSTGLFVRLMMFVSAIVLYGDVIVPIIRLARGGEVFPLPTIKLVLHCIWVWNTLRILLTVFRSGALRSGKRMRRPMPSRMRPKVAX	GBGX01006419.1			.	.	.	TMhelix;Region of a membrane-bound protein predicted to be embedded in the membrane.
g140.t1	contig_2	AUGUSTUS	86029	91626	+	ID=g140.t1;Parent=g140																	OG0003946	Pcac(1):Pinf(1):Ppar(1):Pcap(1):Psoj(1)	Pcac|g140.t1,Pcap|13524,Pinf|PITG_03751T0,Ppar|PPTG_13598T0,Psoj|349205	MRGGQFLFPLYVDPEDAAAADAPESLHPVTSNPVAVGESFNPQRLATLIRSSTTNIFGSLGQTTEITADVLNSLPKWTQAVLQTGCFNAARAMPSPRSKLKRSSELQSESDFGEPRKRRSFGSGVDRECLTDDESGELQAGLDELNIALAVDPEMEDEEELPTVFTQAEVTADSVEKYAELLERLVEMATDRQQAIDLEPNDVDMFQSEEVKVLQQSLKAMEKNDWINKLEPELLISLMSSFDTQVRQGLAVDVLGAELSTKEKGKAQIDEQLVRRLVASLDVAICELIVMTTPRIDRRVLSEESIENCFQLLHHTIRCLLLPCIDTSFVTTASAPVAKETDGKQPTGRNNHGPSRVNLRANKNARRAVERVSHVACEFMDQLSTLVLSVKLADRWVFR…	GBGX01019151.1			.	.	.	G3DSA:1.25.10.10;;IPR011989;Armadillo-like helical|PF12765;HEAT repeat associated with sister chromatid cohesion;IPR026003;HEAT repeat associated with sister chromatid cohesion protein|PF12830;Sister chromatid cohesion C-terminus;IPR024986;Sister chromatid cohesion C-terminal domain|PTHR21704;;IPR033031;SCC2/Nipped-B family|SSF48371;;IPR016024;Armadillo-type fold
g141.t1	contig_2	AUGUSTUS	91689	92471	-	ID=g141.t1;Parent=g141																	OG0003947	Pcac(1):Pinf(1):Ppar(1):Pcap(1):Psoj(1)	Pcac|g141.t1,Pcap|82718,Pinf|PITG_03752T0,Ppar|PPTG_13599T0,Psoj|374691	MALSRNFRTTYYKTLGVPVVQHIVDVDASFAALLSDRAVNVPQLLKLALELGIAPQYRARIWLLLVGVLPPYPGIWSFALKERRAMFEDVVGAAQVLQTKDATEGDEGRGVYYDFLELLGGGDEAVEKEEKTPPSLKALKRLVHLHRTYWRDIAACDASLLCGMDDPGFLLGVARAVCEVLTQEAERFWCYTRLLELFHDGLELVDPVVTLDTLYNAQLTEFEGMFLRTLDVKRRRLTADGMSSLHMLKSSHDEEYGRRRX	GBGX01019151.1			.	.	.	TMhelix;Region of a membrane-bound protein predicted to be embedded in the membrane.|PTHR13530;|SSF47923;;IPR000195;Rab-GTPase-TBC domain
g142.t1	contig_2	AUGUSTUS	92717	95082	+	ID=g142.t1;Parent=g142																	OG0003948	Pcac(2):Pinf(1):Ppar(1):Pcap(0):Psoj(1)	Pcac|g142.t1,Pcac|g142.t2,Pinf|PITG_03753T0,Ppar|PPTG_13600T0,Psoj|472892	MVASTRSLSPKKRQWLGSLSMSNNKSSHRVKQHPRLLQCRANEGSAGETDCESLDPDDDVDMDDANTEPKTFSIDIQALPDELLALALAMLDGHSLLACASTCRTFRFLTFDREVWRRLCIKNWPTLRTQLLPQLPGAPDYDLVRLYGGCWRRCFVEKHANEQRAEISVKVPGFSDVEAMRDVEKVVSDTFSIGAHRFCLWVFPNGNPNEAQYKGRVLSVYLVLTDLSRRAPDWLTCAVFSLQVQNTLDPRRRLEWHSCLTDNKFHKHLNNWGVHSLGSLSMLRDPQQGFLTSSTGDQTQPDTLTVSAQVRLMSITFRVVFENDLRKHHQLGLVEFSKVAELELPFCCSLRDLLMALHDQFSEVLGEYSEEDAATNKTRVWCFNQPVVSGQALRPRKLL…	GBGX01007865.1			.	.	.	PF12937;F-box-like;IPR001810;F-box domain|PS50181;F-box domain profile.;IPR001810;F-box domain|SSF49599;;IPR008974;TRAF-like|G3DSA:1.20.1280.50;|PTHR12268;|PF00569;Zinc finger, ZZ type;IPR000433;Zinc finger, ZZ-type|PS50144;MATH/TRAF domain profile.;IPR002083;MATH/TRAF domain|SM00291;;IPR000433;Zinc finger, ZZ-type|PS01357;Zinc finger ZZ-type signature.;IPR000433;Zinc finger, ZZ-type|PS50135;Zinc…
g142.t2	contig_2	AUGUSTUS	92717	95082	+	ID=g142.t2;Parent=g142																	OG0003948	Pcac(2):Pinf(1):Ppar(1):Pcap(0):Psoj(1)	Pcac|g142.t1,Pcac|g142.t2,Pinf|PITG_03753T0,Ppar|PPTG_13600T0,Psoj|472892	MVASTRSLSPKKRQWLGSLSMSNNKSSHRVKQHPRLLQCRANEGSAGETDCESLDPDDDVDMDDANTEPKTFSIDIQALPDELLALALAMLDGHSLLACASTCRTFRFLTFDREVWRRLCIKNWPTLRTQLLPQLPGAPDYDLVRLYGGCWRRCFVEKHANEQRAEISVKVPGFSDVEAMRDVEKVVSDTFSIGAHRFCLWVFPNGNPNEAQYKGRVLSVYLVLTDLSRRAPDWLTCAVFSLQVQNTLDPRRRLEWHSCLTDNKFHKHLNNWGVHSLGSLSMLRDPQQGFLTSSTGDQTQPDTLTVSAQVRLMSITFRVVFENDLRKHHQLGLVEFSKVAELELPFCCSLRDLLMALHDQFSEVLGEYSEEDAATNKTRVWCFNQPVVSGQALRPRKLL…	GBGX01007865.1			.	.	.	SM00291;;IPR000433;Zinc finger, ZZ-type|SSF57850;|G3DSA:1.20.1280.50;|PS50181;F-box domain profile.;IPR001810;F-box domain|SSF49599;;IPR008974;TRAF-like|PTHR12268;|PS50144;MATH/TRAF domain profile.;IPR002083;MATH/TRAF domain|PF12937;F-box-like;IPR001810;F-box domain|PS01357;Zinc finger ZZ-type signature.;IPR000433;Zinc finger, ZZ-type|PTHR12268:SF14;|PF00569;Zinc finger, ZZ type;IPR000433;Zinc fi…
g143.t1	contig_2	AUGUSTUS	95337	100825	-	ID=g143.t1;Parent=g143																	OG0003949	Pcac(1):Pinf(1):Ppar(1):Pcap(1):Psoj(1)	Pcac|g143.t1,Pcap|503521,Pinf|PITG_03754T0,Ppar|PPTG_13601T0,Psoj|284310	MARHATESAQIEAAVDAVQSGSMSLREAARKFDVPRTTLQRRVQRRASEASGSAVSESSEQVKQEPPVATSADTNAQSDTSSEGSAEIHGVETQTAAIAITGRKRSASHLDTPSQGPRKVINCKIRMLCTAAGSALDELSNKMIREGKCIYKLGLGQSPFPIPQCIVDELRANSHRRDYLPVAGLPELCDDIATWGTDRLHINYSRDDVLVGPGTKELLFVLQTVYYGDLLLPNPSCTSYAPQAAIAGRNMMWLPTHAEDHFVLRPEVLEAHCAKDPDAPRILILNSPSNPTGCAYQVDELEALAKVARKYRILVVSDEIYSELHHSGTHLSLSKYYPEGTIVSGGLSKWCGAGGWRMGFWLFPPSMDWLRSSMLVMASETYTSVASPIQHAARRAFVP…	GBGX01007865.1			.	.	.	PS00107;Protein kinases ATP-binding region signature.;IPR017441;Protein kinase, ATP binding site|G3DSA:3.30.200.20;|PF05225;helix-turn-helix, Psq domain;IPR007889;DNA binding HTH domain, Psq-type|PS50011;Protein kinase domain profile.;IPR000719;Protein kinase domain|SSF53383;;IPR015424;Pyridoxal phosphate-dependent transferase|PTHR24351:SF95;|PF00787;PX domain;IPR001683;Phox homologous domain|PS5…
g144.t1	contig_2	AUGUSTUS	100952	103430	+	ID=g144.t1;Parent=g144																	OG0003950	Pcac(1):Pinf(1):Ppar(1):Pcap(1):Psoj(1)	Pcac|g144.t1,Pcap|503516,Pinf|PITG_03756T0,Ppar|PPTG_13602T0,Psoj|473388	MAWRANNAKAVGGRGAPSSVPRAKPTMQAIAEIEKNREDRRRAMAAAKRERERESQLNEKMGHPGDVDFQRMIKAFREQNKDKNRPHAEAGDTKITICVRKRPVNTKEVKKHDYDAVTCLNPMAIVHDCKLKVDGITKYLDSNAFNFDHTFDENATNESVYMHTAQPLVKFIFHDGGHATVFAYGQTGSGKTHTMQGIQSQIAADVFAQADEFARRGYPLDICVSFFEIYGGRCQDLLHRQVLTIREDGAGEVQIVDLEEVQPQNTEELLQVISKGNSLRTTHATEVNDVSSRSHCICQINLREKGTGKVHGKLSLIDLAGSERGEDTKNHNRQRRMESAEINRSLLALKECFRALDSGGRGTHIPFRASKLTQVLKDSFVNAKARTVMIAAVSPCASS…	GBGX01016598.1			Cylindrotheca fusiformis	Q39493	Diatom spindle kinesin-1	PF00225;Kinesin motor domain;IPR001752;Kinesin motor domain|Coil;|PS00411;Kinesin motor domain signature.;IPR019821;Kinesin motor domain, conserved site|G3DSA:3.40.850.10;;IPR001752;Kinesin motor domain|PR00380;Kinesin heavy chain signature;IPR001752;Kinesin motor domain|SM00129;;IPR001752;Kinesin motor domain|SSF52540;;IPR027417;P-loop containing nucleoside triphosphate hydrolase|PTHR24115;;IPR0…
g145.t1	contig_2	AUGUSTUS	103570	105860	+	ID=g145.t1;Parent=g145				Yes													OG0003951	Pcac(1):Pinf(1):Ppar(1):Pcap(1):Psoj(1)	Pcac|g145.t1,Pcap|503513,Pinf|PITG_03757T0,Ppar|PPTG_13603T0,Psoj|474252	MMQRGLATKLLSRAVAATKGQPTRLPVAVETSLCSIAAQTQPSLALQSLTVVPDSTNSTPHRFAAIAGAAALAGIVGLTVDAAQSEAVLDKKQEKRFEYAEAVDTIRQQVSEFRTTLKSSETRIPKAFPIKKIGISRIHAPNGVSTIRIEFACPTFVDHEAILGRFLLQLQKASTPGSRQAVEVMPAPLENSTKKSVVESYQQPAATYLYANGSGSFQFVRDTSSLRATSKFVFYKDEFLTQGEIDAVVGAYKEIYSYANVDAFFRHDLEQRRKNALFGRGRNPTIAAAAAPDSKEEAIQQLQGLGIDVFEPTQNENSLTWDSLAGYEKVKLEIEDTVVLALQNPELYERIAQKTRCRYESNRPRAVLFEGPPGTGKTLSARIIAQQAGIPMIHIPIES…	GBGX01018162.1			.	.	.	PF00004;ATPase family associated with various cellular activities (AAA);IPR003959;ATPase, AAA-type, core|G3DSA:3.40.50.300;;IPR027417;P-loop containing nucleoside triphosphate hydrolase|SM00382;;IPR003593;AAA+ ATPase domain|PS00674;AAA-protein family signature.;IPR003960;ATPase, AAA-type, conserved site|PTHR23073;|SSF52540;;IPR027417;P-loop containing nucleoside triphosphate hydrolase|PTHR23073:S…
g146.t1	contig_2	AUGUSTUS	105947	109435	-	ID=g146.t1;Parent=g146																	OG0003952	Pcac(1):Pinf(1):Ppar(1):Pcap(1):Psoj(1)	Pcac|g146.t1,Pcap|74777,Pinf|PITG_03758T0,Ppar|PPTG_13604T0,Psoj|476831	MQEEDTSTILKRVVTATELLARTTEASTDDIVALSRVLEELQRVVENFGKQRVLELSGTQLMNIGVELYNAPRASLRVLAQVEKAKRNDGQRTSFSRYSLVLTRFVAAKIMGLSLICFKDDGSQEKSGEKSMQFMDECIDVLRSFGRVGMLMLQSASIDSEKCEEYLSLAKESFSSAMQLWSRIGLSHLTKFKQSLELEDIVDDLWDFCVDRVRVLQLLAQRSDNSLEEFRDIVSSLHELKMLAPYKILYASILLDLMKSVSDEYRHVAPHELQVSFAEEALRVGESLENDGDENFPELITSFKQHMLVNLLQSLCASGDIERAETSYQIIPDNRDPKVLLLMNKLYVDSKQFEKAHRLLQLLFQQDCFDDAIVGARTFAQALSFSDKGLNIYRELADN…	GBGX01018162.1			.	.	.	G3DSA:1.25.40.10;;IPR011990;Tetratricopeptide-like helical domain
g147.t1	contig_2	AUGUSTUS	109628	111132	+	ID=g147.t1;Parent=g147	Yes	Yes	Yes	Yes			secreted										OG0003953	Pcac(1):Pinf(1):Ppar(1):Pcap(1):Psoj(1)	Pcac|g147.t1,Pcap|100260,Pinf|PITG_03759T0,Ppar|PPTG_13605T0,Psoj|469761	MRGRSVFAGVVAAVVLSTELCEAAPKVDIKIIARPRPEEEVPPVLLPVPSRDPFPAFQGPFVDNLESLPCVHEEREMQEGKAYTLDLCLLANVTIEAKIEKKVEVEMEVTVGVPDDSLVMDDVTEAPDSTEDGDDATEKLLDPVSEEKEPEIPTILGIFRGWQIDPITLNYKYMVYDDGDDCMDNDHYSMVVELIPSSNPESDTKLYGLKKTGMCTFKASLLTYVPEGDRLAGQGIHTPGVVDISDAGASLPVICGKMKCRYGDISKRVRDLSDQIRGVQSTLVKGSLAANTLFTNMTLEASKNTLESATQILEKSLELFNEIEDLQRSLTNNFLGREDAARKEIAEQEVEDKKREEEKKAQQATPAAENTAEDKLASHTSSIKETAAIDSVEEQGEVT…	GBGX01017595.1			.	.	.	Coil;
g148.t1	contig_2	AUGUSTUS	112106	113745	+	ID=g148.t1;Parent=g148			Yes	Yes			secreted										OG0003954	Pcac(1):Pinf(1):Ppar(1):Pcap(1):Psoj(1)	Pcac|g148.t1,Pcap|100075,Pinf|PITG_03760T0,Ppar|PPTG_13606T0,Psoj|476660	MKMKWCVTFSFMNLVIHHLNWFVKALDKLENDVDIDIPRSDNVNDENNKYETGASTNTATIKTNAPKDQKARDRFESRKKLEALLSASLKNVGGGALRKPRWRLEAEAESEVSPFMSDAEAMEPLQVFRSAVLSVLFVVNLREMLMAKKLAEKESAMRDFESMLRVYFDATRMWLGKVVRTPLLSLLQDASLDADISTRSGLTGFSVRGFAKKFGDILARRPPPPAQSLTSNGQLSESVVDPTKLLKLKVRMRGILQALSKAIEKKEVPSGILDFWKRISTDGVYFPPSYQLFNEERQSLEFDALGATRRMNFAGSTLVGQNENWRNEEFASRNDHEFSRFNVVTVNFLLVRILIPHVILQPWNVGIGSKNIGKQTAANLTSLATLLYCVCRQLSPLPA…	GBGX01008139.1			.	.	.	.
g149.t1	contig_2	AUGUSTUS	113891	115189	-	ID=g149.t1;Parent=g149																	OG0003955	Pcac(1):Pinf(1):Ppar(1):Pcap(1):Psoj(1)	Pcac|g149.t1,Pcap|503511,Pinf|PITG_03761T0,Ppar|PPTG_13607T0,Psoj|322283	MASSSNQECHICLEDLRSDLVAAPCGHVLHHACVIQALQVNKQCPICRRSTSDADLIALYFDIPSAGETQDGDLQPLKCAEASGDSVALSSRVNSLMERIQWQNKQQERLVDELRRLRSQSEQLLADKRALAQRVGGLENTKNELLTKVARYQMELSRQTEAARRSSVNQSIINYLETCDASALEDEIQNPRELIMALKKACKFRHDQYEKVVKEKMRLKEMLRNTQPQAAQQQAGGNARVVKNKARNAASVAFESKRAYPTFGTGLQPPVVENKKRKIDSSSVASNAMPFFEHQGNDDSLGFTPRSESAGFCANAYSDVSVRPPPSSRQTFGRSNFNPNQYGAYNVTPSSQPPIQMAGFQAEVCRRGYDETGKLTNFFLPKEGDSRSVPRKKSIPSMQ…	GBGX01019543.1			.	.	.	PS50089;Zinc finger RING-type profile.;IPR001841;Zinc finger, RING-type|PTHR22937;|Coil;|PF13639;Ring finger domain;IPR001841;Zinc finger, RING-type|SSF57850;|SM00184;;IPR001841;Zinc finger, RING-type|G3DSA:3.30.40.10;;IPR013083;Zinc finger, RING/FYVE/PHD-type
g150.t1	contig_2	AUGUSTUS	115650	116012	+	ID=g150.t1;Parent=g150																	OG0003956	Pcac(1):Pinf(1):Ppar(1):Pcap(1):Psoj(1)	Pcac|g150.t1,Pcap|559795,Pinf|PITG_03762T0,Ppar|PPTG_12754T0,Psoj|401211	MPKQITDIRDFLQKARRKDARSVKIKKSDKVVKFKIRCSKYLYTLCVTDTEKADKLTQSLPPGLQRKDIX	GBGX01006218.1			.	.	.	PF01781;Ribosomal L38e protein family;IPR002675;Ribosomal protein L38e|PTHR10965;;IPR002675;Ribosomal protein L38e|PD010361;RIBOSOMAL RIBONUCLEOPROTEIN L38 60S L38 L38E FAMILY STRAIN MULTIGENE NRRL;IPR002675;Ribosomal protein L38e
g151.t1	contig_2	AUGUSTUS	116736	118244	-	ID=g151.t1;Parent=g151																	OG0003957	Pcac(1):Pinf(1):Ppar(1):Pcap(1):Psoj(1)	Pcac|g151.t1,Pcap|503508,Pinf|PITG_03763T0,Ppar|PPTG_12755T0,Psoj|353568	MGTRVYVGGLPRDATSREIQDGFSRYGHVSNIWVARNPPGFAFVDFEDPRDADDAIRSMDGRDFLGGRIRVELARGGSRRDGGGGGGGRRDDDRNGRGGGGDRFERGRNPPQRTDYRVRVTDLPRDVDWRNVKDFLRTGGEVTYCNIEADGSAIAEFQSKEDMEDAVKKLDDTEFRGSYVRVAPEGDSSRRSRSRSPARGRSPSRRSRSRSPAARKDSPRRSRSRSASPAAGRSPPRKNSAX	GBGX01016502.1			.	.	.	PF00076;RNA recognition motif. (a.k.a. RRM, RBD, or RNP domain);IPR000504;RNA recognition motif domain|G3DSA:3.30.70.330;;IPR012677;Nucleotide-binding alpha-beta plait domain|PS50102;Eukaryotic RNA Recognition Motif (RRM) profile.;IPR000504;RNA recognition motif domain|SM00360;;IPR000504;RNA recognition motif domain|PTHR24012:SF442;|SSF54928;;IPR012677;Nucleotide-binding alpha-beta plait domain|P…
g152.t1	contig_2	AUGUSTUS	118490	121198	+	ID=g152.t1;Parent=g152																	OG0003958	Pcac(1):Pinf(1):Ppar(1):Pcap(1):Psoj(1)	Pcac|g152.t1,Pcap|503507,Pinf|PITG_03764T0,Ppar|PPTG_12756T0,Psoj|537335	MLSAARRLPAGAVARRATVSAVQHRVPRIGAATQTRTFLGLRDLFFGAKKPSDEEESAKTFDAQQQPKPTEPNHNQTQTQQPKKEKELVVGSSDATSYAVGKLAKLADGAVLASCGRTVLLTTVVSGDHNGNPSANGSSVHRDFLPLTVDFRVKSYAVGLIPDNQKRREFTGNDEEVLQSRVVDRSIRPLFPRDYCENTQVLATVQSYDPNNDPLVVAVNSASAALNMSDIPWNGPVGCVRVVEVDGQLVVNPTAPQREAATMDVLYAGTAERAVMVEASGDEVTEARLDEALDLAHINVLTAIEEQKKLAAEHGKTKREYSPLFIPPEVWTKAEELGRADAEALIVSGRVNKLDRQQGEREVYNKMLSGMRQHFANANPPVDDAAIQRAAHDTFQRVL…	GBGX01014694.1			Methylacidiphilum infernorum (isolate V4)	B3DZ86	Polyribonucleotide nucleotidyltransferase	SSF54211;;IPR020568;Ribosomal protein S5 domain 2-type fold|PF01138;3' exoribonuclease family, domain 1;IPR001247;Exoribonuclease, phosphorolytic domain 1|G3DSA:2.40.50.140;;IPR012340;Nucleic acid-binding, OB-fold|PS50126;S1 domain profile.;IPR003029;S1 domain|PTHR11252:SF3;|PTHR11252;;IPR012162;Polyribonucleotide nucleotidyltransferase|SM00322;;IPR004087;K Homology domain|SSF54791;;IPR004088;K H…
g153.t1	contig_2	AUGUSTUS	121524	122753	-	ID=g153.t1;Parent=g153																	OG0012902	Pcac(1):Pinf(1):Ppar(1):Pcap(0):Psoj(0)	Pcac|g153.t1,Pinf|PITG_03765T0,Ppar|PPTG_13611T0	MSIVTPVDVAVAVGESDPASPTYSFTGVKNCKGTIVADVPVTFKAEWAAYWTEDHRVCSPEPPKSFCVKCMSCLRFPSVLMGYIIDGLAWVIYMIIYLPFMVLGAAMTSCRFKRAAPVVTHESFYYWLKRNGFTSKELKKVKEATKGMTIYVLAHKLTDVRDVEELIKLQSIEKQKLVVVILQQSTAAIDAAHAAEYQVLKVMCARLLFNWGAQDVYKLGDAIAKNGRLCTRGEGARKKADWEQCVASRVNLRVNAVLRCINTVVKEGRIPADLARTLDRADAPMNWANFVIYNKNHDKLLVEFHTAAPYLKQYMTNAILTESYCSRLSRVYWAWMVLLALVTLKLAKVVIGILQLDFDEIGNLVDLLSAQSPTSRNLLGTSWPCLKVAICHQADFREL…	GBGX01014322.1			.	.	.	TMhelix;Region of a membrane-bound protein predicted to be embedded in the membrane.
g154.t1	contig_2	AUGUSTUS	123135	123566	+	ID=g154.t1;Parent=g154																	OG0011159	Pcac(1):Pinf(1):Ppar(1):Pcap(0):Psoj(1)	Pcac|g154.t1,Pinf|PITG_03766T0,Ppar|PPTG_13612T0,Psoj|472278	MNAHHKFLLTGEHTYLKIAIFSEDGAVPVADVKQLKFALDNTLKTAFGVVGASASEFDVLSFEKIPANNSEPSRALLRVQRGGLETLRGAITMCTTLNGKLCKLEVLHMGDSPMDMASGRFLX	GBGX01005336.1			.	.	.	SSF160350;|PIRSF023803;;IPR016819;Ribonuclease P/MRP protein subunit Pop5|PTHR15441;|PF01900;Rpp14/Pop5 family;IPR002759;Ribonuclease P/MRP protein subunit
g155.t1	contig_2	AUGUSTUS	123629	128384	-	ID=g155.t1;Parent=g155																	OG0003959	Pcac(1):Pinf(1):Ppar(1):Pcap(1):Psoj(1)	Pcac|g155.t1,Pcap|559789,Pinf|PITG_03767T0,Ppar|PPTG_13613T0,Psoj|552363	MASQRRGSAPRGDGSLAAICTLIERSNLDRKSKLDSTGRICYELKNDPLLLDSFPMDRLIKAMRRLVCDSDTSTRAGALRALRYAISSSGSIKHFVDLNLPVFVVRSLEREQKHLAERVQALKVVRRIMEIDAAQMPTGLVASLTAIAGHKDDNMRRVCLETLRELALLNVEVVAEANGTKILVDAILEPSFQDLADSLLMTLLLILNEPSTRKFIEPFVDSQVLLAPFTDTDLPAGNERRQRWMASRNAIVTMMRSWTGMVVLTSNPQGLQSLIQLLVRPVGEDVQKAVLSTICEIFYKKTSFDKSATDAADTAALPVSLSSAEQLPLAVNHNLLDNYTVIILLAMIHCGILEALVTLGTGPSRALAEPAIDLLADILRMASRLLPDQHCASLLALPR…	GBGX01018675.1			.	.	.	SM01303;|PF14663;Rapamycin-insensitive companion of mTOR RasGEF_N domain;IPR029453;Rapamycin-insensitive companion of mTOR, domain 4|Coil;|SM01308;;IPR028267;Rapamycin-insensitive companion of mTOR, N-terminal domain|SM01310;;IPR029452;Rapamycin-insensitive companion of mTOR, domain 5|SM01307;;IPR029451;Rapamycin-insensitive companion of mTOR, middle domain|PF14666;Rapamycin-insensitive companion…
g156.t1	contig_2	AUGUSTUS	128614	129509	+	ID=g156.t1;Parent=g156	Yes	Yes		Yes			secreted										OG0003960	Pcac(1):Pinf(1):Ppar(1):Pcap(1):Psoj(1)	Pcac|g156.t1,Pcap|100232,Pinf|PITG_03768T0,Ppar|PPTG_13614T0,Psoj|552366	MATVSMNRLLRAVATLSVSAPRASLVRASSTQAAAMPVNLSLAEEKPMPPPRVIPSAQEVKVTPSGDLELQMLSLAEDTQELGAVTMDGEVFGAPDRVDILQRVVRWQLACRRAGTNKTKTRTEVSGSTRKPWKQKGSGRARVGDIRAPQWRGGYRVHGPVLRDFSYSLPKKVRAMGLRVALSTKLREGKLAVVDSLDVDITKTKDMKKLLGGRGWDHALFVGGEEVDSSFVLATRNIPHVDTLPQNKINVYSILQKDLLIITKDAVKYLEERLHVDX	GBGX01004225.1			.	.	.	G3DSA:3.40.1370.10;;IPR023574;Ribosomal protein L4 domain|SSF52166;;IPR023574;Ribosomal protein L4 domain|TIGR03953;rplD_bact: 50S ribosomal protein uL4;IPR013005;50S ribosomal protein uL4|MF_01328_B;50S ribosomal protein L4 [rplD].;IPR013005;50S ribosomal protein uL4|PTHR10746;;IPR013005;50S ribosomal protein uL4|PF00573;Ribosomal protein L4/L1 family;IPR002136;Ribosomal protein L4/L1e
g157.t1	contig_2	AUGUSTUS	129674	130323	-	ID=g157.t1;Parent=g157																	OG0003961	Pcac(1):Pinf(1):Ppar(1):Pcap(1):Psoj(1)	Pcac|g157.t1,Pcap|13514,Pinf|PITG_03769T0,Ppar|PPTG_13615T0,Psoj|349212	MLPRSKGKDDDAAASATAAATICELCDLYTRNDLDGKWTELAEVYDQRRNVDNFREILDLSAPNARMGGLNGWHLERMAVGEFEPGAGANSNDLAEIKRESQVIKQTLMKVLANGRDFKTKRDELEAAMAKQREALTVELTEAKEFLGQAHLLNACDSAVIEVSEPAPVEERLRATVKLPELSPTVDLSEAPSIX	GBGX01004225.1			.	.	.	.
g158.t1	contig_2	AUGUSTUS	130502	132601	+	ID=g158.t1;Parent=g158																	OG0013979	Pcac(1):Pinf(0):Ppar(0):Pcap(0):Psoj(1)	Pcac|g158.t1,Psoj|309438	MSNAFQHGNVTLFTCPRIRQPECIKLVVPPDDSLPPGQEDWTTDDAVEAYCLHCNAIFPFHNGSSASVRKHVTSKHPQDLANFNTDEEMEEKVEEALANSRSRAKRLSSEFSMHEDELIEISSRVPRPVTKKKRTKRDEVLATIYSGDPTAMDLLIRWICGSLQPLSTVVESGFIDLIRFLSMGKVQLPNRETICRIVEHKAAEQRFETMRQVRKEVGQFSLSAEIWESEYDNYYGREKYLVLLCHHVNADFEPATLPLGVITTEDGGVDEMVKHILREWELSINNASLLLSTNNKLVCQLAVDLKLQRFPDIWAVVQASLVRWIRQPSGTSTSNPQTTHVNGSSARPRHAAESSVALVIADLKKLADDFDYDWDLKRTLMRAQITGGDEDSLKIRKTD…	GBGX01001837.1			.	.	.	SSF140996;|Coil;|SSF53098;;IPR012337;Ribonuclease H-like domain
g159.t1	contig_2	AUGUSTUS	132790	134211	+	ID=g159.t1;Parent=g159																	OG0001941	Pcac(1):Pinf(2):Ppar(1):Pcap(1):Psoj(2)	Pcac|g159.t1,Pcap|539823,Pinf|PITG_03770T0,Pinf|PITG_03771T0,Ppar|PPTG_13616T0,Psoj|472762,Psoj|474795	MRCHYEVLAVARDASAVEIKKAFRLQALRWHPDKHQQNKISSEEATEQFQTIQNAYEVLSDPHEKKWYDEHREQILRGGDGKDDEDDEDELNLFRYFSASVYSGFGSDAKSFYSVYGELFSKIDGLDLEGGDGSRSVVAPELGDAKTSMEEVNYFYQHWKSYTTQRSFAWVDAYKTTDAPTRLVRRAMEKENKKLRDAAKKAFTTEVRELVDFVCRRDPRVRAFQKQKEQEKEQRRLEEEAKKREKQAAFDAERRAFQEQQEKLWADSNMETSRVADRDIEQELEKLRKKLDADVLVCDLCSKSFKSTKQLQNHLTSKKHREKEEELGVLSDLSILDDEMDRALQEELVALGKVKHEVNDENDAKPSTEEDQNAEDVDTEQQEADEEAALKRAEAERVR…	GBGX01020415.1			.	.	.	SSF46565;;IPR001623;DnaJ domain|SSF57667;|PS00636;Nt-dnaJ domain signature.;IPR018253;DnaJ domain, conserved site|PF12171;Zinc-finger double-stranded RNA-binding;IPR022755;Zinc finger, double-stranded RNA binding|PTHR24078;|PR00625;DnaJ domain signature;IPR001623;DnaJ domain|G3DSA:1.10.287.110;;IPR001623;DnaJ domain|PTHR24078:SF232;|Coil;|SM00271;;IPR001623;DnaJ domain|PS50157;Zinc finger C2H2 ty…
g160.t1	contig_2	AUGUSTUS	134290	136069	-	ID=g160.t1;Parent=g160																	OG0003962	Pcac(1):Pinf(1):Ppar(1):Pcap(1):Psoj(1)	Pcac|g160.t1,Pcap|100187,Pinf|PITG_03772T0,Ppar|PPTG_13617T0,Psoj|466642	MSARRLREAINTSPQDIPDVPRKAVENEHEYLRQCVDPVLMPLIESLLLYQPESVYHFIHDFVDEQKTNRFVHHSRSMGYAKKLTNRRKMADFMSTSVIPVMDDLAKQILREKPNSVKAFIRDVVAAHIIIESSQNSEASNQLEAAVHFNVNDRILCRYKGRPRFFPGVITAVDDNGTFTVLYDDGKTESNVHCMCMKPHTSDKTSAKKTTNEEFKDNQEGPKVTRTMEIVLLIIGIDGAGKTTLLSTLQGDLDKEHVPSAGFTSATFQTDTGSATFYDLGGGPAFRNVWKEYYADVHGVIFVVDSSSENSVLQAANVLEESMANELMVNKPLLIFANKRDHSDAVAEHEMQNLLRLSKFSSSKIVPCVAKPAVHGGVDERLESGLQWLFDQVHNDFDS…	GBGX01015907.1			.	.	.	PS51417;small GTPase Arf family profile.;IPR024156;Small GTPase superfamily, ARF type|PF00025;ADP-ribosylation factor family;IPR006689;Small GTPase superfamily, ARF/SAR type|Coil;|PTHR11711:SF11;|PTHR11711;|TIGR00231;small_GTP: small GTP-binding protein domain;IPR005225;Small GTP-binding protein domain|SM00178;|SM00177;|SSF52540;;IPR027417;P-loop containing nucleoside triphosphate hydrolase|PR003…
g161.t1	contig_2	AUGUSTUS	137326	139857	+	ID=g161.t1;Parent=g161	Yes	Yes	Yes	Yes	Yes												OG0003963	Pcac(1):Pinf(1):Ppar(1):Pcap(1):Psoj(1)	Pcac|g161.t1,Pcap|559780,Pinf|PITG_03773T0,Ppar|PPTG_13618T0,Psoj|468503	MRNACSVMVLVAAALTVVGILAADDVCTPPEHSTLSSNCYGACSSSLCVNYASSTAEDKSKESSDAGFFYRGCSIADMPSCKSNVTSGTCQVQCLVNSPASWSTPQWTLTIAQPQSDKTDTAVFQEIDDLTLPSTLQNLTIIGATASSQITVPLSFSSNAFRSGTALQQIVISDVNVGDMLTNIFPDSLQTLIIQRSRLTQFDPRGSHAFSSVSTLDLRDNQLSDIPTIIYEMRNLSALYLQGNAIANAHVTLPQLQYLQELPIFEANLTVDGSCSSGYQALSWSDKSVCYTNGDGLGSINSSGSKEKSTTSTASESNSTSVVLFVVLGLVFFTVLAVVGGVVLLRRWKQKTGKEQHDSLVSADGNKIKANLKSLRARMGVNGTVQTTELEASLNEYNT…	GBGX01019090.1			.	.	.	PTHR23257;|PF13855;Leucine rich repeat;IPR001611;Leucine-rich repeat|G3DSA:1.10.510.10;|TMhelix;Region of a membrane-bound protein predicted to be embedded in the membrane.|PS51450;Leucine-rich repeat profile.;IPR001611;Leucine-rich repeat|G3DSA:3.80.10.10;;IPR032675;Leucine-rich repeat domain, L domain-like|PS50011;Protein kinase domain profile.;IPR000719;Protein kinase domain|SSF52058;;IPR03267…
g162.t1	contig_2	AUGUSTUS	140060	140992	+	ID=g162.t1;Parent=g162																	OG0015174	Pcac(1):Pinf(0):Ppar(0):Pcap(0):Psoj(0)	Pcac|g162.t1	MAQYRATASSKESSNAGESDEASTCVICLESLEKSLAALPCGHVFHHICAKKAIAHHPACPVCRFQAGPRNVVRLYLSFGAEATHDDNSSCNAAVGTNRFKPTTVSSLPERLREMKSELGRAHQIQRMTSSHSFRLESDVVRLKQRLEQTTRRMQHIQSQLECAEAQLRIATTIYTQHNQSKRALTEFDRKVRTTAEWMLEKIRERQQFRCPNCASEWAEMKRITRELAAVGSGSRTCCQHHGRQRSMRTTGRAPPTSYSRALRQPRLAAQHGTVHHVQDQRYCDFX	GBGX01003759.1			.	.	.	G3DSA:3.30.40.10;;IPR013083;Zinc finger, RING/FYVE/PHD-type|PS50089;Zinc finger RING-type profile.;IPR001841;Zinc finger, RING-type|SM00184;;IPR001841;Zinc finger, RING-type|SSF57850;|PF13639;Ring finger domain;IPR001841;Zinc finger, RING-type|Coil;
g163.t1	contig_2	AUGUSTUS	141904	143168	+	ID=g163.t1;Parent=g163																	OG0000233	Pcac(4):Pinf(2):Ppar(2):Pcap(10):Psoj(11)	Pcac|g15227.t1,Pcac|g163.t1,Pcac|g19610.t1,Pcac|g20379.t1,Pcap|102966,Pcap|133538,Pcap|133602,Pcap|47722,Pcap|49540,Pcap|49561,Pcap|547356,Pcap|572208,Pcap|78752,Pcap|97139,Pinf|PITG_03774T0,Pinf|PITG_14119T0,Ppar|PPTG_09826T0,Ppar|PPTG_13619T0,Psoj|341067,Psoj|374827,Psoj|407169,Psoj|419374,Psoj|433280,Psoj|457740,Psoj|476334,Psoj|507829,Psoj|530195,Psoj|531293,Psoj|536401	MLLFAPPKPSSTCMKNSDNPDDIDMSTAWLEQVVDQPRPDAQAVALPSLQLATNRHRLAAIMNTEDIVTAAAAAAIVGRATAVGASKSSLAFILGGIADEDQTHSTSPSFADLAHASSASATENRAANVPTPAAAPKVKKSRICKFENCTRYVVNRGLCIGHGGGKRCAVVGCTSSAKNLGVCWKHGGSTKCTVTGCENRAKSRGVCWSHGGGRKCSEENCSKTAVSHGLCWAHGGGKRCVVEGCRKPAYERNGNVCSLHQATNAGASQKPAKRX	GBGX01015431.1			.	.	.	PTHR31827;|PTHR31827:SF18;
g164.t1	contig_2	AUGUSTUS	143959	146374	-	ID=g164.t1;Parent=g164	Yes	Yes	Yes	Yes	Yes												OG0003964	Pcac(1):Pinf(1):Ppar(1):Pcap(1):Psoj(1)	Pcac|g164.t1,Pcap|525500,Pinf|PITG_03775T0,Ppar|PPTG_13620T0,Psoj|552372	MRVWWTLALELLSDAALAASSSGSSASTTSGTLNTLTTSCNGGCSNNGACVVVGQSSANSINCVNDTSCVTLSSGQSALCLDAFSSSATEWIFQPAESNDTAGVGPFERVGLLQLDDHVTDLTFRKADQGEEPLSGSLQLASMNIQPDATLDKVTFQNLSLSGLDSALPLNSVKRIYINNCSLSEIPTAAVAGDSVTVIDLAGNAITKVDTDFQEETFTNLTLLDLSSNALTEFDLVADNFPAMTTLYLHGNSLKAVPDVVFNLSTLQYLTLIDNPINASDLTAQQFAFLATLQMFTIDGLTNTSACPTTAAQSALNESFTFCVGNAEEASNNTVTEQPATTVPATTENDSSSSSSNKTWVILGACLGAVVLLVLIGLIWWCCRRRRNDQPKLMNSTIP…	GBGX01018466.1			.	.	.	G3DSA:1.10.510.10;|G3DSA:3.80.10.10;;IPR032675;Leucine-rich repeat domain, L domain-like|G3DSA:2.60.120.200;;IPR013320;Concanavalin A-like lectin/glucanase domain|SSF52058;;IPR032675;Leucine-rich repeat domain, L domain-like|SSF56112;;IPR011009;Protein kinase-like domain|TMhelix;Region of a membrane-bound protein predicted to be embedded in the membrane.|G3DSA:3.30.200.20;|PTHR23257;|SM00369;;IPR…
g165.t1	contig_2	AUGUSTUS	147241	150586	-	ID=g165.t1;Parent=g165																	OG0003965	Pcac(1):Pinf(1):Ppar(1):Pcap(1):Psoj(1)	Pcac|g165.t1,Pcap|99704,Pinf|PITG_03776T0,Ppar|PPTG_13621T0,Psoj|309443	MDPTASSSKMDEIYEIIKEGSVAVRGHFMWRDRYVLIKPGEMVIRRRREGSIKAKIDLLDANIKLTFLGGQSLLTISMHGRDIVFDFRSTVTRDEWISAIVSAQERPGSDEECDENGTELLSGDETDDHEGHKRSSMTSMGTEKSDTLEEESEGYNDALLALQSVRDSVMQCHLSMGAAEVDTFITPRDNPVTPAFTPSLRRVQSAKRSEEELRQKRLRSLLTMIESTPHGGRVVLLHLGVVASAGITVGDMLLALGEKQRDNPRRGSFTPRILSTQKHNVAAFVRDILFHPIYSKREEVNTEVVQGLIDLFFPHCRLRRFSDDTEWQQVQPVQTRVPTKNDNDAEAGIRATPTTPNPTSRPLQRRKRRNHSFPNLSGISQLAKNKGLLPTSTDDNDRS…	GBGX01020699.1			.	.	.	G3DSA:1.10.840.10;;IPR001895;Ras guanine-nucleotide exchange factors catalytic domain|PS50009;Ras guanine-nucleotide exchange factors catalytic domain profile.;IPR001895;Ras guanine-nucleotide exchange factors catalytic domain|SSF50729;;IPR011993;PH domain-like|SM00233;;IPR001849;Pleckstrin homology domain|SSF48366;;IPR023578;Ras guanine nucleotide exchange factor domain|PTHR23113;|SM00147;;IPR00…
g166.t1	contig_2	AUGUSTUS	151301	153651	-	ID=g166.t1;Parent=g166																	OG0003966	Pcac(1):Pinf(1):Ppar(1):Pcap(1):Psoj(1)	Pcac|g166.t1,Pcap|525498,Pinf|PITG_03777T0,Ppar|PPTG_13622T0,Psoj|470887	MDDIEALMPRTKAANDRAPIDKAKLKQYIATKDAAHSIGARSGVVVRGDVRKDAEGFEDIDDFWVDDDSMQDDSVDDDDSLTGSDKESADTSGDVSEPSEHEVELADIDSPPMSDRESMDIETGPIPSRSRSQRRSDRVEREEKKEDADPAPSSPMRSDVSFDFGGSPHDSVDMNTDKNVTIRDRRKKSTGKDDTVKKAKARRRDSFGGRGFDEDMASPFSMNEGQVTPLSNASDRTLKSIPSFSDKNSLSPNISKELFKKGDYDSDANDEKPKKKLTKGKKAKKTATGKQSVGDAKKRRIRPTGKYGYRTAPPATDTSVQSVQTDDDNDESFEAQNDSGGETGDDSFYNEPDAPTGPVRDRLPDASRILDEDNGDAWDGSGLRRSKRRRFKPLAWFKS…	GBGX01017019.1			.	.	.	PTHR16684;;IPR028386;Centromere protein C/Mif2/cnp3
g167.t1	contig_2	AUGUSTUS	153901	156029	+	ID=g167.t1;Parent=g167																	OG0003967	Pcac(1):Pinf(1):Ppar(1):Pcap(1):Psoj(1)	Pcac|g167.t1,Pcap|100149,Pinf|PITG_03778T0,Ppar|PPTG_13623T0,Psoj|474162	MQSSTFTVAPHVLEQAYKAIRTTPPEPKDLEQSAKLQSFMDEHFPTESDANITRRSLILAELRSIFRAWVKQVCMEKGVPEEMAADAGGQILVSGSYRLGVNEPGADIDTICVAPRHVTREDFFSSLKDIFLKHPKVSQLVAIEGAIVPLITFDYEEINIDLQIAILPRNSIPENLNILDDHVLVGVDPATEKSLNGPRVTELMIKLTPNRESFISVLRIVRRWAKRRGLYSNKMGYLGGVNWCILVCFINQLYPTAAPSTLLLRFFMVLNNWKWPLAIQLCKTHDANLGLEVWNANAGHNRYQVMPILTPAYPSMNSSFNVSTHSLAVMKEEFKRGLTIVQDVLSKGGSEWGPLFEPSEFFAVHQHYLAVEVYTEKQDEEQAWCSFCESRMRKLVESL…	GBGX01008116.1			.	.	.	PIRSF018425;;IPR014492;Poly(A) polymerase|SSF81301;|G3DSA:1.10.1410.10;|G3DSA:3.30.70.590;;IPR007010;Poly(A) polymerase, RNA-binding domain|SSF81631;|PTHR10682;;IPR014492;Poly(A) polymerase|PF04928;Poly(A) polymerase central domain;IPR007012;Poly(A) polymerase, central domain|PF01909;Nucleotidyltransferase domain;IPR002934;Polymerase, nucleotidyl transferase domain|TMhelix;Region of a membrane-bo…
g168.t1	contig_2	AUGUSTUS	156522	162857	-	ID=g168.t1;Parent=g168																	OG0011160	Pcac(1):Pinf(1):Ppar(1):Pcap(0):Psoj(1)	Pcac|g168.t1,Pinf|PITG_03779T0,Ppar|PPTG_13624T0,Psoj|469800	MAEPSIRMRCAGVRDNQHRSLPTDSGRVFFSESQYSSSPFLVRVTFDSVSFVHRGTQIVERRFVFPGRVLHAVLTDFSPQVLNTTTTQTNGSTRGRRARKSSLKPQLHPHLCVLVRSDCLNVYTAAGEVFEVALPFQANKLFPMEGRGLLLQRSPAAPIPLSSAKRPRDVAAVALARKNRRASTSNRGDGNKYRYSSGDKTAPVRPRYFTLRHPLDEVKPVALSGKSGEKFLSDSALEAVDVLEAGVSPVLVAFHRWEQRFCVFRMHEVQKSTGGLIPEVRVVDGPTWTRFRTRSDLEELRVRIEPDWMATMLWKTPRVGPANSKSMFLSPIASSPSLLTASPVTPLPLATNASSTSSGNATKVSFIASNVDGLPLLCIMDKASGTFLMKPLSMQENAT…	GBGX01021421.1			.	.	.	PTHR12827;;IPR024990;Anaphase-promoting complex subunit 1|PF12859;Anaphase-promoting complex subunit 1;IPR024990;Anaphase-promoting complex subunit 1
g169.t1	contig_2	AUGUSTUS	163015	166280	+	ID=g169.t1;Parent=g169																	OG0003968	Pcac(1):Pinf(1):Ppar(1):Pcap(1):Psoj(1)	Pcac|g169.t1,Pcap|79926,Pinf|PITG_03780T0,Ppar|PPTG_13625T0,Psoj|309454	MFAQLKRESLRKLQAMEDKSPKGCIDEPIVDMIKTINAHPDYVTSSSCSGRIAVFCGEAGTSNGTEAGTDLITKGGKWLIAEHATITFDQLTAALRSPDANSSTSNMIIFKHEPFIMHVVCRDLDAAKELLQWGIASGFRESGVVLGNRKIMCAIRTTANGLEIPLGRSAERLLVNEDYLQWIVDIANQKFEANKQKTDRLFEAFRAKFCQPAANSKSGSGSVVELSSWAEVTDKGSVKLVGHSSVQFDASIVVFGGQGPTASGTTTRVADVTFLAPSKDGSLKQTYHAAAGSDGPSARMYHSAAVVGTRMVVFGGRASPAKPLGDLYAMDLKTKKWEKIVPQGVGPSPRWKHCSCAVGSVVYIYGGRNAEQVFGDLFAVDLSQNPPQWRQIESTPSNP…	GBGX01016704.1			Arabidopsis thaliana	Q8W4K1	tRNA wybutosine-synthesizing protein 2/3/4	G3DSA:2.120.10.80;;IPR015915;Kelch-type beta propeller|SSF111278;;IPR003827;tRNA wybutosine-synthesizing protein|SSF53335;;IPR029063;S-adenosyl-L-methionine-dependent methyltransferase|PS51684;SAM-dependent methyltransferase TRM5/TYW2-type domain profile.;IPR030382;SAM-dependent methyltransferase TRM5/TYW2-type|PF13418;Galactose oxidase, central domain|PTHR23245;|PF02475;Met-10+ like-protein;IPR0…
g170.t1	contig_2	AUGUSTUS	166561	167457	+	ID=g170.t1;Parent=g170																	OG0003969	Pcac(1):Pinf(1):Ppar(1):Pcap(1):Psoj(1)	Pcac|g170.t1,Pcap|503501,Pinf|PITG_03781T0,Ppar|PPTG_13626T0,Psoj|475220	MAARFSPQDVMETEVKRRHGAHVQRRGDGFTEAESMGMLQLVRSRWREGWDVIAQLHNAQFAKHNRSADSLKKKFSRLYRSNIPPRGAKNHQAITFAHVVHKEMIEGVPPAPGTAVPSVDGETPAPGASAPRPRARVPRQMTEWQSPAIFPPDATPLPTDDLLTSVLKVILRSQYQRDLDREEERQRRDEERQRRREEAEQRRQEEDRRRDEQRDEQRRRNEERTEDRAENRRRHEQFMQMMTLLVGKNSAPQPRDTECX	GBGX01018386.1			.	.	.	Coil;
g171.t1	contig_2	AUGUSTUS	168177	168467	-	ID=g171.t1;Parent=g171																	OG0015175	Pcac(1):Pinf(0):Ppar(0):Pcap(0):Psoj(0)	Pcac|g171.t1	MRAQIESGDATSSQDLAQTVLLVLLESQHQRDLERDQEREERRLERQRWQEEMREQRRRHEQERMEDRRRNEQFMQVMTTLVAQIAAGQQQRVGLNX	GBGX01013741.1			.	.	.	Coil;
g172.t1	contig_2	AUGUSTUS	168481	169068	-	ID=g172.t1;Parent=g172																	OG0003970	Pcac(1):Pinf(1):Ppar(1):Pcap(1):Psoj(1)	Pcac|g172.t1,Pcap|525496,Pinf|PITG_03782T0,Ppar|PPTG_13627T0,Psoj|322325	MATSPTSVQRSPGSQTPTRGFSKRGDGFSVQETEGLLQEVRERWQEGWDVIAEVHNAQFPGHKRSAGSLKRKFAKLYRTKIDSTTKEKHARAAALAKKVREEMRGQRRGLAASARALGEDLVSDADPGVSVHEVHADLNDVEMITAQPGTHPQTLPEATVTASEHELRQTLTQSVPMTQDTSDAWQAXRSLAGCQX	GBGX01013741.1			.	.	.	.
g173.t1	contig_2	AUGUSTUS	169403	169666	-	ID=g173.t1;Parent=g173																	OG0003971	Pcac(1):Pinf(1):Ppar(1):Pcap(1):Psoj(1)	Pcac|g173.t1,Pcap|503499,Pinf|PITG_03783T0,Ppar|PPTG_06567T0,Psoj|284317	MSQREFERKMEEHIEEMRVTQTIAYFSRTVELCFTDCVHAFRSKKLDDKETSCVNNCAEKFLRHTMRSSVRLQESYAEIMQQQEQQKX	GBGX01005907.1			.	.	.	PF02953;Tim10/DDP family zinc finger;IPR004217;Tim10/DDP family zinc finger|SSF144122;;IPR004217;Tim10/DDP family zinc finger|G3DSA:1.10.287.810;;IPR004217;Tim10/DDP family zinc finger|PTHR10898;
g174.t1	contig_2	AUGUSTUS	169843	170740	+	ID=g174.t1;Parent=g174																	OG0003972	Pcac(1):Pinf(1):Ppar(1):Pcap(1):Psoj(1)	Pcac|g174.t1,Pcap|100304,Pinf|PITG_03784T0,Ppar|PPTG_06566T0,Psoj|552380	MSATAWASWLDRLESARGQEQVLSSKIRTGNSGAIGTSVFALQQSVSRLKRDFDQLKRSSSSVTKEEIERRERLLNQLARDQQEDLDMYNSRKTSKAAVSPGAADAPVRLLSMQNQIMKDQDQQLDLIGQGVSNLRNYSLTVKDETELHVRLLNEIDDDVTRVTDGLESEGARAARVAKQNNNTKLYLIILVLVVILVFLLLAGGX	GBGX01004662.1			.	.	.	PS50192;t-SNARE coiled-coil homology domain profile.;IPR000727;Target SNARE coiled-coil homology domain|Coil;|G3DSA:1.20.5.110;|TMhelix;Region of a membrane-bound protein predicted to be embedded in the membrane.|SSF58038;
g175.t1	contig_2	AUGUSTUS	170947	172210	+	ID=g175.t1;Parent=g175																	OG0003973	Pcac(1):Pinf(1):Ppar(1):Pcap(1):Psoj(1)	Pcac|g175.t1,Pcap|503496,Pinf|PITG_03788T0,Ppar|PPTG_06565T0,Psoj|476538	MENSRSEPPVSAVQQQKLREAYNSPMRPSQYMRTPEDAEKAKETPCEAAARRERERVSMEQLSEYAHDLVKTLRAAALRACGLQFGYSVSIRNTDAFVAFQIREERDRRCSRENKDVRPERSGGFVLYFPTDVEQRVPRKGRERQQVLLLRGDEELLRWVCSWLQRRFQCVVSTYVVHIQQLNLKRLARNWAVASLLAEGARRPSVVKNQEEDESVAAQEPPRAPLLLKYRATKEEEIVRTYTMTVPWATLRRLFQQTKDGPGGNRPSNYVPELIELVERLYIDSLPFDLSTYEIERVEMQEVAVDLDGGVELYSMDLVHTVLFSLLELLAVQNVATTSRPETTLX	GBGX01018870.1			.	.	.	PTHR31740:SF2;|PTHR31740;|PF13092;Kinetochore complex Sim4 subunit Fta1;IPR025204;Centromere subunit L
g176.t1	contig_2	AUGUSTUS	172361	179521	-	ID=g176.t1;Parent=g176																	OG0011161	Pcac(1):Pinf(1):Ppar(1):Pcap(0):Psoj(1)	Pcac|g176.t1,Pinf|PITG_03789T0,Ppar|PPTG_06564T0,Psoj|343916	MKGAARRLAAAVEAIRVGGGSIAEQQAQQKELVQALIVLQRLWKPELLTNPTPTKKRSGKSNAALFQLLLATLIVYSGGHVGNSNAGAAGGSAGVSLSSSSVPTSECIHRLVCDLLVRSFDFSAVPSINETLLAKSTSLYIKVSLVMVVCRLPLQEALQFLPDAVALANKSIRGADYYMKQCLIESVAHALKGESMRLVPFHAEALKIVNKTSQDKVPEVRIAAARLLQVVAERTSVSTANAGAGGSQGGSGSGNGNGNGSGSGSASGSAAGASTGGSASASGVSLDSILQITAKGMDDVAPEARRAYSVVVGVVLAKYATSSGEAEVQAGGDSNGASAAISKNNDEDGGRSSIEHDTPPSSGSGSGKSKTGFKLHVPGINLPSSLSRRKAATVDFSTI…	GBGX01018836.1			.	.	.	PTHR21663:SF0;|G3DSA:1.25.10.10;;IPR011989;Armadillo-like helical|SSF48371;;IPR016024;Armadillo-type fold|PTHR21663;
g177.t1	contig_2	AUGUSTUS	179634	180688	+	ID=g177.t1;Parent=g177																	OG0003974	Pcac(1):Pinf(1):Ppar(1):Pcap(1):Psoj(1)	Pcac|g177.t1,Pcap|13501,Pinf|PITG_03790T0,Ppar|PPTG_06563T0,Psoj|537360	MMQTATRSWEELRSSARTAEHTLEDKIAAYTAISRAQARSSAPVYDEENPPEEAADERSIAVDIENALASLSDTIDEMNVVVNKTSVKTQDAMLQRYREVYFDFNTEFRRSMSALQEKRDAQKLFGNRAHNGHSDDAEMDSLLNERRAVDSSRSMTSSIIEQAMATKNALENQRRQFTSSHGKVATLGNSFAGINTLVEQIRRKKVRNNTILALVIAGCICFTLWWVVLSKIX	GBGX01015878.1			.	.	.	PTHR21094;;IPR023601;Golgi SNAP receptor complex, subunit 1|PTHR21094:SF0;|PF12352;Snare region anchored in the vesicle membrane C-terminus|TMhelix;Region of a membrane-bound protein predicted to be embedded in the membrane.|Coil;
g178.t1	contig_2	AUGUSTUS	180959	182211	+	ID=g178.t1;Parent=g178																	OG0011162	Pcac(1):Pinf(1):Ppar(1):Pcap(1):Psoj(0)	Pcac|g178.t1,Pcap|99569,Pinf|PITG_03791T0,Ppar|PPTG_06562T0	MGDRGGISLLVRNISRRLRPEDIRKEFERYGEVRDVYIPKDYYTKEPKGFAFVEFRSEREAEDARRSLDGVRIDGRDIRVVFAQERRKSTDQMRERERTEGHGGGRRSRSRSPRRRAPRGRSRSRDRRAPARRSSRSRSPVKGRSRSRSRSGSRGRSPARRX	GBGX01017669.1			.	.	.	SSF54928;;IPR012677;Nucleotide-binding alpha-beta plait domain|PTHR23147;|SM00360;;IPR000504;RNA recognition motif domain|SM00361;;IPR003954;RNA recognition motif domain, eukaryote|PS50102;Eukaryotic RNA Recognition Motif (RRM) profile.;IPR000504;RNA recognition motif domain|G3DSA:3.30.70.330;;IPR012677;Nucleotide-binding alpha-beta plait domain|PF00076;RNA recognition motif. (a.k.a. RRM, RBD, or…
g179.t1	contig_2	AUGUSTUS	182909	184470	+	ID=g179.t1;Parent=g179				Yes													OG0003975	Pcac(1):Pinf(1):Ppar(1):Pcap(1):Psoj(1)	Pcac|g179.t1,Pcap|539800,Pinf|PITG_03792T0,Ppar|PPTG_06561T0,Psoj|349219	MKKRSVVFVLIDGLADVSLQELDQQTPLEATHTPAMDAIAHGGLTGLMDPVEPGYACGSDTAHMSILGYNPIVHYRGRGSFEAMGAGLPMSKGDVAFKCNFATVEENEDGQLIVERRRVDRNFPAWGIDLCGFLNGLTLPEFPGLVVATKYATEHRCGIVFKGPGLSDKITGTDPLKDHLPLVMSEPLNDTPEAEYSSKVLNAVSNAIHERLSGHPINKARKAEGKPPANVVLLRGPGERIDVPTFTEMHGLTPFMIAPTCIIAGLGMSLGFEIVSAPGATGDYHTNLRSKAETALKVLRGGEFDFGFVHVKAVDDAGHDRDVAKKVHFTERADEMISLLLEGIHADCGEEANEVTIVVTGDHTTPVKYGDHTFEPVPFAIARAGVAYERLQQFKNAGE…	GBGX01005895.1			.	.	.	SSF53649;;IPR017850;Alkaline-phosphatase-like, core domain|PTHR31209;|TIGR00306;apgM: phosphoglycerate mutase (2,3-diphosphoglycerate-independent), archaeal form;IPR004456;2,3-bisphosphoglycerate-independent phosphoglycerate mutase|G3DSA:3.40.720.10;;IPR017849;Alkaline phosphatase-like, alpha/beta/alpha|PF10143;2,3-bisphosphoglycerate-independent phosphoglycerate mutase;IPR004456;2,3-bisphosphogl…
g180.t1	contig_2	AUGUSTUS	184602	185203	-	ID=g180.t1;Parent=g180																	OG0013980	Pcac(1):Pinf(0):Ppar(1):Pcap(0):Psoj(0)	Pcac|g180.t1,Ppar|PPTG_06560T0	MAFSLRLLLESKGAAELNLGDDFENDTCLSNAEVAIILDKQKVNYIEQKKMFTSMFKKTQSYVLEQKTQWPTKPLLSSFVIHQLEEFEIASLSNLNPEEVEEAVALIPSLPKHFTDHEIEEMLSLISRLTAQIFHX	GBGX01005874.1			.	.	.	SM00657;;IPR006590;RNA polymerase II, Rpb4, core|PTHR21297;|PF03874;RNA polymerase Rpb4;IPR005574;RNA polymerase II, Rpb4|SSF47819;;IPR010997;HRDC-like
g181.t1	contig_2	AUGUSTUS	185313	186809	-	ID=g181.t1;Parent=g181																	OG0003976	Pcac(1):Pinf(1):Ppar(1):Pcap(1):Psoj(1)	Pcac|g181.t1,Pcap|559759,Pinf|PITG_03794T0,Ppar|PPTG_06559T0,Psoj|473667	MADGAYIPRRKRRRTEPPTASTAIEDHQHIAISTYEASTTQETSWLRQERGIAVEGEDPIPPPTRSFSEISLSSGAISVLQSRGVTTPSAIQAQVLPCVFQGRDVVALAPTGSGKTLCYILPMVELLLRLLSEAAPHFPTVHMMPASPCALAMVPTRELVDQVVQDLATFFLNSTNPPVVGICGGVAVDDQLAELRQHANSPIAIVATPGRLLHLVQCHGATLSLGQISLLVVDEVDRVLDAPEMETQLREVLQLTNAVGRQTLLLSATLPVFLPRLARSAVLRPVTIRVDEANMATQAPFTLSNQASPVTMLALSTTSNVVHDVQFIRPAEKPSRLLRVLRATKQPPVLVFCNSRSSVERVARLLRNEQFHVAPLHGGQSQGYRTRALRAFRAGYVDV…	GBGX01002305.1			.	.	.	G3DSA:3.40.50.300;;IPR027417;P-loop containing nucleoside triphosphate hydrolase|PS51194;Superfamilies 1 and 2 helicase C-terminal domain profile.;IPR001650;Helicase, C-terminal|PS51192;Superfamilies 1 and 2 helicase ATP-binding type-1 domain profile.;IPR014001;Helicase superfamily 1/2, ATP-binding domain|PTHR24031;|PF00270;DEAD/DEAH box helicase;IPR011545;DEAD/DEAH box helicase domain|SM00490;;I…
g182.t1	contig_2	AUGUSTUS	186966	187598	-	ID=g182.t1;Parent=g182																	OG0003977	Pcac(1):Pinf(1):Ppar(1):Pcap(1):Psoj(1)	Pcac|g182.t1,Pcap|525489,Pinf|PITG_03795T0,Ppar|PPTG_06558T0,Psoj|552395	MSANPQHVVDTEDAAELNLGDDFRNETCLSNAEVAVILEKQKSDYETQEKQLTNVFQKTYSYVQRFSGTKDPVANQASVTELREALMSLAFQREADGDTVEYRLEEFEIACLSNLNPEEVEEAVALIPSLHKRFAEDEIEEILGIVSRTAARMFGX	GBGX01005874.1			.	.	.	Coil;|SSF47819;;IPR010997;HRDC-like|PTHR21297;|SM00657;;IPR006590;RNA polymerase II, Rpb4, core|PF03874;RNA polymerase Rpb4;IPR005574;RNA polymerase II, Rpb4
g183.t1	contig_2	AUGUSTUS	187715	188716	+	ID=g183.t1;Parent=g183				Yes													OG0003978	Pcac(1):Pinf(1):Ppar(1):Pcap(1):Psoj(1)	Pcac|g183.t1,Pcap|13498,Pinf|PITG_03796T0,Ppar|PPTG_06557T0,Psoj|248127	MMSSSRTLKTLSAASQRAFSAKAGAGGIAGPKITGVLRFYNDVGVKDVEIPAEAGGDPRKLYAVTLDGKTVKTPRQQPVRLPTRAMAYSVAHEWDAQSHDIRPATMPIMTLASTALDLEYTSSSEETIDEMMHYLHTDTVCYQVTADQQEKLVALQQKKWKPIRKWFSDMFEGEVDVSHGSIDQLAHDQQLVANVRAHLEKLNDFELTAMRTLTKECKSLITALAVFKRHITAKEAMDICRLEEEFQINNWGLVEGGHDLDRVNCAVKLSSASFLLYLLENKHX	GBGX01014351.1			.	.	.	PF07542;ATP12 chaperone protein;IPR011419;ATP12, ATPase F1F0-assembly protein|G3DSA:1.10.3580.10;;IPR023335;Orthogonal Bundle domain in ATP12|SSF160909;|G3DSA:3.30.2180.10;|PTHR21013;;IPR011419;ATP12, ATPase F1F0-assembly protein
g184.t1	contig_2	CodingQuarry_v2.0	189235	189435	-	ID=g184.t1;Parent=g184																	OG0015176	Pcac(1):Pinf(0):Ppar(0):Pcap(0):Psoj(0)	Pcac|g184.t1	MVAEWGAGSSESDATQAAVEMVDRLQDNCGENDTVALAFTSAATDTVSGYLEGKIAVNDAVALIRLX				.	.	.	.
g185.t1	contig_2	PGNCodingQuarry_v2.0	189607	189852	-	ID=g185.t1;Parent=g185	Yes	Yes	Yes	Yes		Yes											OG0015177	Pcac(1):Pinf(0):Ppar(0):Pcap(0):Psoj(0)	Pcac|g185.t1	MPMMNLAVTLVLLALAIADGYTIPASNSSGPNSAATVINITTIVSDSSRGDQGKNSSLLGEALLTELNDFVLTGSISTSDVX				.	.	.	.
g186.t1	contig_2	AUGUSTUS	190200	191198	-	ID=g186.t1;Parent=g186	Yes	Yes	Yes	Yes	Yes												OG0003979	Pcac(1):Pinf(1):Ppar(1):Pcap(1):Psoj(1)	Pcac|g186.t1,Pcap|559752,Pinf|PITG_03797T0,Ppar|PPTG_06556T0,Psoj|475246	MNFASRLLLALAATVHCTAAGPESYNPWYIINIAAVVSISDDGEQTNSSSSATEDFGELLDVVMVGNASISDTWVDAVDGYAVAANSKILYQTASWSLLEDGTQRGKLSSFWARFQAVNANASSMSVCAMVAEWNSSWKENKAVLSAVDIMDRLDSKCEENDTIALAFTTAVSDNAVRYLEGEIAVNDAVSPFMMHKVESSMIPEAADRLFVRLADGLCPRDESATALPSEKETEVPLISLFRGEVCAPFFGPKNPQASNDESDHNDSDWKRDLRFIVPVAACVFVLGCAGLVYLLRRNKKESAKTETAETPKEEDKQDPSSLPYVLSVHPVX	GBGX01015440.1			.	.	.	TMhelix;Region of a membrane-bound protein predicted to be embedded in the membrane.
g187.t1	contig_2	AUGUSTUS	192136	192456	-	ID=g187.t1;Parent=g187																	OG0015178	Pcac(1):Pinf(0):Ppar(0):Pcap(0):Psoj(0)	Pcac|g187.t1	MSRRLDSKERNPQINITHGRVKVREFTSKHKDAAFDWIVMFPGILPLNGRTKIPEGLDMKMAIGRIPIFMITQLPRSASAAISX				.	.	.	.
g188.t1	contig_2	AUGUSTUS	192646	193185	-	ID=g188.t1;Parent=g188																	OG0003980	Pcac(1):Pinf(1):Ppar(1):Pcap(1):Psoj(1)	Pcac|g188.t1,Pcap|99772,Pinf|PITG_03798T0,Ppar|PPTG_06555T0,Psoj|309468	MDQQSQKARNKGVAISALIRDEQERYRMHDPHLNAALDEVYQYITTKVDPILTKVLEEVLLYQPDQTADFLANAVRGTLNLKKYNYVELKRQVYFDRKVRHLMILATNNAIRERPADVQEFLAELFEARSKFYX	GBGX01013811.1			.	.	.	.
g189.t1	contig_2	AUGUSTUS	193524	194796	-	ID=g189.t1;Parent=g189																	OG0003981	Pcac(1):Pinf(1):Ppar(1):Pcap(1):Psoj(1)	Pcac|g189.t1,Pcap|525487,Pinf|PITG_03799T0,Ppar|PPTG_06554T0,Psoj|309469	MGVDKNNGEGKVPEQGATETPIQNMYSFWYIKRNTGNKAVSESYEKSIKGLGDFKTVQDFWKIYNHLVRPNDLPNTMDYHLFKTGIKPMWEDPANRRGGKWMVRLRKGIASRYWEDLVLAIIGEQFDVGNEICGAVISIRYNEDIISLWNRNADNNEACYRIRDTMRKVLNLPQFVALEYKRHDMSLNDNSSFRNTTLWRSDKNDGSSREGSSGGDRTSSGSRYSRGDKSSGHQRSAWGRDNKRSFYKSDSNDNGSHRNSRTNDDKGEGDHX	GBGX01013811.1			.	.	.	SSF55418;;IPR023398;Translation Initiation factor eIF- 4e-like|PF01652;Eukaryotic initiation factor 4E;IPR001040;Translation Initiation factor eIF- 4e|PS00813;Eukaryotic initiation factor 4E signature.;IPR019770;Eukaryotic translation initiation factor 4E (eIF-4E), conserved site|PTHR11960:SF18;|PTHR11960;;IPR001040;Translation Initiation factor eIF- 4e|G3DSA:3.30.760.10;;IPR023398;Translation In…
g190.t1	contig_2	AUGUSTUS	194951	199942	+	ID=g190.t1;Parent=g190																	OG0003982	Pcac(1):Pinf(1):Ppar(1):Pcap(1):Psoj(1)	Pcac|g190.t1,Pcap|525486,Pinf|PITG_03801T0,Ppar|PPTG_06553T0,Psoj|476318	MDSDSDGEFERFLQEDEDSMSPEPAKRKSKPGGAYTTSSASAVTAAAAALLASSKLSKSHKSKSKHKSKSSDKKKGDKKSSKTQLSDSEEAPPSYYDDYSTGRGGDSDADPYAFDMSSPAFPTSKKEEDSDDEKELKKKKKKKEELKTLAKKVMAKSAPISMEDRIAEILKRTGSAQFQGDEKSDEEEISDKESDEKNTTEPPASNKEKTPSLQQEDQSGDKNDNGYCGSDAGRSSFSDSLGVVSADFEVHLPPKPSADRTRLSLSSDDSENFAVNRDALNSDRATPSRYEQQQMTFLKFDQVEDSITERKEAQEPEFYLSASAEQKPLDASDTFGYGDDDFEETEKSRQEDVIPVKSKDQEIHDTAQDDTSAASDAEYNEDYEDDAFEADPPSISIEV…	GBGX01020488.1			.	.	.	Coil;
g191.t1	contig_2	AUGUSTUS	200133	200870	-	ID=g191.t1;Parent=g191																	OG0003983	Pcac(1):Pinf(1):Ppar(1):Pcap(1):Psoj(1)	Pcac|g191.t1,Pcap|539783,Pinf|PITG_03802T0,Ppar|PPTG_06552T0,Psoj|322344	MAIRCQFENSNEIGVFSKLTNSYCLVCVGGSENFYSTFESELADHIPVVHASIAGCRFVGRVAVGNKRGLLLPSTTTDQEMQHIRNALPDSVVVQRVEERLSALGNCITTNDHVALVHTDLDRETEEIVADTLGVEVFRQTVAGNALVGSYSALSNQGCLVHPRTSVEDQEELSSLLQVPVVAGTVNRGSDVIGAGLVVNDWTAFCGLDTTSTEISVVESIFKLQNAQPTSIATTMRSALIDSMTX	GBGX01021464.1			Bos taurus	Q9TU47	Eukaryotic translation initiation factor 6	G3DSA:3.75.10.10;|PIRSF006413;;IPR002769;Translation initiation factor IF6|PTHR10784;;IPR002769;Translation initiation factor IF6|TIGR00323;eIF-6: putative translation initiation factor eIF-6;IPR002769;Translation initiation factor IF6|PF01912;eIF-6 family;IPR002769;Translation initiation factor IF6|SSF55909;|SM00654;;IPR002769;Translation initiation factor IF6|MF_00032;Translation initiation fac…
g192.t1	contig_2	AUGUSTUS	201412	203469	+	ID=g192.t1;Parent=g192																	OG0002455	Pcac(1):Pinf(2):Ppar(1):Pcap(1):Psoj(1)	Pcac|g192.t1,Pcap|559743,Pinf|PITG_03803T0,Pinf|PITG_22378T0,Ppar|PPTG_06551T0,Psoj|322345	MEELDFIRSSCVCNGESDDRSALECQNDAGKSTSVERMCKDLDECCSCVYDRLTYVWRKKTFNHWRQVIQGGNATEEDGRQERSRSRASSSMSRSRCSSFMETINDGVNISTNRLLDIAPALHIVVPYLRVDEIYRLTFTNKSICREVGRATHTLSFIPARKVILDENMVSLPIQFPHLKEVNLTGCSSLTDESVEQLAKLSGLTSVALKGCYQVTDKSLTLLTDSQSNSLTSLNLGYCKVVSDEGIAAIATNLPKLNYLSLRGCNQVGDNAIRSLARLKNLQTLNLWYCNQGALTDVGVSALAEVTSLTSLNLSNCSQLTDEGISSLSTLVNLRHLEIANVGEVTDRGLLALAPLINLITLDVAGCYNITDSGTEVLANFQKLASCNLWYCSEIGDAT…	GBGX01016579.1			.	.	.	G3DSA:3.80.10.10;;IPR032675;Leucine-rich repeat domain, L domain-like|PTHR24006:SF364;|PF13516;Leucine Rich repeat;IPR001611;Leucine-rich repeat|SM00367;;IPR006553;Leucine-rich repeat, cysteine-containing subtype|SM00368;|PTHR24006;|SSF52047;|SSF52058;;IPR032675;Leucine-rich repeat domain, L domain-like
g193.t1	contig_2	AUGUSTUS	203663	207139	-	ID=g193.t1;Parent=g193																	OG0003984	Pcac(1):Pinf(1):Ppar(1):Pcap(1):Psoj(1)	Pcac|g193.t1,Pcap|539778,Pinf|PITG_03804T0,Ppar|PPTG_06550T0,Psoj|537381	MGRRKPTAAAKHATLFSDERVVVGVDDLVLLPSVSETSILENLKMRHAADVIYSYIGHVLVVVNPYKWLDIYGEDSMHAYMHKARIDVAPHVFATAEETYRTMLSEEDNQCVIISGESGAGKTEASKQIQNYIAGVSGSGAGVDKVKRTFLESNPLLEAFGNAKTLRNNNSSRFGKYFELLFDSAGRPQGGKVTNYLLEKSRVVKPGKGERNFHIFYQVLAGLPSAAKQKLYLDRGGPESYHYLKASGCYDVDDVNDAQEFEETMTAMQHVGIKRKQIELVIQTLAAVLHIGNVQFQPETVGDAEGSSVRDRESLQIACELLGLDAAKLAHALCYKLLQTMAPGGKIESYEVPQNTSQAKAQRDSIAKTVYDRLFDFLVERVNHALDIEKKAEKHGEIL…	GBGX01017854.1			Dictyostelium discoideum	P34092	Myosin IB heavy chain	Coil;|PR00193;Myosin heavy chain signature;IPR001609;Myosin head, motor domain|PS51456;Myosin motor domain profile.;IPR001609;Myosin head, motor domain|SSF52540;;IPR027417;P-loop containing nucleoside triphosphate hydrolase|PF01363;FYVE zinc finger;IPR000306;FYVE zinc finger|SM00064;;IPR000306;FYVE zinc finger|G3DSA:3.30.40.10;;IPR013083;Zinc finger, RING/FYVE/PHD-type|PTHR13140;|SM00242;;IPR0016…
g194.t1	contig_2	AUGUSTUS	209177	209998	+	ID=g194.t1;Parent=g194																	OG0003985	Pcac(1):Pinf(1):Ppar(1):Pcap(1):Psoj(1)	Pcac|g194.t1,Pcap|503483,Pinf|PITG_03811T0,Ppar|PPTG_06548T0,Psoj|552409	MAFASSVETLRPCMGPVSPVSPPPTATAPKRRPGSAGPSSVKDRTVVVFDWDDTLCPSSWLHAQDLLPKYRGHQISVTPEQREVLSLIGAHVARLLQKAVAYGPVFVVTAAEYGWVEMSAALYMPAVQSVLALSDVHIVSARSWYEQNFGLGGDSATWKQEVMQLIARKCFAAAAQDTGARTYREPTAPQDVYFNFLSIGDSMAERDACFAAVQNVGRTFAKTLKFVEHPDAEEVLQQVELTHDSFEQMCGWDNNLDLRLSRAQLAELRGTPIX	GBGX01011743.1			.	.	.	PTHR38899;|PTHR38899:SF1;
g195.t1	contig_2	AUGUSTUS	210298	212445	+	ID=g195.t1;Parent=g195																	OG0003986	Pcac(1):Pinf(1):Ppar(1):Pcap(1):Psoj(1)	Pcac|g195.t1,Pcap|539773,Pinf|PITG_03812T0,Ppar|PPTG_06547T0,Psoj|476490	MTANANQLAERRRLRKLENQRLEEAARQRQEELRRQQEAERKHLDDERIAEEQRRLQEREEIRRKKAEEEERIANLELVERQVIAGIEKQLELVGAFWTSTLHLPGNGEERTIPICAAVITVRALEKPILGLEGDVILVGDNAAKIHGFDRKTKNLLFTSSWSDQKDDKFSLRTPLAMAVTRCGRLLVCEQECARVAVIDLRVFFQLYRTCVLANQVTGGHSCNLEASSARTVFIDGKPNLALPRGLAVDDSAGEFYASEEASNCIKVYKLPTNTVAKGVVLERSISGPRAVGLKRPTGLDLSHYHVVVCDTGNSRLAVFAKRGAFVQTIGRKGRNGGEFYDLRDVKLANVRKRAITRGVQSESDDIGITNEHFEAVVADCGNYRVQILNERGEFLRQL…	GBGX01014094.1			.	.	.	SSF63825;|Coil;|G3DSA:2.120.10.30;;IPR011042;Six-bladed beta-propeller, TolB-like
g196.t1	contig_2	AUGUSTUS	213205	215437	-	ID=g196.t1;Parent=g196	Yes	Yes	Yes	Yes	Yes												OG0003987	Pcac(1):Pinf(1):Ppar(1):Pcap(1):Psoj(1)	Pcac|g196.t1,Pcap|503479,Pinf|PITG_03813T0,Ppar|PPTG_06546T0,Psoj|474748	MAGLWLLSVAVALCSLPYSTIATSYDPSWRFGGFSSDRYVRQGHVNPEQVVPLVVGLLPGDFDGMVREFYRVSDPTHPAYGQYLAQDQADKLSRPADGALDAVRQWIGEFAHENNAGTFSATSNLYKIPMKVKHVERLLNTQIHHYEAKETDSAPTWKRRRLMRAATDVSVPVHLHGAVSFLSVNTHPLGLRALGAATSETAELTGNGGGTLAQVRQTYGIPDNLVVTNPSNTQCVPSFYDESYSPADLNTFFSHYLPGESPPLIIEKGSRVNNPERASTEASLDVQYITGVGRNATTFVWTMNGSNPYSSEDEPFVEFVEDVLALENPPLVVSISYSDDEEHIFDVSPGYARTLDTLLIKMGLRGITVLIAGGDDGVTGLRPEFEKVPVEDMCKKSGP…	GBGX01014094.1			.	.	.	SSF52743;;IPR000209;Peptidase S8/S53 domain|TMhelix;Region of a membrane-bound protein predicted to be embedded in the membrane.|SM00944;;IPR015366;Peptidase S53, propeptide|PTHR14218:SF15;|G3DSA:3.40.50.200;;IPR000209;Peptidase S8/S53 domain|PF09286;Pro-kumamolisin, activation domain;IPR015366;Peptidase S53, propeptide|SSF54897;;IPR009020;Proteinase inhibitor, propeptide|PTHR14218;|PS51695;Sedol…
g197.t1	contig_2	AUGUSTUS	215989	217489	+	ID=g197.t1;Parent=g197																	OG0002456	Pcac(1):Pinf(2):Ppar(1):Pcap(1):Psoj(1)	Pcac|g197.t1,Pcap|4923,Pinf|PITG_03814T0,Pinf|PITG_21174T0,Ppar|PPTG_06545T0,Psoj|309478	MLKSVPFVPPAWASALRSPPAQKLRLGHFPTPILPFSPPGLPEGVRMFIKRDDFSGMETSGNKIRKLEFLLAEALEQKADCIVTCGGIQSNHCRATAAVARMLGLDSYLLLRTNKPDEDPGLVGNVLFDRMLDANLIQMSRQEYGKYGSEAMIKRTCDRLRKEGRRPYAIPVGGSNGLGTWGYIQAIDEINYQLKEHKLPITDIAFACGSGGTAAGIGLGSYLYARAHPNAALNFDTKVPAHAYIVCDNDEYFHGHIDGQILPAMGAPSDISSREFLQITNAQGTGYARSTKKELEFIYSVSRKTGVLMDPVYSGKALFHLIRELNEAPEKFVGKTILFVHTGGQFGMYDKVDALQEVVRQDQMSRFVMEX	GBGX01017148.1			Oryza sativa subsp. japonica	Q6ZHE5	Putative D-cysteine desulfhydrase 1, mitochondrial	SSF53686;;IPR001926;Tryptophan synthase beta subunit-like PLP-dependent enzyme|PF00291;Pyridoxal-phosphate dependent enzyme;IPR001926;Tryptophan synthase beta subunit-like PLP-dependent enzyme|PIRSF006278;;IPR027278;1-aminocyclopropane-1-carboxylate deaminase/D-cysteine desulfhydrase|PTHR10314:SF79;|G3DSA:3.40.50.1100;|TIGR01275;ACC_deam_rel: pyridoxal phosphate-dependent enzymes, D-cysteine desu…
g198.t1	contig_2	AUGUSTUS	217999	219487	+	ID=g198.t1;Parent=g198																	OG0003988	Pcac(1):Pinf(1):Ppar(1):Pcap(1):Psoj(1)	Pcac|g198.t1,Pcap|503477,Pinf|PITG_03815T0,Ppar|PPTG_06544T0,Psoj|552420	MLTTKTLQTAGLTRAIAKRGLRFASSVSTDETSYYDVVVAGGGVMGFSTAYHLVTAAPNLKIAVVEKDPCYKYASAILSAGGIRHQFSETENIQMSLYGTEFLRNLGTNMKVDGHDAPDVQFVEGGYMFLASERGLNVLHQNYATQKASGADVQLLDPVALKKRFPWINTDGVEQAILGMKDQGWFDPWAFLNAMKRRSVSLGVDVLEGEVKHFDLGGQNQIEKVHIEVKNSPECGDMRFNSVRAGVVVNAAGCWSSKLLEACGSFDYPVKPRKRSMFAFHCDAEEIWKGDAATPLVVDPNGVYFRREGAGGRFVCGWSPEPEDDYDGQSTDELDFPDHDHFEEQIWPTIAHRVKSFEAIKVLSAWAGYYDYNTLDQNAIIGLHPDVPNMYLINGFSGH…	GBGX01017151.1			Xenopus laevis	Q6DCP1	FAD-dependent oxidoreductase domain-containing protein 1	PF01266;FAD dependent oxidoreductase;IPR006076;FAD dependent oxidoreductase|G3DSA:3.50.50.60;;IPR023753;FAD/NAD(P)-binding domain|G3DSA:3.30.9.10;|SSF51905;;IPR023753;FAD/NAD(P)-binding domain|PTHR13847;|PTHR13847:SF44;
g199.t1	contig_2	AUGUSTUS	219554	220786	-	ID=g199.t1;Parent=g199																	OG0003989	Pcac(1):Pinf(1):Ppar(1):Pcap(1):Psoj(1)	Pcac|g199.t1,Pcap|13489,Pinf|PITG_03816T0,Ppar|PPTG_06543T0,Psoj|441990	MDEAAPPSSPTPASGSLPELTRRLQDERDALRVEVEELTRRLAQERTARSTLENEAQLRELELRHVQQRSAQAAQQARDKQMALEKELEDEVAMHKMAVLGRNAAIQKNTTLAAELKTMETKWKKELEKKEIAMTEAELVADEVQKLKADRDQLVQRTESDARRVRELWQQIAREHEVKVEALKQELQNARQLSTDVDDTVAGCHRKIENLEETLQRTREEKTTLQEQLAAATSERSRSLEQHELDRLKEKSWGNQQHRAALELQQATSECKLHAQREEAAVKDRDAAVLAARKAQEELEERTEELLALKTEFSDLLDKHELLATQYKQSAREREAKLILRTQKLRKDKRCAEELTRLRQEEVSGYKQVIYAVNARLTEVQELSEATQNNAWSLPQDVS…	GBGX01000716.1			.	.	.	Coil;
g200.t1	contig_2	AUGUSTUS	220996	223090	+	ID=g200.t1;Parent=g200																	OG0002457	Pcac(1):Pinf(1):Ppar(2):Pcap(1):Psoj(1)	Pcac|g200.t1,Pcap|99638,Pinf|PITG_03817T0,Ppar|PPTG_06542T0,Ppar|PPTG_06542T1,Psoj|445341	MVQHRVTAPRSAGYAVVGGSALQLKERYQPIPLCGVQAWICGLSALSGFLFGYDLCVMVVALPLIQQDFALSATAAQSIVSTLMLGAVIGSLVGGVVADWIGRKPANLITAALFLAGSLFMTFAGSLHSMLVGRFIAGLAVGSSGPCVSTYVAEIAQPKTRGALVTISEVMVCFGCLVSVVVSSSFQGSENDWRKMLGMTLFPPVVQLVGMPFLPESPRWLISKYRTKEASAVLKRLLYSEEASQEIIRAHLDVGTFHESFFHTMSELVTDGLTRKRVLFCVTIAFCHILTAANAMLYYSSYILDGLQVGNAHQVSPLSKEIWVGIAKLTGVCSAVAVVDRVGRRPLLIIGTSMMLICHFVFAVCFWTLSSTHSEVVQTIGEWNLYVFIFAWNLSWAPL…	GBGX01020867.1			.	.	.	PTHR23500;|G3DSA:1.20.1250.20;|PS00217;Sugar transport proteins signature 2.;IPR005829;Sugar transporter, conserved site|TMhelix;Region of a membrane-bound protein predicted to be embedded in the membrane.|TIGR00879;SP: MFS transporter, sugar porter (SP) family;IPR003663;Sugar/inositol transporter|PF00083;Sugar (and other) transporter;IPR005828;Major facilitator, sugar transporter-like|PS00216;Su…
g201.t1	contig_2	AUGUSTUS	223172	224199	+	ID=g201.t1;Parent=g201																	OG0013981	Pcac(1):Pinf(0):Ppar(1):Pcap(0):Psoj(0)	Pcac|g201.t1,Ppar|PPTG_06541T0	MVAVELEDGGLSAAQQQLEELECMLSMFPDDEELKIDAAAKAALEDFVTEGNGTDKTPRFDCQIHYTVRYKDLAFGREVPSLTLTCPPGYPEAEPMLFEVKCPQLSRAEMERLNTELVKLTNAACAGREVVGLQLYQLMQEFLTQVQASATVEELQSKAAIVPAEETSTPLTLGRRAIYFHHIIASNKRRVVKEWASELQLGGFSKIGWPGVVIVEGPEPNVQEYVRRLQHLRWKQITVRGEQTEELTEGSSGDIDSLRRLPHSFYEFPENGMSDLATACRDAGLEELFLTTMKIYGRSEDKEDLGKNKGKYTGQKSEKX				.	.	.	G3DSA:3.10.110.10;;IPR016135;Ubiquitin-conjugating enzyme/RWD-like|SSF54495;;IPR016135;Ubiquitin-conjugating enzyme/RWD-like|PF06544;Protein of unknown function (DUF1115);IPR010541;Domain of unknown function DUF1115|PS50908;RWD domain profile.;IPR006575;RWD domain|PTHR15955;;IPR017359;Uncharacterised conserved protein UCP038021, RWD|PF05773;RWD domain;IPR006575;RWD domain
g202.t1	contig_2	AUGUSTUS	224228	226969	-	ID=g202.t1;Parent=g202																	OG0003990	Pcac(1):Pinf(1):Ppar(1):Pcap(1):Psoj(1)	Pcac|g202.t1,Pcap|13487,Pinf|PITG_03818T0,Ppar|PPTG_06540T0,Psoj|309482	MSSSADSAQASAGAAGSYSTRSGLSKSWRTIKAHAGVYTGGKVELFNGRTSADAEPRTLMACMLHDDVAIIDAETGELQRTLQQDVEDEEAKESFVVFAVRPGKKNQLVTAGRNLLLRVWDLDTFKCVRTIKAHDTPVLAMGFDPSGTLLATGGSDRTVKVFDVDKGFCTHNFRGHSGIVTLVQFHPDAAQLSLVSASDDATVRVWDLYTQKQVACIQDHMSLVTSVAFSEDGYTMLSAGRDKVVNFWDLRDQKLSKTVLVHEAVEGLVVVPSTFKCVTSNKSQDEKAIYFLTAGEKGVLRLWRSSGSACETLFTQKSDASSALTYMDLLLSATRREVVVVSSEQNFLVFDENLTRRTQIIGYNDDILNLKYIPKADASGAPSDVLAVATNSEQIRLLN…	GBGX01015375.1			Rattus norvegicus	Q5U2W5	Transducin beta-like protein 3	PS50082;Trp-Asp (WD) repeats profile.;IPR001680;WD40 repeat|PR00320;G protein beta WD-40 repeat signature;IPR020472;G-protein beta WD-40 repeat|G3DSA:2.130.10.10;;IPR015943;WD40/YVTN repeat-like-containing domain|PS00678;Trp-Asp (WD) repeats signature.;IPR019775;WD40 repeat, conserved site|PTHR19854:SF15;|PS50294;Trp-Asp (WD) repeats circular profile.;IPR017986;WD40-repeat-containing domain|PF086…
g203.t1	contig_2	AUGUSTUS	227159	228180	+	ID=g203.t1;Parent=g203																	OG0003991	Pcac(1):Pinf(1):Ppar(2):Pcap(1):Psoj(0)	Pcac|g203.t1,Pcap|4920,Pinf|PITG_03819T0,Ppar|PPTG_06539T0,Ppar|PPTG_06539T1	METETQAAVKAGDVGKLQELLDNGVNLDVKDEDERTPLHWACATGRLDVAEFLLERGKAAVNVQDDAGWTPLMSAASAGHGDIVGLLLSKGADANLPNENGQIPLHYHRGRQEIAGLLLDYTRDVNEADNTGSTPLMRAIGGKPSPVIIALLIDHGAKVNTRDVGGNTPLHLAVSEGYEDIARFLLENGANPNVKNNDEERCIDLAKPAFRAEIQMLVAKKKGPNHPX	GBGX01017274.1			.	.	.	PF13857;Ankyrin repeats (many copies)|SM00248;;IPR002110;Ankyrin repeat|PS50297;Ankyrin repeat region circular profile.;IPR020683;Ankyrin repeat-containing domain|SSF48403;;IPR020683;Ankyrin repeat-containing domain|PTHR24198;|PS50088;Ankyrin repeat profile.;IPR002110;Ankyrin repeat|PF12796;Ankyrin repeats (3 copies);IPR020683;Ankyrin repeat-containing domain|PR01415;Ankyrin repeat signature;IPR0…
g204.t1	contig_2	AUGUSTUS	228357	228941	-	ID=g204.t1;Parent=g204																	OG0011163	Pcac(1):Pinf(0):Ppar(1):Pcap(1):Psoj(1)	Pcac|g204.t1,Pcap|559729,Ppar|PPTG_06538T0,Psoj|343929	MGVGASFGAHRGHPKFSKHYCRIIKRYMPHFPITELSDNDDRLVAFEHWERVFKENIHTDAHHAVGSGTTIGLLYENFYKYLFENYPHMKPLFQASVQIQSRVIVHISSGMKSLLSSEDLVQKVMNLALVHLKIGVKPDDFDPLGDSLIQAMRLTCGDDWDEKIEMAWKRIYCHAAILILVNIPDLDLTGSDDDX	GBGX01017274.1			.	.	.	PTHR22924;|G3DSA:1.10.490.10;;IPR012292;Globin/Protoglobin|SSF46458;;IPR009050;Globin-like|PTHR22924:SF2;|PS01033;Globin family profile.;IPR000971;Globin
g205.t1	contig_2	AUGUSTUS	229495	230611	-	ID=g205.t1;Parent=g205																	OG0003992	Pcac(1):Pinf(1):Ppar(1):Pcap(1):Psoj(1)	Pcac|g205.t1,Pcap|99784,Pinf|PITG_03820T0,Ppar|PPTG_06537T0,Psoj|477475	MARAKRDASSRKRRLSESKGGNSSTKRLRHDAQETSNQLYAPEDAVLVLGDGDFSFSRGLVKHRGTGQGVFATSFDSESQVHSKYSNAQECIAAVRSAHGLVLHDVDATKLLELPQQVKTGTGLKTIPDFFQYIVFNFPHSGQQRVHINRALLLDFFEGARDRLTVHGEVHVTLKTRPPYSNWFIEDQAKAAGFVMKERRQFNIKLFPGYRHRTTDPQAKKFEPHLCVTYVFVVNRSKYPFQKSRAALNAASAEIAAAEASEQHDLAAAIVNIAKVNAAASKSEKSEAQNVVVSRPQPPKKSAPISVRPDTKKQVKQTRSTGQVKISRGELWKPLHRRAGGTSFYMX	GBGX01018802.1			.	.	.	PTHR11538:SF26;|PTHR11538;|PF10354;Domain of unknown function (DUF2431);IPR019446;Domain of unknown function DUF2431
g206.t1	contig_2	AUGUSTUS	230762	233809	-	ID=g206.t1;Parent=g206																	OG0003993	Pcac(1):Pinf(1):Ppar(1):Pcap(1):Psoj(1)	Pcac|g206.t1,Pcap|525476,Pinf|PITG_03821T0,Ppar|PPTG_06536T0,Psoj|322360	MAETGAHARENGVSHRKRRETFSGVESAPKKIKLEEDTPPEANPNTIEAVREKNKALEIDMKEKNRRIAYLTKKCEALYRSRGVTSASFCCLRRQWFQLQDELLAAVKTVDPSTVSDEASKEAWQAALDAVDSIGQVRVRAEELKLNLPEWFITVAKDAEQEEPDADVSLPSDDDADDSTFIKADDLSKMEKEVYEQLKQKSEKTKDLLQKLLAVVSSASQDKAKPIEYAHILQDKRAAVAETLSLKSQLQAFKTRIAELERDVEAKETERHRACRDYDRLSAYVEQRGGVNTANVNADDVKMEKVEDGGKNGEKTSSGSSSTEMVKQEALVEKEKEHAKIVATLRENMGILSKKLYQERHKVDSMKRELEKLKASETAWKNDEAALIQDHEEKLQQLR…	GBGX01015724.1			.	.	.	Coil;|PS50089;Zinc finger RING-type profile.;IPR001841;Zinc finger, RING-type|PF13920;Zinc finger, C3HC4 type (RING finger)|PTHR23163;|G3DSA:3.30.40.10;;IPR013083;Zinc finger, RING/FYVE/PHD-type|SSF57850;|PS00518;Zinc finger RING-type signature.;IPR017907;Zinc finger, RING-type, conserved site|SM00184;;IPR001841;Zinc finger, RING-type
g207.t1	contig_2	AUGUSTUS	233942	235690	-	ID=g207.t1;Parent=g207	Yes	Yes	Yes	Yes	Yes	Yes											OG0003994	Pcac(1):Pinf(1):Ppar(1):Pcap(1):Psoj(1)	Pcac|g207.t1,Pcap|100524,Pinf|PITG_03822T0,Ppar|PPTG_06535T0,Psoj|294193	MGRPGDLARGLAMLTLGAALTVAQPPQGEEDPVKFGPVPTFPPQGEPYEPREVLRSMEKPHQLLGILLAALVVLIASGAKIGGGAVIDAVYILVLKLGPDEAIPLASITVFGGAVCDFFLNLWKKPINSNFPLINWDFMLMMQPMLLMGAAFGASMISWFSTWLLTIALIVYLVYVGKKAFKKARAVGHEEGWRWCSSGETMSLLGAPSMSFQDDDGSFQYKSGLPWRKLGINFGIFTATVLLTALQGGNYFPSPLGIPPTSFFFLIVSMLPFIFLSVVSHYQMKDVVATIQRQQNPRFILAPDEVQLSPDSVRKMPLRLLGIGAIGGAFGVGGEGATSGLLRGFNFTPAAVSAMSATAVFFVSGMASFDFFLWGKLDLNLAKFLMPLGFMMTLLGRLC…	GBGX01018699.1			.	.	.	PF01925;Sulfite exporter TauE/SafE;IPR002781;Transmembrane protein TauE-like|PTHR14255;|TMhelix;Region of a membrane-bound protein predicted to be embedded in the membrane.|PTHR14255:SF3;
g208.t1	contig_2	AUGUSTUS	235861	237463	-	ID=g208.t1;Parent=g208	Yes	Yes	Yes	Yes	Yes	Yes											OG0002458	Pcac(1):Pinf(1):Ppar(1):Pcap(1):Psoj(2)	Pcac|g208.t1,Pcap|539761,Pinf|PITG_03823T0,Ppar|PPTG_06534T0,Psoj|475263,Psoj|503702	MLQRFGLPTRSGSAALILRLAALALAVVNAQTLRSEPTVDALSPAEEAVIPEVDASIGLAQREVFGMALAALVIFVAAGGGTGGGGVLDPIYILIMGLDAKTAIPLSSITILGGAIGNFFLNLRRTQENSTKPLIDWETILVMQPLLLLGATCGTFLNTIMPTWLLCVLLVLLLSVTGTRTLQKAIKARQQERWQCGISPEATSLLGIDSSSVDSLKAHNKSELEVVPHVDVPWQKLATLAGLFVVIAGMRILRGGKNFDSPVGIDSSSTLYPVLVTLPYVVLIGISYFSLKNLGATYENQQSPGYEFEAHEIKWTSSSIRFFPVCSFAAGSVSGMFGIGGGIINGPLLLEVGVDPSAASAMTATTVLFSSGMSSLNYAAMGKMDLHLAQLMLPMGLVT…	GBGX01019000.1			.	.	.	TMhelix;Region of a membrane-bound protein predicted to be embedded in the membrane.|PTHR14255;|PF01925;Sulfite exporter TauE/SafE;IPR002781;Transmembrane protein TauE-like|PTHR14255:SF3;
g209.t1	contig_2	AUGUSTUS	237998	238771	-	ID=g209.t1;Parent=g209																	OG0003995	Pcac(1):Pinf(1):Ppar(1):Pcap(1):Psoj(1)	Pcac|g209.t1,Pcap|503470,Pinf|PITG_03824T0,Ppar|PPTG_06533T0,Psoj|537404	MVTPGKDEGVFLVDDAIFSASEAHRMTQEEQLAAIQPRSMDEILYIASAVAQHKFPVDVVNNILEFAGVLLAFQAETSEFRRGRSDMNEDYLQLQLPAAEELDIPPGVDLSKCSLLVADCVSKDQGWATDGREHNNTYRESSSWCEVAVTSTNGMGESREVARVPFCPNLRAGRNFRHHRKYFDSSADLLQHIKMGNCVSIVLRSQYPGWTNSAKYGRLAVCFAVELNDNFSFADVSFPGSAVTQESAGSSIPCSLQX	GBGX01019549.1			.	.	.	.
g210.t1	contig_2	AUGUSTUS	238937	240998	+	ID=g210.t1;Parent=g210																	OG0003996	Pcac(1):Pinf(1):Ppar(1):Pcap(1):Psoj(1)	Pcac|g210.t1,Pcap|503471,Pinf|PITG_03825T0,Ppar|PPTG_06531T0,Psoj|349233	MQPRREKDARKPRPQQLVFSTKKAGRKAKTRKQQLQQPAAEDAKPASQHSQEEQQHESNASFEPHERVRHRSSRSHSHSRSVKRMRPSRALLQGDHATVAQCVRAMVERKTDAALLVDRNGLLTGILTDRDVAVKVVAVGRDPSRTLAHEVMTPDPSCVSANSSAIDALKKMISGQFRHLPVTDNDKVVGILDIAKCLYEAITKLEHAYRESSDRLEETVKKLQESLSGSTEANLFESLRQKLFLPTLSAILMEGSEVPVLGPSSTAMDAARMMLIQKTSAVMVCDEAGRTVGIFTSKDLMRRVVALSLEPSQCLLSSVMTPNPQTATLGTTILETLHSMHNGKFLHVPVFDNGKKLVGIVDVLQVTRGVVQQMGTFQNVKSDGVQPLWDQFRSSLKNA…	GBGX01017981.1			.	.	.	PF00571;CBS domain;IPR000644;CBS domain|SSF54631;|PS51371;CBS domain profile.;IPR000644;CBS domain|SSF54277;|G3DSA:3.10.20.240;|TMhelix;Region of a membrane-bound protein predicted to be embedded in the membrane.|G3DSA:3.10.580.10;|PTHR13780:SF48;|PTHR13780;|PF00564;PB1 domain;IPR000270;PB1 domain|SM00116;;IPR000644;CBS domain|Coil;
g211.t1	contig_2	AUGUSTUS	241202	242104	-	ID=g211.t1;Parent=g211																	OG0003997	Pcac(1):Pinf(1):Ppar(1):Pcap(1):Psoj(1)	Pcac|g211.t1,Pcap|503473,Pinf|PITG_03826T0,Ppar|PPTG_06530T0,Psoj|470135	MNTPASPPSSPTALHDEWELVNDEAEIFTPVTTTHEAKSEGSEHEEEATKHEVPDDYLPIRLRQGEEIRPAWFKATQQVDDFVSKFFADELANGKKIRLIYMGMLLLPSRSMGEYGIEENGVIHSVITAAPPVPHPQAALQMNFKALNPQNSLLVLTGIFLYGLWTLFYYFPQFFSWKSIVLLALFSAMHISAAVSRITSX	GBGX01017981.1			.	.	.	SSF54236;;IPR029071;Ubiquitin-related domain|TMhelix;Region of a membrane-bound protein predicted to be embedded in the membrane.
g212.t1	contig_2	AUGUSTUS	242993	244245	+	ID=g212.t1;Parent=g212																	OG0003998	Pcac(1):Pinf(1):Ppar(1):Pcap(1):Psoj(1)	Pcac|g212.t1,Pcap|539767,Pinf|PITG_03827T0,Ppar|PPTG_06529T0,Psoj|552435	MAAFLERTQKLRQHIEALIRRDAAKRSLAVDGRAMRRRVDDYYLPMFSWTTEVVEAAQKKQGDGKRCVCIGLSCPQGGGKTTASMYMQEALALMGKKCAVMSLDDVYWKYEQQVALAKANPANPLLQYRGNPGTMDVPLLMDVVHECKTSTGEIALPRYDKSQHNGRGDRVPVSEWDRKQGPLDVLLIEGWCMGFQAIDDASPELSVHMKAVNKELRALDKFYEELDGLVVIKIDNLDWVYEWREQPEQLLREAKKPAMTPDEVRDFVDRFMPAYKTYLKELYAADPKESTSPLAKVPRLIFSITSAREPAGKPMEFNFTSEALKDX	GBGX01016616.1			.	.	.	SSF52540;;IPR027417;P-loop containing nucleoside triphosphate hydrolase|PTHR10285;|PTHR10285:SF78;|G3DSA:3.40.50.300;;IPR027417;P-loop containing nucleoside triphosphate hydrolase
g213.t1	contig_2	AUGUSTUS	244442	245595	+	ID=g213.t1;Parent=g213																	OG0003999	Pcac(1):Pinf(1):Ppar(1):Pcap(1):Psoj(1)	Pcac|g213.t1,Pcap|503463,Pinf|PITG_17990T0,Ppar|PPTG_02504T0,Psoj|349235	MERYQKLEKIGEGTYGVVYKAKDRVTGEVIALKKIRLEAEDEGIPSTAIREISLLKELQHCNIVRLYNIVHTERKLTLVFEYLDQDLKKYLDVCEKGLEKPILKSFLYQLLRGIAYCHQHRVLHRDLKPQNLLINREGELKLGDFGLARAFGIPVRSYTHEVVTLWYRAPDVLMGSRKYSTPVDIWSVGCIFAEMANGGPLFAGTSEADQLDRIFRLLGTPTVEIFPAIVDLPDYRRDFPVYPTPENLAHLVPTLDADGVDLLEQMLQYDPAKRITAADAMVHPYFSDLSPALTENQX	GBGX01014724.1			Dictyostelium discoideum	P34117	Cyclin-dependent kinase 5 homolog	PTHR24056:SF46;|PTHR24056;|PS50011;Protein kinase domain profile.;IPR000719;Protein kinase domain|G3DSA:3.30.200.20;|G3DSA:1.10.510.10;|PS00107;Protein kinases ATP-binding region signature.;IPR017441;Protein kinase, ATP binding site|SM00220;;IPR000719;Protein kinase domain|SSF56112;;IPR011009;Protein kinase-like domain|PS00108;Serine/Threonine protein kinases active-site signature.;IPR008271;Seri…
g214.t1	contig_2	AUGUSTUS	248301	248744	+	ID=g214.t1;Parent=g214																	OG0001942	Pcac(2):Pinf(1):Ppar(2):Pcap(1):Psoj(1)	Pcac|g214.t1,Pcac|g215.t1,Pcap|99637,Pinf|PITG_03829T0,Ppar|PPTG_06527T0,Ppar|PPTG_06528T0,Psoj|552443	MQMLLLPRELQLSAVPCGQYWMDNIGGLVFSGFSAPNHLLYALPRPLYELFTSMDMPRAEMSAWALLGLKEGESSRAVIRRAYHQRSLQWHPDKWHALAAALPPVWQQELVGIYALITQAYDQLTRX	GBGX01004373.1			.	.	.	G3DSA:1.10.287.110;;IPR001623;DnaJ domain|PS50076;dnaJ domain profile.;IPR001623;DnaJ domain|SSF46565;;IPR001623;DnaJ domain|PF00226;DnaJ domain;IPR001623;DnaJ domain
g215.t1	contig_2	AUGUSTUS	248837	249563	+	ID=g215.t1;Parent=g215																	OG0001942	Pcac(2):Pinf(1):Ppar(2):Pcap(1):Psoj(1)	Pcac|g214.t1,Pcac|g215.t1,Pcap|99637,Pinf|PITG_03829T0,Ppar|PPTG_06527T0,Ppar|PPTG_06528T0,Psoj|552443	MQEALLAILRGVRNGSFYGTKVRAPHALVMIFLFQKGSIRQKLRGIVRLTFEHSKNLALFVGVYKSVLAVLRAHQEHALGRYVSTGVGKPGAHWHAAVAGGIGGYLVWGRYSSVNFQIIMYLMSRVLISVVRVLAAKGYQPLAQHRFKHVYPLLATVVWASVMWLYENEPHTLHPSLLKSMQFLYDESCRWKDGLVEFLPSPATTAVFLLTWLRFX	GBGX01013779.1			.	.	.	PTHR15460;|PF02466;Tim17/Tim22/Tim23/Pmp24 family;IPR003397;Mitochondrial inner membrane translocase subunit Tim17/Tim22/Tim23/peroxisomal protein PMP24
g216.t1	contig_2	AUGUSTUS	250667	254098	+	ID=g216.t1;Parent=g216																	OG0004000	Pcac(1):Pinf(1):Ppar(1):Pcap(1):Psoj(1)	Pcac|g216.t1,Pcap|39946,Pinf|PITG_03830T0,Ppar|PPTG_06526T0,Psoj|309493	MGNIFSTGTSDISTAQHEESSPSSARKPDNKQNSMSDTTVSSSQDSDDSNDILQQTPGRRRRRESTDNSASALDTAGIRYINDAKDRRRSAASPLSFVGGVLTWIFSCVGRSSSSGHTDDQLDYDERYLIEQKHRAFWELVQRILELNDVVLMIRLLLDFLQDDLGAAAAAVFLVDQNSQNMSRITRGAPTQSGLAPSRGLVGEALKSRVAQFLVNFSSEEGYDPEVDLAQEYPGQKLFCVPLMEHESVYAIIEATTAHSTRRVMDELHVKLLTWLGPILSSCMRKCIEFHDVLLSERTQKALLHIISSSDTEDTVLNLVDGVIDGACHITKAERVTLFMIDWETDELWSLSSSYYDETLRVPLRASMLGLAATTQQTLNVRNPKTDRRYNWITDERRG…	GBGX01018226.1			.	.	.	G3DSA:1.10.1300.10;;IPR002073;3'5'-cyclic nucleotide phosphodiesterase, catalytic domain|Coil;|SSF55781;;IPR029016;GAF domain-like|SSF109604;|PS00126;3'5'-cyclic nucleotide phosphodiesterases signature.;IPR023174;3'5'-cyclic nucleotide phosphodiesterase, conserved site|PF13185;GAF domain;IPR003018;GAF domain|PF00233;3'5'-cyclic nucleotide phosphodiesterase;IPR002073;3'5'-cyclic nucleotide phospho…
g217.t1	contig_2	AUGUSTUS	254199	256469	-	ID=g217.t1;Parent=g217																	OG0004001	Pcac(1):Pinf(1):Ppar(1):Pcap(1):Psoj(1)	Pcac|g217.t1,Pcap|569930,Pinf|PITG_03831T0,Ppar|PPTG_06525T0,Psoj|471049	MVPTDSVSTSTQLPSTRRRRHSNCDLREAEIPMVVQMEVAPEKKRQLFWRNVVKQFNFTDQSERELLLSLTGGICWMHMRVLPRDFMRRHREIYYLISTPEYERSGAIGRDVTRTFSIFERSHQHQLAAQQSALFRVLNAIAEAENGYCQGMNFIAALFLVEGLSEADAYALFLYMLKKRHLAGIYHRSSTFLDEYLQHFEQMFIRDLPKLHAHLLAQGFAIPMYGIEWFTTLFSLSTKTDLACAIFDLFFVGVQDIFLRAGLAILKLLEAKLMCMTFEDFLREFKPLVRELDPYQVILQALALRPNPKMHREDTTAHVSREHFIRTMGAVAPSCSDAGASSSDSSSADGDEESISSISGFGLHRTLPPEMADAIRSGNGTLVRQLWEAHVVRRHHSSI…	GBGX01018226.1			.	.	.	PF00566;Rab-GTPase-TBC domain;IPR000195;Rab-GTPase-TBC domain|PF12796;Ankyrin repeats (3 copies);IPR020683;Ankyrin repeat-containing domain|G3DSA:1.10.8.270;|PS50086;TBC/rab GAP domain profile.;IPR000195;Rab-GTPase-TBC domain|SM00248;;IPR002110;Ankyrin repeat|G3DSA:4.10.1110.10;;IPR000058;Zinc finger, AN1-type|SSF47923;;IPR000195;Rab-GTPase-TBC domain|G3DSA:1.25.40.20;;IPR020683;Ankyrin repeat-co…
g218.t1	contig_2	AUGUSTUS	256787	259244	+	ID=g218.t1;Parent=g218																	OG0004002	Pcac(1):Pinf(1):Ppar(1):Pcap(1):Psoj(1)	Pcac|g218.t1,Pcap|117776,Pinf|PITG_03832T0,Ppar|PPTG_06524T0,Psoj|476915	MAATVTSKTARGDEAEPAREKLPLKPQVVRIEVLGDEKVGKTSLICSLVSRHFSEKVPSVLLNVQIPAEESDENVIISITDTSSRVSDLMRVTNAAKRSDAILLVYDLTRPETFQRLRRWLDFIAKNKEIPVVLVANKVDINAVTPTTDGPYASQVRHLVNTYPFVVSEVECSAKNFTQVAQAFFLAQKAVLYPVAPLYNEKKRQLQPKCRKAIKRTFRLYNRDRSGILSREELNEYQYDCFGVRLLSAEIDTLMDYLSSVEPSGVAPDRSGLFVEGFIYLWWLFIDRNRPESGWQVLRSLGYNNELHLEIPPERLQLPPYDDDQSAQLTPQAVDFLTNLFRQFDANKDNNIAENEVEDIFSICEDESAPWTTCSAISSPLLYERTLVDGKPTLSLAVW…	GBGX01015212.1			.	.	.	SM00175;|SSF52540;;IPR027417;P-loop containing nucleoside triphosphate hydrolase|PS00018;EF-hand calcium-binding domain.;IPR018247;EF-Hand 1, calcium-binding site|PTHR24072:SF73;|G3DSA:1.10.238.10;;IPR011992;EF-hand domain pair|G3DSA:3.40.50.300;;IPR027417;P-loop containing nucleoside triphosphate hydrolase|PR00449;Transforming protein P21 ras signature|SM00174;|PF00071;Ras family;IPR001806;Small…
g219.t1	contig_2	AUGUSTUS	260329	262767	+	ID=g219.t1;Parent=g219																	OG0001373	Pcac(2):Pinf(2):Ppar(2):Pcap(1):Psoj(2)	Pcac|g219.t1,Pcac|g220.t1,Pcap|569923,Pinf|PITG_03833T0,Pinf|PITG_03835T0,Ppar|PPTG_06521T0,Ppar|PPTG_06523T0,Psoj|284323,Psoj|469444	MEEASQLTHRKPKALPRLIVEPEDEDEAFAAVPVEQMSARGVFLLSMAVTSFAAFTLFALAELTHHHPSFLLADVLQGDTHAAAQWALLLAVPATSAAAWFPISISHAPTGMLRITSAVPPPTPDSPALSLSPTSSVFTKLARRYRRNHMFAIYQSVGWTLYGLFVTLQLICFSSDGVRDLPFCRPGSRSVQAVAAFIAEVLIISSVLTLEKRRDRNRQRRKDRFVVQLNNFNNMLLLVGATLLALASEYTRVFPHPSGRSVGYPMATGLGSLALFVTALFNTYGLGGVLSTKDGWNFYQPFMGGARFVLFQIVSWTCFGAGAALQVLYLLSLVVVELELFVGAMAVAGSLFVVAEIGMMMSLLVFRKAGQSPKRSSKSNDSSIASAEDTTTKVKTKKT…	GBGX01021026.1			.	.	.	TMhelix;Region of a membrane-bound protein predicted to be embedded in the membrane.|PTHR12317;|PF03982;Diacylglycerol acyltransferase;IPR007130;Diacylglycerol acyltransferase|PTHR12317:SF0;
g220.t1	contig_2	AUGUSTUS	264040	266409	+	ID=g220.t1;Parent=g220																	OG0001373	Pcac(2):Pinf(2):Ppar(2):Pcap(1):Psoj(2)	Pcac|g219.t1,Pcac|g220.t1,Pcap|569923,Pinf|PITG_03833T0,Pinf|PITG_03835T0,Ppar|PPTG_06521T0,Ppar|PPTG_06523T0,Psoj|284323,Psoj|469444	MSTQQLKNRRPKTLPPPIIEDDDEAFTTFPVERMNSRGIFLLALAVTSFAAFTLFALAELTHHHPSFLLADVLQGDTHAAAQWALLLAVPATSAAAWFPISISHAPTGMLRITSAVPPPTPDSPALSLSPTSSVFTKLARRYRRNHMFAIYQSVGWTLYGLFVTLQLICFSSDGVRDLPFCRPGSRSVQAVAAFIAEVLIISSVLTLEKRRDRNRQRRKDRFVVQLNNFNNMLLLVGATLLALASEYTRVFPHPSGRSVGYPMATGLGSLALFVTALFNTYGLGGVLSTKDGWNFYQPFMGGARFVLFQIVSWTCFGAGAALQVLYLLSLVVVELELFVGAMAVAGSLFVVAEIGMMMSLLVFRKSGSITTRSGKSNVKFTDMASSGRSQTAGFYVRLH…	GBGX01021026.1			.	.	.	TMhelix;Region of a membrane-bound protein predicted to be embedded in the membrane.|PTHR12317;|PTHR12317:SF0;|PF03982;Diacylglycerol acyltransferase;IPR007130;Diacylglycerol acyltransferase
g221.t1	contig_2	AUGUSTUS	266511	268254	-	ID=g221.t1;Parent=g221																	OG0004003	Pcac(1):Pinf(1):Ppar(1):Pcap(1):Psoj(1)	Pcac|g221.t1,Pcap|508411,Pinf|PITG_03836T0,Ppar|PPTG_06520T0,Psoj|284325	MSAKHAALWDEVQGSCEAPKLQAALSAGADPSALLDGWTPLHFVCENRSVEPMARAEGLRLLIHAGFDANAVDENGWSALHLLCKNKSGGDGDLVPSIQQLLAARANVNLQTSDNKKSALHFLCENEAVSGDALEALLKAKPDVSSVDADGNIPLHYLAENAYVSDRMFSLMLAAKTNLNIQNHFQSTPAHYICQNSRVTQLMIRELLQYKANFNIKNNIGNTPVHYLCENDVVTVDMLKELMSNKHVNVTITNSLGKLASDYIPPRKHDCLVLLQKFTAPNLDRTGGNSAASTEIGGEDPSELPEPLKKALAAWNASLPPFDAAFYNAVSCEAAFESTYNEVQEVSGRACEAPGDAAIFAAWEKSLSKWRACIMLAYAALVPPNVWHQYAEQFQRPVP…	GBGX01021026.1			.	.	.	SM00248;;IPR002110;Ankyrin repeat|PTHR24198:SF85;|PS50088;Ankyrin repeat profile.;IPR002110;Ankyrin repeat|PS50297;Ankyrin repeat region circular profile.;IPR020683;Ankyrin repeat-containing domain|G3DSA:1.25.40.20;;IPR020683;Ankyrin repeat-containing domain|SSF48403;;IPR020683;Ankyrin repeat-containing domain|PTHR24198;
g222.t1	contig_2	AUGUSTUS	268381	270539	+	ID=g222.t1;Parent=g222																	OG0004004	Pcac(1):Pinf(1):Ppar(1):Pcap(1):Psoj(1)	Pcac|g222.t1,Pcap|549954,Pinf|PITG_03837T0,Ppar|PPTG_06519T0,Psoj|309500	MATAEIRDPATCAALGEFHTHHVDLELEVRMAAKRVSGVATLSVKRLSETAMTLRLDVFHLTIHSVCVALPEEDTIAAQWSIKPFTVFGEMLDVEIPEELALANAFELTIRYETDVESPGVCWLEKEQTAGKKLPFMYTQGQEVLNRSFFPCQDSPSVRVTYTASVIVPKELVCVMSAKLCGVEDYVPGEEGEKEGTPTKKKFTFEMKQSVPVYLVAMAVGDLVEAEVGPRSSIWTEPCMIEAATKEFDGVLEEYLTIGERLFGDYLWERYDMLVMPPSFPYGGMENPRITFVSPCTIAGDKSLVSIVAHELSHSWFGNLVTNATWSDFFLNEGFTMYAERRITEVSQGRPLSCLDAKLGEALLREEISSLGEQSPLTRLRVPLDDGIDPGDCYNQCAY…	GBGX01016142.1			Mus musculus	Q8VCT3	Aminopeptidase B	PF01433;Peptidase family M1;IPR014782;Peptidase M1, membrane alanine aminopeptidase, N-terminal|SSF63737;|PTHR11533;;IPR001930;Peptidase M1, alanine aminopeptidase/leukotriene A4 hydrolase|SSF48371;;IPR016024;Armadillo-type fold|PTHR11533:SF173;|SM01263;;IPR015211;Peptidase M1, leukotriene A4 hydrolase/aminopeptidase C-terminal|G3DSA:1.10.390.10;|SSF55486;|PR00756;Membrane alanyl dipeptidase (M1)…
g223.t1	contig_2	CodingQuarry_v2.0	270691	270947	-	ID=g223.t1;Parent=g223																	OG0015179	Pcac(1):Pinf(0):Ppar(0):Pcap(0):Psoj(0)	Pcac|g223.t1	MTMEAHPEQETMTQNGDWKKSFNEQEQEEIELSIKSVNEFSQELERVRVAKKTRRQX				.	.	.	.
g224.t1	contig_2	AUGUSTUS	271027	273273	+	ID=g224.t1;Parent=g224																	OG0004005	Pcac(1):Pinf(1):Ppar(1):Pcap(1):Psoj(1)	Pcac|g224.t1,Pcap|117897,Pinf|PITG_03838T0,Ppar|PPTG_06518T0,Psoj|309501	MQRGRRRLRQRAERENESVDSSSDSDVVLVNKVEEIRPHSQELKTEKAGNTWECPMCTFLNEDASASRCEICDSARPGLPRKTRKLSQWLSQPVENTEHKSSKKKQSPGAQTEPIEVIDSSESGKSDDDASVTSAGSYNVGVAGSRRSNGNAGKVAATKANQGLWADLYSPKTVDDLCVNKKKVQEISEWLERNASPHSGVFQKRLLFLCGPPGSGKSTAVRCIARQLGLLIKEWEDNSAAGKLNYERMFRGEFWTPQISVVNDFSDFIHRSSAYAALPVATSRHTPTIGRKRRLSSTQQGSDFLTPSVGKGQVILIESWPQSWSKDKALYEEKLQRIYQHVVDPAGGCRYPVVCIYSDVQGSKIDLDYLSRKFSCEVMHSPLTSVININAVTSAQLKK…	GBGX01005599.1			.	.	.	G3DSA:1.10.8.60;|SSF52540;;IPR027417;P-loop containing nucleoside triphosphate hydrolase|SM00547;;IPR001876;Zinc finger, RanBP2-type|PTHR12172;;IPR004582;Checkpoint protein Rad17/Rad24|G3DSA:3.40.50.300;;IPR027417;P-loop containing nucleoside triphosphate hydrolase|PF03215;Rad17 cell cycle checkpoint protein|SSF90209;;IPR001876;Zinc finger, RanBP2-type
g225.t1	contig_2	AUGUSTUS	273308	277351	-	ID=g225.t1;Parent=g225																	OG0012903	Pcac(1):Pinf(0):Ppar(1):Pcap(0):Psoj(1)	Pcac|g225.t1,Ppar|PPTG_06517T0,Psoj|322378	MNSAAVLQQEVWAFVESLAAPLAAPGLSPEARLEQIQQQAGDLLTRRREAASINGTDELADLAAAIITSNGEDNKEGEQDEKREAAATTEAEEKMYEAVNERIARRMIDGVEQPNRGGAATASTSEDKSDTLSDCTTITETSSVYGIHNTWVDLATLYSLPFVMSDSNHRLKPVPPLNIAQEQSHLNKIFQECQRAVHTMRAVATVDALRKVLDRGVTVLHFSGHGGRIVGQSRYLMFEDTQCSGLAHLVDSTTLRSILNGGTSSSVVEEPIVSESSVSLEMTEDSAPPASDIGLPLRSASSRSIDGRPAINGTLKLVFVSSCDSKDIGEVFIQAGVAHVVCVRSEGRVLDESSAMFSYSFYHAALTGKTIQQAFEIARVRLHAETCPLWSREEVPQAI…	GBGX01020685.1			.	.	.	SSF52540;;IPR027417;P-loop containing nucleoside triphosphate hydrolase|G3DSA:1.25.40.10;;IPR011990;Tetratricopeptide-like helical domain|PF12770;CHAT domain;IPR024983;CHAT domain|SSF48452;;IPR011990;Tetratricopeptide-like helical domain|PF05729;NACHT domain|G3DSA:3.40.50.300;;IPR027417;P-loop containing nucleoside triphosphate hydrolase
g226.t1	contig_2	AUGUSTUS	277512	278282	+	ID=g226.t1;Parent=g226																	OG0011164	Pcac(1):Pinf(1):Ppar(1):Pcap(0):Psoj(1)	Pcac|g226.t1,Pinf|PITG_03839T0,Ppar|PPTG_06516T0,Psoj|309503	MSDVESESFWGRTEEREFSYVVKVPGTDEKLSLTAVQNRDICAGTPVFPSHGHCVWDAALLLSDYLQAKGKSVGDDGRFTFQDKKVVELGAGVGLVGMVLAVLGARVALTDQEYALPLLKKNVAVNFLYEGISKSVAVSPVVEECQWGEPFKYGGSLESWTKSTDVVVFSDVLYNASASLLLIKTVHHLVSPTTDVIFSFETRNAEIEANFLQELRKTFDVEEVSRENNAQVFASFEYPDELFIYHARLKADGNENX	GBGX01021405.1			.	.	.	PTHR14614;|PF10294;Lysine methyltransferase;IPR019410;Lysine methyltransferase|SSF53335;;IPR029063;S-adenosyl-L-methionine-dependent methyltransferase|G3DSA:3.40.50.150;;IPR029063;S-adenosyl-L-methionine-dependent methyltransferase|PTHR14614:SF48;
g227.t1	contig_2	AUGUSTUS	278349	279911	-	ID=g227.t1;Parent=g227																CAZY:CE10.hmm	OG0001611	Pcac(2):Pinf(1):Ppar(2):Pcap(2):Psoj(1)	Pcac|g227.t1,Pcac|g228.t1,Pcap|508407,Pcap|535350,Pinf|PITG_03840T0,Ppar|PPTG_06514T0,Ppar|PPTG_06515T0,Psoj|552449	MKVIQPLEPIPYLNNERLTRWAYLAFAASTLYVVERAKNNKIPRENFFGMAASLLPTELSHKVAVIHACLTGFLLKKKIPIFSHWSGAFAGLVQCVVAAKLMKWYRQNLSSKEVIRDAFISSDIAPDQLKDIGLMTLKRWLSVFLPLPQPIALSLSYPGVSKIRTVTYAHVGKTKTTKLLMDVYKHQDTPSNAPIFLYIHGGGWVIGDRRIPPFACVYQVASMGWVVCVIDYRLSPGVAFPKHLIDSKRAVAHLRQNARAEFDANPEFIAVGGESAGGHLASLVGLTAADKSLQPGFEDVDTSVRAVVDNYGVHDFTDRHGIYYSRDKTHGLVQYLEFLVMQKKLKDNNEDFERASPIAYLDDDRAARRRDIIPPFLITHGTHDNTVAFKDSRLFFDRL…	GBGX01002457.1			.	.	.	G3DSA:3.40.50.1820;;IPR029058;Alpha/Beta hydrolase fold|PTHR23024:SF119;|PF07859;alpha/beta hydrolase fold;IPR013094;Alpha/beta hydrolase fold-3|PTHR23024;|SSF53474;;IPR029058;Alpha/Beta hydrolase fold
g228.t1	contig_2	AUGUSTUS	280266	281777	-	ID=g228.t1;Parent=g228																CAZY:CE10.hmm	OG0001611	Pcac(2):Pinf(1):Ppar(2):Pcap(2):Psoj(1)	Pcac|g227.t1,Pcac|g228.t1,Pcap|508407,Pcap|535350,Pinf|PITG_03840T0,Ppar|PPTG_06514T0,Ppar|PPTG_06515T0,Psoj|552449	MKITKAVVQREPPPRWGYLSLMVGMLYLLQRAKIKDIPRENVLSFFAAMLPTELSHNMLAVNVAIIYKLHKSKQPVLSEWVGSIGALLQCIVMVRLAKIYRDNISTKHLIRDAMHASDMPSDSVQRIGKLSWKQWLAVLLPVPQPMGLAMAFPGVSKVQTVTFAHVGKNKTTALLMDVYKHRDTPANSPIVLYIHGGAWVMSTRETPPLPCIYQIAARGWVVCVFDYQKSPKIAFPEHLIDGKRAIAYLRRNARDKFDANPDYIVVGGESAGGHLASLMALTPADKSLQPGFEEVDTSVRGCIDTYGVHDFKDRHGVYFYKDKDHIFVRFIELLVMQKKMSDADEDWEKASPIGWLREEKTSDLPAVIPPFLISHGTLDTLVPFGSSQVFFEQLQLYRQ…	GBGX01015711.1			.	.	.	PTHR23024:SF119;|PF07859;alpha/beta hydrolase fold;IPR013094;Alpha/beta hydrolase fold-3|SSF53474;;IPR029058;Alpha/Beta hydrolase fold|PTHR23024;|G3DSA:3.40.50.1820;;IPR029058;Alpha/Beta hydrolase fold
g229.t1	contig_2	AUGUSTUS	282063	284091	-	ID=g229.t1;Parent=g229	Yes	Yes	Yes	Yes	Yes												OG0004006	Pcac(1):Pinf(1):Ppar(1):Pcap(1):Psoj(1)	Pcac|g229.t1,Pcap|9176,Pinf|PITG_03841T0,Ppar|PPTG_06513T0,Psoj|552451	MSHIGLSTNQRIVDVTLGSLVMWMKLLLLVAATLSVVAAEDDYKMRDEVEVVANTIRPYANPTETYQYYKLPYCKPKERQWDDHDLGELLTGSRKVLTDYRLYFGVDQTYAQLCKLPVTPDVMRAFKDAVDEDYEFEMYVDDIRLRGQVGYLIQEGIREGMKVHYYLNTHLHFDIAYNSAGAEEGKNKIVAVNMTMASSDPDLEYHYALSPENIAKTPEAIFTYSVKWHSRPDLLYENRNVDQDLIEPDDLELHWISVINSFILVMMLTGFLSIVMIRILKRDFSRYTDLETGDERALEDDSGWKLLHADVFRFPSHLNIFCALNGAGAQLFVMLSVALVSSLLGIVKPNKRGGMMTAFIVLYALTAGVGGFHSARMYRQLGGQRWVWNILISVLVIPG…	GBGX01016016.1			Arabidopsis thaliana	Q9ZPS7	Transmembrane 9 superfamily member 3	PTHR10766;;IPR004240;Nonaspanin (TM9SF)|TMhelix;Region of a membrane-bound protein predicted to be embedded in the membrane.|PF02990;Endomembrane protein 70;IPR004240;Nonaspanin (TM9SF)|PTHR10766:SF14;
g230.t1	contig_2	AUGUSTUS	284199	288398	+	ID=g230.t1;Parent=g230																	OG0011165	Pcac(1):Pinf(1):Ppar(1):Pcap(0):Psoj(1)	Pcac|g230.t1,Pinf|PITG_03842T0,Ppar|PPTG_06512T0,Psoj|469568	MATMSAVARPPKTPEKSAQNASRCAWWWTDTAVGSDQVRAVASSETELLNAAVLCAALSATQSEPSDTDKQATDRAARELEMHVRKSPLPHSLQLPVLMFTRDYVLMQSDLATICAVRATKPADILQTVVGSAVPLSQPYVHRFGGARIHAPFWTRTQRLDLQEIHHQARQAKKMLLLCGHSIGGSIAQLAFCELVYQHLPTKPRLFLEKRDYDQQKQEEKSTTTSDGLDFGLMVQGMTEEERAAILRSTPHMLAIGFGAPYIGSTGLASFLEPLQLNKRVITFVNEFDCIPSILNVAQSAAMVAKTTERLVTITKATKTLVNLLPIQMQQRFVDLAATANTGTVPTASSAYLSMSLNILQNTFQKFRDFNIVKEIDYQYSPCGTYIFLSKSGADYKIY…	GBGX01018645.1			.	.	.	G3DSA:1.10.287.110;;IPR001623;DnaJ domain|Coil;|PS00636;Nt-dnaJ domain signature.;IPR018253;DnaJ domain, conserved site|PS50222;EF-hand calcium-binding domain profile.;IPR002048;EF-hand domain|PS50076;dnaJ domain profile.;IPR001623;DnaJ domain|PR00625;DnaJ domain signature;IPR001623;DnaJ domain|SSF46565;;IPR001623;DnaJ domain|TMhelix;Region of a membrane-bound protein predicted to be embedded in …
g231.t1	contig_2	AUGUSTUS	288617	289289	-	ID=g231.t1;Parent=g231																	OG0002459	Pcac(1):Pinf(1):Ppar(1):Pcap(2):Psoj(1)	Pcac|g231.t1,Pcap|117819,Pcap|132404,Pinf|PITG_03843T0,Ppar|PPTG_06511T0,Psoj|353577	MNSASLPLVRAPPDALRFGFYSASEDVRPVHEVQRLQTTHRQSNWEHKMATVEQVYGKAAAMRLRTEKSVLEQFTRLPGLPSSHAGLDTLTGADEQIEFTDFLNDPNEHPENTFRVHEAMEVKLSIFX	GBGX01008588.1			.	.	.	PTHR12828:SF3;|PTHR12828;;IPR008012;Proteasome maturation factor Ump1|PF05348;Proteasome maturation factor UMP1
g232.t1	contig_2	AUGUSTUS	289426	290346	+	ID=g232.t1;Parent=g232																	OG0002460	Pcac(2):Pinf(1):Ppar(2):Pcap(0):Psoj(1)	Pcac|g232.t1,Pcac|g233.t1,Pinf|PITG_03844T0,Ppar|PPTG_06509T0,Ppar|PPTG_06510T0,Psoj|552455	MADEYGLKRSSGVDYSQVQDRQIDDNRFERQRAIRAASAAPPAEKSKHAAAQVAAPQSATMDAFMRMMTGKEERTIADRISDPNRPTWEQFKKENADKLDLNGNGEKEMKEYRKKLDAAREKKLAGSSGSKKRKKKHKKRSHSSSSDDSSSEDERRRSRHKSRKKKKRHKRRRRSSDSDDSDSDDDRSRRRKRSKKSKKSSSRRKDRDASPSPVRLSSFLQQSSDDSDDESSX	GBGX01008588.1			.	.	.	Coil;
g233.t1	contig_2	AUGUSTUS	290553	291491	+	ID=g233.t1;Parent=g233																	OG0002460	Pcac(2):Pinf(1):Ppar(2):Pcap(0):Psoj(1)	Pcac|g232.t1,Pcac|g233.t1,Pinf|PITG_03844T0,Ppar|PPTG_06509T0,Ppar|PPTG_06510T0,Psoj|552455	MADAESRRKFMQLLRQGVQHKVQQQQQTKAVALSDSAGKEEALQVETSDEVRRASLPECGKDVAGMAAWQTLAWRDAFSMAPYFQEAVNGRPLRIKQVLQGELNGFGTGLTVWPAACVLLKHLEHRAAKNSKALVDSDNPFVLELGSGTGAVGIAAAMLLRAGRVVLTDMGNVRFIMQENADLARQDGVIDKHVVVDVEAYEWGLPPSKSLISPPEKSYPDLILVSDCILPRLYPIEPLVEALTLLSGPHTRILISYEHRHYQHFQPKQRFWELMEDRKFSLRVIDSNEYHPHFVASDIEVWEITADSCNIIX	GBGX01006845.1			.	.	.	PTHR14614;|PF10294;Lysine methyltransferase;IPR019410;Lysine methyltransferase|G3DSA:3.40.50.150;;IPR029063;S-adenosyl-L-methionine-dependent methyltransferase|SSF53335;;IPR029063;S-adenosyl-L-methionine-dependent methyltransferase
g234.t1	contig_2	AUGUSTUS	291547	296001	-	ID=g234.t1;Parent=g234																	OG0011166	Pcac(1):Pinf(1):Ppar(1):Pcap(0):Psoj(1)	Pcac|g234.t1,Pinf|PITG_03845T0,Ppar|PPTG_06508T0,Psoj|552459	MAPQQSEDQRQQQTNPAWWWRSANRRQSAVRAVTNNETELLSAAVLCAALSSTKASPSGSDALFNARAARELEMHVRKSPLPHTLQLPVLEFTTDYVLVEAEGAFICAMRATSPSDIVQAVVGSAVPLSQPYMHRFGGSRVHAPFWKRVRRLNLAKLYEQAQRMDKILLLCGHSIGGSIAKLAFCELVYSSLPGGMREVLAKLDADQPKADDKGKEKHFRKHKKQKNELADWIKTVGNNEREAALQNLPVAMAVGFGAPYAGNDALTAFLKPLGMNDRVVTFVNEFDWIPGILNIAHSAAMLAKTTERLVTIAKATKALLNLLPAPMQQRIADMAKGTNATGVPSATSAYLSMSIIMLQKSFDKLREFNIVKTVDYRYAPCGSYIIMSKESAEFNIFAD…	GBGX01016051.1			.	.	.	SSF46565;;IPR001623;DnaJ domain|PS50076;dnaJ domain profile.;IPR001623;DnaJ domain|PR00625;DnaJ domain signature;IPR001623;DnaJ domain|SM00271;;IPR001623;DnaJ domain|SSF53474;;IPR029058;Alpha/Beta hydrolase fold|G3DSA:1.10.287.110;;IPR001623;DnaJ domain|PF00226;DnaJ domain;IPR001623;DnaJ domain|G3DSA:3.40.50.1820;;IPR029058;Alpha/Beta hydrolase fold|Coil;|PTHR24074:SF10;|PS00636;Nt-dnaJ domain si…
g235.t1	contig_3	AUGUSTUS	2372	5905	+	ID=g235.t1;Parent=g235																	OG0001943	Pcac(2):Pinf(1):Ppar(2):Pcap(1):Psoj(1)	Pcac|g235.t1,Pcac|g235.t2,Pcap|506416,Pinf|PITG_01322T0,Ppar|PPTG_01647T0,Ppar|PPTG_01647T1,Psoj|346079	MAEDSGMLDNGAMVWVPHDEQVWKKAVVVRRLDDGVSAEVRLQPSDDGEWDKDDGLEQVVNIRDIARMAGEVSDEAMPICNVFEADGANDMCTLNHLHEPAVLKNLELRFAKKMPYTYTGAICIAVNPYQWLDLYGKELYLQYLEQPRDSLPPHPFALSAMAYMDMKRTQVDQSILVSGESGAGKTETVKIMMNHLASISGGGNHGTKVIDQVLKSNPLLESFGNAKTKRNDNSSRFGKFAQLQFDNMGSLVGCLCETYLLEKSRVVGQTEGERNYHIFHQIFCLPEDRKKELKLTGDVTNYKYVAEGADAELTGIDDIQCLKETQDALDTIGISKDEQNAIFEIVAAILNLGEVEFEPNGNDNEKSHVKNEDIVDNVGALLGTESAALHSTLLERSIT…	GBGX01003540.1			Mus musculus	P21271	Unconventional myosin-Vb	PS51456;Myosin motor domain profile.;IPR001609;Myosin head, motor domain|PTHR13140:SF502;|PS50195;PX domain profile.;IPR001683;Phox homologous domain|PS50096;IQ motif profile.;IPR000048;IQ motif, EF-hand binding site|G3DSA:3.30.1520.10;;IPR001683;Phox homologous domain|SSF52540;;IPR027417;P-loop containing nucleoside triphosphate hydrolase|Coil;|SSF64268;;IPR001683;Phox homologous domain|G3DSA:3.…
g235.t2	contig_3	AUGUSTUS	2372	5905	+	ID=g235.t2;Parent=g235																	OG0001943	Pcac(2):Pinf(1):Ppar(2):Pcap(1):Psoj(1)	Pcac|g235.t1,Pcac|g235.t2,Pcap|506416,Pinf|PITG_01322T0,Ppar|PPTG_01647T0,Ppar|PPTG_01647T1,Psoj|346079	MAEDSGMLDNGAMVWVPHDEQVWKKAVVVRRLDDGVSAEVRLQPSDDGEWDKDDGLEQVVNIRDIARMAGEVSDEAMPICNVFEADGANDMCTLNHLHEPAVLKNLELRFAKKMPYTYTGAICIAVNPYQWLDLYGKELYLQYLEQPRDSLPPHPFALSAMAYMDMKRTQVDQSILVSGESGAGKTETVKIMMNHLASISGGGNHGTKVIDQVLKSNPLLESFGNAKTKRNDNSSRFGKFAQLQFDNMGSLVGCLCETYLLEKSRVVGQTEGERNYHIFHQIFCLPEDRKKELKLTGDVTNYKYVAEGADAELTGIDDIQCLKETQDALDTIGISKDEQNAIFEIVAAILNLGEVEFEPNGNDNEKSHVKNEDIVDNVGALLGTESAALHSTLLERSIT…	GBGX01003540.1			Mus musculus	P21271	Unconventional myosin-Vb	PR00193;Myosin heavy chain signature;IPR001609;Myosin head, motor domain|SSF64268;;IPR001683;Phox homologous domain|PS51456;Myosin motor domain profile.;IPR001609;Myosin head, motor domain|PS50096;IQ motif profile.;IPR000048;IQ motif, EF-hand binding site|PTHR13140;|PS50195;PX domain profile.;IPR001683;Phox homologous domain|G3DSA:3.30.1520.10;;IPR001683;Phox homologous domain|SSF52540;;IPR027417…
g236.t1	contig_3	AUGUSTUS	6859	7404	-	ID=g236.t1;Parent=g236																	OG0004007	Pcac(1):Pinf(1):Ppar(1):Pcap(1):Psoj(1)	Pcac|g236.t1,Pcap|506418,Pinf|PITG_01318T0,Ppar|PPTG_01646T0,Psoj|354542	MADQVRASHLLIKHSGSRRPASRLSDNITRSKEEAIAKLLELRAQIVSGQAKFEDLAQQYSDCSSGTRGGDLGPFGRGMMQKPFEDATFALKVGELSDVVDTDSGVHIILRTAX	GBGX01014551.1			.	.	.	PTHR10657:SF4;|PS50198;PpiC-type peptidyl-prolyl cis-trans isomerase family profile.;IPR000297;Peptidyl-prolyl cis-trans isomerase, PpiC-type|PS01096;PpiC-type peptidyl-prolyl cis-trans isomerase signature.;IPR023058;Peptidyl-prolyl cis-trans isomerase, PpiC-type, conserved site|PF13616;PPIC-type PPIASE domain|PTHR10657;|G3DSA:3.10.50.40;|SSF54534;
g237.t1	contig_3	AUGUSTUS	7598	9490	+	ID=g237.t1;Parent=g237																	OG0001612	Pcac(2):Pinf(1):Ppar(2):Pcap(1):Psoj(2)	Pcac|g237.t1,Pcac|g238.t1,Pcap|565954,Pinf|PITG_01317T0,Ppar|PPTG_01644T0,Ppar|PPTG_01645T0,Psoj|472971,Psoj|501251	MWTQDFVRVLQGASKVAEQVARTQGPEVAAKSSQLSKHAAELARLVPYFLNGEGSTPPTAASDHVQTQTSTASEPVQMQTKTQEKAPVLKQQVEAIRETPKAPEVKVKTEQLKADTIKLPEVDKEASEPLKTEVPPVEDEEPPRKVWEEKHVPSSPLSRILGFGGLAARLAVGTAAEIVRSGGKNGTYNALVSDANAEKLAETLCTMRGAALKLGQMLSIQDEAMIPSKLAVALDRVRENAHVMPKDQLHHQLKTELGDDWRSRFQEFDDVPIAAASIGQVHRATLLNGDRVAIKIQYPGVAESIGSDLLNLKRLVTYTNILPRGLYIDEIIRVGKEELTAECDYLTEADNQERFKKLIEQNGMGEKYVVPRVYRELSTARILTTQLISGVAVDKAVHL…	GBGX01019772.1			Arabidopsis thaliana	Q9SBB2	Protein ABC transporter 1, mitochondrial	PF03109;ABC1 family;IPR004147;UbiB domain|SSF56112;;IPR011009;Protein kinase-like domain|PTHR10566;|PTHR10566:SF65;
g238.t1	contig_3	AUGUSTUS	9765	11778	+	ID=g238.t1;Parent=g238																	OG0001612	Pcac(2):Pinf(1):Ppar(2):Pcap(1):Psoj(2)	Pcac|g237.t1,Pcac|g238.t1,Pcap|565954,Pinf|PITG_01317T0,Ppar|PPTG_01644T0,Ppar|PPTG_01645T0,Psoj|472971,Psoj|501251	MFLAQIRLAAKPKLESRAGILRLIGGDSLTPTPGWLDEEPEQPNEPEEEPEKSERSEQQTKPEENDNANTPVAEDPLARYRAMLKVGVPRPAVERQMLKNGINPAALDGHVVEEDTAIEQAPEPVANVATTKRRRWHWNEVSEADRAPPPWNGSVWTRDKEADAHQRVTAVSQAHIQDLFVREIGNPVESDERESLVSTTSDAEVVLPVQHPSRSVKAEKIQVMKGTKGTNLEFVVSRLKYPFAKVAKDINILTAMYLQDTDIKTILAMWPSVSEQVVLDEYSGDFDLLGRCEQFLVTIRAVPMAKEKLQCLLLKMELQSRAEDLKQLVELVTRALNQIYSSSKFSEVIRLLRDFGNLANEEFVANYRARFSLESLLNLNHTKGFDKKTTIFDGFLFVL…	GBGX01021017.1			.	.	.	PF10152;Predicted coiled-coil domain-containing protein (DUF2360);IPR019309;WASH complex, subunit CCDC53|PF02181;Formin Homology 2 Domain;IPR015425;Formin, FH2 domain|PTHR23213;|PTHR23213:SF30;|Coil;|SSF101447;|PS51444;Formin homology-2 (FH2) domain profile.;IPR015425;Formin, FH2 domain|SM00498;;IPR015425;Formin, FH2 domain
g239.t1	contig_3	AUGUSTUS	12020	12481	-	ID=g239.t1;Parent=g239																	OG0004008	Pcac(1):Pinf(1):Ppar(1):Pcap(1):Psoj(1)	Pcac|g239.t1,Pcap|506421,Pinf|PITG_01316T0,Ppar|PPTG_01643T0,Psoj|559843	MLLVNKXXXXXPQVSASRKRKIVLSDDCREKRARCSWTELEYEMVLEEATLLREELELLLFVAVDLCRDLGCDDTHVRSFSATLEQIGELMASPEPLTVSQIREMCQQMLTMMQYLCRVHYNHYALVDMQDQLRECRNRFMLFICKNATMIGLX	GBGX01001246.1			.	.	.	.
g240.t1	contig_3	AUGUSTUS	14615	15276	-	ID=g240.t1;Parent=g240	Yes	Yes		Yes			secreted										OG0004009	Pcac(1):Pinf(1):Ppar(1):Pcap(1):Psoj(1)	Pcac|g240.t1,Pcap|16379,Pinf|PITG_01315T0,Ppar|PPTG_01642T0,Psoj|300295	MLGRRAATLASPLARGFAAKPTIQVPVDRSKVHETPIVQNSGGSFMRWMGNGSRFQMYCALLLSGSLVYQADASANMMEVLATSGAICSASATAFFGAKRMCDKVVTDIVTCRKVGDPDEFVRVSVLGVGVKEVLEASPKDFKLLGHDGQDAYSFAVGGRRLQLDTSTGECVNRKALDMLMQGRPLVTRKVKQGKKGSRRX	GBGX01017818.1			.	.	.	.
g241.t1	contig_3	AUGUSTUS	15390	16966	+	ID=g241.t1;Parent=g241																	OG0004010	Pcac(1):Pinf(1):Ppar(1):Pcap(1):Psoj(1)	Pcac|g241.t1,Pcap|111181,Pinf|PITG_01314T0,Ppar|PPTG_01641T0,Psoj|499762	MPDWASPLSVRSKTSRFPWLLLLWWTQTTLWLRRWLKIWVQRPLMRLGIDSEDVEEIENEADSTHPDDQQHPDSALPCGLVNSGNLCFLNAVLQCLAAVPGFLDGVDRALRMRTQLHVVRQADDAQTQKLLVAETLVSLLRGISPINEELEAEGGARQERQRHNRDDNQQKMRRFRSAASRCTYLVSSAASRQEQQDAEEFLTVLLEVLHDLLRAPAQPVRSDEEERQQFLRCEKLCSKKLKSYDPNDPRSYMQAVANLGEVRWNYFLRQNASVITDLFSGQTVRGSQCCSCANLTCLHEEQRVISLTIATGKGDQTLMECLEHFRLPEQLTGENRVFCDGFCKAKTTRLTQILLQRVPPVLVLRLQRFKHTSVRGHAEKVDTPVSFPCGSDKLLDITM…	GBGX01019237.1			.	.	.	PS00973;Ubiquitin specific protease (USP) domain signature 2.;IPR018200;Ubiquitin specific protease, conserved site|PS00972;Ubiquitin specific protease (USP) domain signature 1.;IPR018200;Ubiquitin specific protease, conserved site|PF00443;Ubiquitin carboxyl-terminal hydrolase;IPR001394;Peptidase C19, ubiquitin carboxyl-terminal hydrolase|SSF54001;|PS50235;Ubiquitin specific protease (USP) domain…
g242.t1	contig_3	AUGUSTUS	17613	17909	-	ID=g242.t1;Parent=g242	Yes	Yes	Yes	Yes	Yes												OG0015180	Pcac(1):Pinf(0):Ppar(0):Pcap(0):Psoj(0)	Pcac|g242.t1	MKAKMLLGLGAVAAVLMLGPGVNGLTTERGKSLRYLEDQRPVEVTAQLPGLLNEEAKTPTLALQATTVTEAIRTTRSX	GBGX01009629.1			.	.	.	TMhelix;Region of a membrane-bound protein predicted to be embedded in the membrane.
g243.t1	contig_3	AUGUSTUS	18117	19766	-	ID=g243.t1;Parent=g243																	OG0004011	Pcac(1):Pinf(1):Ppar(1):Pcap(1):Psoj(1)	Pcac|g243.t1,Pcap|7451,Pinf|PITG_01313T0,Ppar|PPTG_01640T0,Psoj|500326	MSDENKTTTVETDVPVDGDSNPTKTVTRTTTTTTRVVSPSAVSKTASLLASYETWVGSHSGLARNVETTLYVAPQLVPKRLMEPEVATQFGYSLVGLLHMYHDYVLWKKDYKETEPLTNCNKLMRLVRVPLSLISHVQVLAEVVARRVGGDVGKWRLIVWVEVVKSVLRLVLLAQRHRAMLMRGGKYKGVESAPRPSAFARFKKPKQPGARTGKTFGKATVSEPEPPVEKSAEEPSKILFEDATIEVAEGSREDLLVAGEVCHILRPVVYALLRRRRPATSWTPVVVSLLVELSGLALSAAAVKPVEQFKHVSGDKAKDEVAARKMALLLYLLRDPVFATVTKPATGKAADVLDYVPGVGKLFRFGTTAVLDYYHQFHFYTSASX	GBGX01009629.1			.	.	.	PTHR13299;|PTHR13299:SF0;|PF08610;Peroxisomal membrane protein (Pex16);IPR013919;Peroxisome membrane protein, Pex16
g244.t1	contig_3	AUGUSTUS	19929	20770	+	ID=g244.t1;Parent=g244																	OG0012904	Pcac(1):Pinf(0):Ppar(1):Pcap(0):Psoj(1)	Pcac|g244.t1,Ppar|PPTG_01639T0,Psoj|331137	MAVATVVTSPDPEATYALVNDARHVSFLQQECRLYGSPEGSVTTASAVPQRLRLALEEMAVGVAKGFLRLVSATTGPDGRSLNIEEGNTLVKELAQELVEEAQSGGLNVDAKWRLSSRRRDRLRVFRELWEKGYIVTFGSKFGADFLIYKDNPKRAHAVALIVVKRYEEEFARVDVVSLCRVAKMVKKQLMFACVRADGKGRSERKEDSAESKAEVAEDSVVYVSLTHALLVSRQEESGEVTX	GBGX01008991.1			.	.	.	SSF53032;;IPR006677;tRNA intron endonuclease, catalytic domain-like|G3DSA:3.40.1350.10;;IPR011856;tRNA endonuclease-like domain|PTHR13070;|PF01974;tRNA intron endonuclease, catalytic C-terminal domain;IPR006677;tRNA intron endonuclease, catalytic domain-like
g245.t1	contig_3	AUGUSTUS	20819	22141	-	ID=g245.t1;Parent=g245																	OG0004012	Pcac(1):Pinf(1):Ppar(1):Pcap(1):Psoj(1)	Pcac|g245.t1,Pcap|545977,Pinf|PITG_01312T0,Ppar|PPTG_01638T0,Psoj|264315	MVSASTVGATTDVCALSDQVKKYRARVVQNDQAVYSDARNVGSSTTIPSLLLMCLKIISDRFRLQPKAQNVPRQFLPEVMARLPLDLDVCVTAPNVTDENYWKRCCLSKAQWKNIQIADHGLTWKQLFLEKHLQDLLEDFDPSVDDHDHLMAVVKASSEYIFTLEIDQLLSHLDLNEICAQLRNLTRLRVTYGVKQIGMKYERMLFGMKISDATNLSHIIKMSNTLTTLWLPSNLLDDDLLRMLMTGLVKNTSITSLDLSHNKLTNHGARLLSKLLGPESVITTLKLCDNQIHAEGGRYLSRGLRYNTSLVELDLRLNRLTDDGGRMLLEGLVDHTSLTNLNLSSNMLGKESAEALAEILSDSVTALRSVDLSSNALNESDGDVLLQGLQQNSTVIALD…	GBGX01001556.1			.	.	.	PTHR24107;|PF13516;Leucine Rich repeat;IPR001611;Leucine-rich repeat|SM00368;|SSF52047;|G3DSA:3.80.10.10;;IPR032675;Leucine-rich repeat domain, L domain-like
g246.t1	contig_3	AUGUSTUS	22414	24930	+	ID=g246.t1;Parent=g246																	OG0004013	Pcac(1):Pinf(1):Ppar(1):Pcap(1):Psoj(1)	Pcac|g246.t1,Pcap|111058,Pinf|PITG_01311T0,Ppar|PPTG_01637T0,Psoj|498521	MEKPRSIDPVRVQSTFVEDEIGELRKYIVEMMHAEMELMESIKLNERNIAAANARIKQFKELIAQESTRYKMLKRELDGDATELKSLEEKQVVAEAKHREFRDAVAQRQSEVQVLRARFQQQRAAMLSLRCQILDATTNLDKLSSMNASVEKDTQNVAAALGECPEPTEQRTARQKLRAKIRYTQQFIVQMEEETSQLAEKRTKLEAEVLKCEQENHMLRESIFLKEKDAEVLFNRLRDDTLRVVKEKGKIEGKLKAKRRKFRLKTKNEISSLKRRISFITCELERSQMTNEDALSGIDALSSKRDGLEQRLSAQNEQLAVTESAITELHASIATFGQGEGGFDTTRRQEKLSAKRDDAEVAQKKLEDKLNLLKLLETDQTQLDATLKDVGAQVIAAKN…	GBGX01017814.1			.	.	.	Coil;
g247.t1	contig_3	AUGUSTUS	25154	25662	+	ID=g247.t1;Parent=g247	Yes	Yes	Yes	Yes			secreted	Yes									OG0011167	Pcac(2):Pinf(0):Ppar(1):Pcap(1):Psoj(0)	Pcac|g247.t1,Pcac|g255.t1,Pcap|21885,Ppar|PPTG_01636T0	MKAFLFVFASILSALTMAKHVPGHATPRKYGKHPNYFTDDNRVLMDGGGLGDDIGNDDDGDAGGLGGIGDLGGAGGLGGPGGIGGLGGIGDAGGLGGRALRGLSDELVDDGTAANDNDEIVVAGRAVARGGAVVARPGPRRWYYX	GBGX01017814.1			.	.	.	.
g248.t1	contig_3	AUGUSTUS	26860	28001	+	ID=g248.t1;Parent=g248																	OG0000464	Pcac(15):Pinf(1):Ppar(1):Pcap(2):Psoj(0)	Pcac|g10093.t1,Pcac|g11135.t1,Pcac|g11626.t1,Pcac|g15302.t1,Pcac|g18202.t1,Pcac|g18749.t1,Pcac|g20043.t1,Pcac|g20538.t1,Pcac|g21448.t1,Pcac|g21457.t1,Pcac|g23115.t1,Pcac|g248.t1,Pcac|g365.t1,Pcac|g5539.t1,Pcac|g7456.t1,Pcap|116604,Pcap|97382,Pinf|PITG_12739T0,Ppar|PPTG_00593T0	MESTNNDDIHQDESFVRMLTENTIIDKELAHNRGERSTSAVGETLAAKEKRKRKTSATRSPSAPQPPQRQHNLPVLVEDTTSEASGGDAASNASANPDIIHDATSGFSGVMSTPSELSTRHPRIMHLLKRHPRDHGLRHRESWVKNSIYSDAGRAYIVGRVTRFGKTNALLEVQWIDTQFQKKDEYVGINIVQRGIENYSNIMKSPTKPAWRSLCQAERGEIEVEEDASDIEEDTEVEECRTYSPEVVFPLTMTYVESIDNMKFDPEAQLQAPSDLYEHGDDTSQTRIRPEYRHIFEHSPFSSFFAYIPVYFWVEVLRQTNKEMREYERTNRITQRPLFTLQEMMTFLGVLFLHGIGGX	GBGX01006229.1			.	.	.	TMhelix;Region of a membrane-bound protein predicted to be embedded in the membrane.|Coil;
g249.t1	contig_3	CodingQuarry_v2.0	29969	30364	-	ID=g249.t1;Parent=g249																	OG0000891	Pcac(2):Pinf(0):Ppar(0):Pcap(4):Psoj(6)	Pcac|g18946.t1,Pcac|g249.t1,Pcap|103888,Pcap|50184,Pcap|80978,Pcap|96254,Psoj|375237,Psoj|406998,Psoj|412023,Psoj|413716,Psoj|415379,Psoj|416463	MSAGELLPTAVSKLVSAIFSINRITQDDTFLDIGCGVGNVLAQFAIETAIGASIEIEVRRELVHQPQQSIARLTARWGALTKLQMFPADVRHLDISVITPFAATIVFANNVRFEPTTNNLIYDEVFFMVKAX				.	.	.	G3DSA:3.40.50.150;;IPR029063;S-adenosyl-L-methionine-dependent methyltransferase|SSF53335;;IPR029063;S-adenosyl-L-methionine-dependent methyltransferase|PF08123;Histone methylation protein DOT1;IPR025789;Histone-lysine N-methyltransferase DOT1 domain|PTHR21451;;IPR030445;Histone H3-K79 methyltransferase
g250.t1	contig_3	CodingQuarry_v2.0	32012	32227	+	ID=g250.t1;Parent=g250																	OG0002461	Pcac(5):Pinf(0):Ppar(0):Pcap(0):Psoj(1)	Pcac|g13359.t1,Pcac|g16371.t1,Pcac|g19613.t1,Pcac|g250.t1,Pcac|g5811.t1,Psoj|329288	MVLYLILKAWLNNIASPDLGRVEVEQPPDHVISVSIGMWFVIWQEATLHMKNFALVQSKKLQLGQKLSGEQX				.	.	.	.
g251.t1	contig_3	AUGUSTUS	33401	34441	-	ID=g251.t1;Parent=g251																	OG0000999	Pcac(7):Pinf(0):Ppar(2):Pcap(2):Psoj(0)	Pcac|g20481.t1,Pcac|g22637.t1,Pcac|g22693.t1,Pcac|g251.t1,Pcac|g2711.t1,Pcac|g5347.t1,Pcac|g576.t1,Pcap|113231,Pcap|131297,Ppar|PPTG_04412T0,Ppar|PPTG_19338T0	MDARLVIPDNEDLKGRVICENHDVVTAGHPGYIKTYLGVQKRINDSRERSHYGHRGPLDEEGKVYRNYYISDSRRGCYAVKDHGGAKSIISGGDSKFTSKFWQEVIKTLETTHKLSSAFSPQTDGQPKRTNRFIEDYLRGVVNLFQNDWDEYRQLAEFAYNQRFHSSISMSPFKTALGYVPYMPDDVARHPEFEQLHESASEFSSNKTSYYDKNRLAQDFKPGDLVLLDGRNWDIRHKGFAQAKKLAPRFIGSYPIVKQIQQDSYELKLSKGLRLHPVFHTSLLKPYCNDKLRRQNVYKVILSDGTEGQLVREVIWPPTSQKKITVSDLVAWRTEGSRYLGTSLRTX				.	.	.	PTHR24559:SF208;|PTHR24559;|SSF53098;;IPR012337;Ribonuclease H-like domain|PS50994;Integrase catalytic domain profile.;IPR001584;Integrase, catalytic core|G3DSA:3.30.420.10;;IPR012337;Ribonuclease H-like domain
g252.t1	contig_3	CodingQuarry_v2.0	53698	53793	-	ID=g252.t1;Parent=g252																	OG0015181	Pcac(1):Pinf(0):Ppar(0):Pcap(0):Psoj(0)	Pcac|g252.t1	MLKSKEGGIQAQKDKDSVDSQWDKKPSLRKDX				.	.	.	.
g253.t1	contig_3	AUGUSTUS	75267	75734	-	ID=g253.t1;Parent=g253																	OG0000465	Pcac(5):Pinf(0):Ppar(0):Pcap(5):Psoj(9)	Pcac|g18176.t1,Pcac|g18323.t1,Pcac|g21167.t1,Pcac|g253.t1,Pcac|g8915.t1,Pcap|119592,Pcap|50751,Pcap|50816,Pcap|71627,Pcap|96454,Psoj|295661,Psoj|297048,Psoj|308018,Psoj|339626,Psoj|372769,Psoj|403839,Psoj|408908,Psoj|415819,Psoj|468369	MKERTRTSRDAEWQTAPKSKKKSQRQDKTKQEPQMMGNDSRRPATAMRQHELNRKGSPNASQSRPGTNDRGADQGDGKQAFAQLRKYLRKNAQDNYTLHTVLRLDDLARKRRFKAYSSTMGDGQLPQELERYFRMQWKDKPSSKPTERYKGLHSYX				.	.	.	.
g254.t1	contig_3	AUGUSTUS	78661	79011	-	ID=g254.t1;Parent=g254		Yes					secreted										OG0015182	Pcac(1):Pinf(0):Ppar(0):Pcap(0):Psoj(0)	Pcac|g254.t1	MERRRYSSRWWQAWRSGEALAATVSGAVASEADGETEGRAVTSRGGGKDRYDEALATTGATASHGNRKRSSSVNSSDLKHHESTAGSMELNHDGEAVAAPTTTVACDGLQRTCFDTX	GBGX01021447.1			.	.	.	.
g255.t1	contig_3	AUGUSTUS	79510	80134	+	ID=g255.t1;Parent=g255	Yes	Yes	Yes	Yes	Yes												OG0011167	Pcac(2):Pinf(0):Ppar(1):Pcap(1):Psoj(0)	Pcac|g247.t1,Pcac|g255.t1,Pcap|21885,Ppar|PPTG_01636T0	MKTFFFVFASILFALTVATHVPGHATTPKHAKFPKVADAENRVLTSGPNEKDELNGIGLGYGGGLGYGGIGGLGGLGGIGGMGGLGGLGGLGGLGGLGGLGGIGGMGGMGGMGGMGGIGGIGGIGGIGGAGGYRALRGLSDEQANDGAAKNDNDEVVVAGGAVVRGGAVVARPRPRPRGPWYX	GBGX01015437.1			.	.	.	TMhelix;Region of a membrane-bound protein predicted to be embedded in the membrane.
g256.t1	contig_3	AUGUSTUS	80774	81210	-	ID=g256.t1;Parent=g256																	OG0001944	Pcac(1):Pinf(2):Ppar(1):Pcap(2):Psoj(1)	Pcac|g256.t1,Pcap|132590,Pcap|7454,Pinf|PITG_01310T0,Pinf|PITG_22226T0,Ppar|PPTG_01635T0,Psoj|285876	MGLTKEVLAEGNGPTPTKGASVTVHCTGYGKDCDLQQKFWSTKDPGQTPFTFNVGLGQVIKGWDEGVLGMKLGEQARLTCTPDYAYGAGGFPAWGYPFSPISYMDLGFRCTIQPNSTLIFEIEVLKIEX	GBGX01013713.1			.	.	.	PTHR10516:SF214;|PF00254;FKBP-type peptidyl-prolyl cis-trans isomerase;IPR001179;FKBP-type peptidyl-prolyl cis-trans isomerase domain|SSF54534;|PTHR10516;;IPR023566;Peptidyl-prolyl cis-trans isomerase, FKBP-type|G3DSA:3.10.50.40;|PS50059;FKBP-type peptidyl-prolyl cis-trans isomerase domain profile.;IPR001179;FKBP-type peptidyl-prolyl cis-trans isomerase domain
g257.t1	contig_3	AUGUSTUS	82021	82983	+	ID=g257.t1;Parent=g257																	OG0011168	Pcac(1):Pinf(0):Ppar(1):Pcap(1):Psoj(1)	Pcac|g257.t1,Pcap|48816,Ppar|PPTG_01634T0,Psoj|264405	MMHVESVTKYSYNGKFDPSVDATASPSSTSSPSPPPTPKKPHKCPYQGCGRYFNRKYTLVEHMKTHTGEKPHVCPVRSCSKRFSTSGNLSRHKRLHGVIKPLECPVEGCYCTFPSDNKLDKHMQFHLGGPVHVCTIGTCGKTFSTTGNLNRHVKHHHPNETLRPLPPKQRNAPLMIQSPMPVQHLHVRISSEQQVQQYPVDMAYQFPSPRVVPMKRMMDVAPPSFAPGVAQQYYGSGVTRWSGEFTQTTPVQVVPSQLPSPIGPTPRGTRNPGIADVLSSIFDDIEYASADPEKPLPAPPLQPQNLLDDMVNFHVAHIELX	GBGX01010028.1			.	.	.	PF13894;C2H2-type zinc finger|G3DSA:3.30.160.60;;IPR013087;Zinc finger C2H2-type/integrase DNA-binding domain|PS00028;Zinc finger C2H2 type domain signature.;IPR007087;Zinc finger, C2H2|SM00355;;IPR015880;Zinc finger, C2H2-like|PS50157;Zinc finger C2H2 type domain profile.;IPR007087;Zinc finger, C2H2|SSF57667;|PTHR24409;
g258.t1	contig_3	AUGUSTUS	83281	84135	-	ID=g258.t1;Parent=g258																	OG0000326	Pcac(5):Pinf(4):Ppar(5):Pcap(7):Psoj(3)	Pcac|g258.t1,Pcac|g259.t1,Pcac|g260.t1,Pcac|g261.t1,Pcac|g263.t1,Pcap|21883,Pcap|49170,Pcap|49572,Pcap|59362,Pcap|59962,Pcap|60353,Pcap|60807,Pinf|PITG_01303T0,Pinf|PITG_01305T0,Pinf|PITG_01306T0,Pinf|PITG_01307T0,Ppar|PPTG_01628T0,Ppar|PPTG_01631T0,Ppar|PPTG_01632T0,Ppar|PPTG_01633T0,Ppar|PPTG_19753T0,Psoj|264371,Psoj|439981,Psoj|498679	MQVSADPSATSESALTLKRLGLAPLPQTERSIAVDKARSKSLTPTVHYCIEPGCDRHFNRKYTLIEHMKTHTGEKPHVCPVKTCAKRFSTSGNLSRHKRLHGYIEPLQCPVEGCLSSFPSNNKLEKHMKFHLGSTVHVCTINHCGKTFSTVGNLNRHAKHQHMDEVSTCSASLSDFSVPSPTSAEQQSLSFYTALLLENSMEVSQPTAVDVSSLPQFASEQCDVIQTPPPKTPTTWHSDKMVDVLTEIFDEAVVQSDEQLEDSENHGRVSILDDMIKFHVSHLSX	GBGX01010028.1			.	.	.	PS50157;Zinc finger C2H2 type domain profile.;IPR007087;Zinc finger, C2H2|PS00028;Zinc finger C2H2 type domain signature.;IPR007087;Zinc finger, C2H2|G3DSA:3.30.160.60;;IPR013087;Zinc finger C2H2-type/integrase DNA-binding domain|SM00355;;IPR015880;Zinc finger, C2H2-like|SSF57667;|PTHR24409;
g259.t1	contig_3	AUGUSTUS	85519	86250	+	ID=g259.t1;Parent=g259																	OG0000326	Pcac(5):Pinf(4):Ppar(5):Pcap(7):Psoj(3)	Pcac|g258.t1,Pcac|g259.t1,Pcac|g260.t1,Pcac|g261.t1,Pcac|g263.t1,Pcap|21883,Pcap|49170,Pcap|49572,Pcap|59362,Pcap|59962,Pcap|60353,Pcap|60807,Pinf|PITG_01303T0,Pinf|PITG_01305T0,Pinf|PITG_01306T0,Pinf|PITG_01307T0,Ppar|PPTG_01628T0,Ppar|PPTG_01631T0,Ppar|PPTG_01632T0,Ppar|PPTG_01633T0,Ppar|PPTG_19753T0,Psoj|264371,Psoj|439981,Psoj|498679	MADTFTNTAGGALEDLLFHRCPEPSCRRQFSRKYSLNEHMKTHTGERPHVCPVRSCAKRFTTSGNLARHKRLHGYIEPIRCPVEGCICAFPSDTKLEKHMKFHYGGPVHLCEVPGCGKTFTTMGNLNRHMKNQHPDAFALHTPSAKTAALDTRSPTTADAWRPESQFLAPQCRLKRAWSTGTNPLPAESFHRNDSEHLEVLDETLDNLSALLVETGLDGTASDRKSNLVDDIIRFHVQELGYSX	GBGX01009088.1			.	.	.	PF13912;C2H2-type zinc finger;IPR007087;Zinc finger, C2H2|G3DSA:3.30.160.60;;IPR013087;Zinc finger C2H2-type/integrase DNA-binding domain|PS50157;Zinc finger C2H2 type domain profile.;IPR007087;Zinc finger, C2H2|SSF57667;|PF13894;C2H2-type zinc finger|PS00028;Zinc finger C2H2 type domain signature.;IPR007087;Zinc finger, C2H2|PTHR24409;|SM00355;;IPR015880;Zinc finger, C2H2-like
g260.t1	contig_3	AUGUSTUS	87173	87823	+	ID=g260.t1;Parent=g260																	OG0000326	Pcac(5):Pinf(4):Ppar(5):Pcap(7):Psoj(3)	Pcac|g258.t1,Pcac|g259.t1,Pcac|g260.t1,Pcac|g261.t1,Pcac|g263.t1,Pcap|21883,Pcap|49170,Pcap|49572,Pcap|59362,Pcap|59962,Pcap|60353,Pcap|60807,Pinf|PITG_01303T0,Pinf|PITG_01305T0,Pinf|PITG_01306T0,Pinf|PITG_01307T0,Ppar|PPTG_01628T0,Ppar|PPTG_01631T0,Ppar|PPTG_01632T0,Ppar|PPTG_01633T0,Ppar|PPTG_19753T0,Psoj|264371,Psoj|439981,Psoj|498679	MNMMSPTTAFEANMCPDLKRMHSESGVYRCTEAGCHSEFNRKYTLAEHVKTHTGERPHLCPVPTCGKRFSTSGNLSRHKRLHGYIEPLKCPVQGCICTFPSNIKLEKHMKFHYESDVKVCLVPGCGKTFSTTGNLNRHRKNHHDAASGCMSPTPSKVAVVGSPTAAEQWIPTTPLDDLTLWSETLTAELDFTETATNQDLLEALESFLDEDDPLLFX	GBGX01009088.1			.	.	.	G3DSA:3.30.160.60;;IPR013087;Zinc finger C2H2-type/integrase DNA-binding domain|PS00028;Zinc finger C2H2 type domain signature.;IPR007087;Zinc finger, C2H2|PS50157;Zinc finger C2H2 type domain profile.;IPR007087;Zinc finger, C2H2|PF13894;C2H2-type zinc finger|SSF57667;|SM00355;;IPR015880;Zinc finger, C2H2-like|PTHR24409;
g261.t1	contig_3	AUGUSTUS	88201	89136	+	ID=g261.t1;Parent=g261				Yes		Yes											OG0000326	Pcac(5):Pinf(4):Ppar(5):Pcap(7):Psoj(3)	Pcac|g258.t1,Pcac|g259.t1,Pcac|g260.t1,Pcac|g261.t1,Pcac|g263.t1,Pcap|21883,Pcap|49170,Pcap|49572,Pcap|59362,Pcap|59962,Pcap|60353,Pcap|60807,Pinf|PITG_01303T0,Pinf|PITG_01305T0,Pinf|PITG_01306T0,Pinf|PITG_01307T0,Ppar|PPTG_01628T0,Ppar|PPTG_01631T0,Ppar|PPTG_01632T0,Ppar|PPTG_01633T0,Ppar|PPTG_19753T0,Psoj|264371,Psoj|439981,Psoj|498679	MRMSSVLVSSRLHLGVTQGHCARDQIRRPWSVSTPKSRHEDPLKLRLNSNAGTSSADGVDSKMLRTTLIFQLVAQYTTSQVPSSAKTMLASSDSIINSCGLKRQLSDTSSVHACTEPGCKRQFTRKYTLMEHAKTHTGERTHICPVRTCGKSFSTSGNLSRHKRLHGYIEPLKCPVQGCICTFPSNNKLEKHMKFHYGMANKICVVPGCGKTFTTTGNLNRHLKNQHSHKQEKTPISPVTMDLPAFNHGASSPTSAEQWFSLPTTAVDSLWSADVPSWTSSSSMELFEDVWNPVLLDTLVNILDGQSTFSCX	GBGX01009088.1			.	.	.	SSF57667;|PS00028;Zinc finger C2H2 type domain signature.;IPR007087;Zinc finger, C2H2|PTHR24409;|SM00355;;IPR015880;Zinc finger, C2H2-like|PS50157;Zinc finger C2H2 type domain profile.;IPR007087;Zinc finger, C2H2|G3DSA:3.30.160.60;;IPR013087;Zinc finger C2H2-type/integrase DNA-binding domain
g262.t1	contig_3	AUGUSTUS	89932	90639	+	ID=g262.t1;Parent=g262																	OG0012905	Pcac(1):Pinf(0):Ppar(1):Pcap(1):Psoj(0)	Pcac|g262.t1,Pcap|16385,Ppar|PPTG_01630T0	MNLQPTNYNVSPAFYSFPVQPMRRDFLPMPAFQHQYNKSVRCAEPSKPLARKRTHVCPVRSCGKRFTTSGNLSRHKRQHGKIDPLSCPVDGCICEFASTNKLERHLKFHYGGDVKVCHAEACGRTFSTTGNLNRHMKKHHGGVISPTAITSVATPTQDVDYKMSTETQSPCAGSSGESCTDSDSDAPVEPWWSAPSEPGTSAASLDCVWSDDLLDALACILDGDVESKQEKASRCX	GBGX01010096.1			.	.	.	PS50157;Zinc finger C2H2 type domain profile.;IPR007087;Zinc finger, C2H2|PTHR24409;|PS00028;Zinc finger C2H2 type domain signature.;IPR007087;Zinc finger, C2H2|SM00355;;IPR015880;Zinc finger, C2H2-like|SSF57667;|G3DSA:3.30.160.60;;IPR013087;Zinc finger C2H2-type/integrase DNA-binding domain|PF13894;C2H2-type zinc finger
g263.t1	contig_3	AUGUSTUS	91771	92574	+	ID=g263.t1;Parent=g263																	OG0000326	Pcac(5):Pinf(4):Ppar(5):Pcap(7):Psoj(3)	Pcac|g258.t1,Pcac|g259.t1,Pcac|g260.t1,Pcac|g261.t1,Pcac|g263.t1,Pcap|21883,Pcap|49170,Pcap|49572,Pcap|59362,Pcap|59962,Pcap|60353,Pcap|60807,Pinf|PITG_01303T0,Pinf|PITG_01305T0,Pinf|PITG_01306T0,Pinf|PITG_01307T0,Ppar|PPTG_01628T0,Ppar|PPTG_01631T0,Ppar|PPTG_01632T0,Ppar|PPTG_01633T0,Ppar|PPTG_19753T0,Psoj|264371,Psoj|439981,Psoj|498679	MLAHSDAQHEQQQTLSLSHSVKSSGVKRSRPAIHACTEPGCTRRFNRKYTLAEHIKTHTGERPHVCPVRTCGKRFSTSGNLSRHKRLHGYIEPLKCPVQGCICTFPSNNKLEKHMKFHYGSAVKACLVPGCGKTFSTTGNLNRHLKHQHPDLPATQPQLQTQEVTEPPVVVTVPHVIPPQFIHRSPTSAEQWPVLSSTVPVFKPRVTTCWPQQIMVQQQLMLPQYGQQMQQGIYSPTRSCSDLFEDVWNSEMLDTLVNVLHDPTVRCX	GBGX01009088.1			.	.	.	PS50157;Zinc finger C2H2 type domain profile.;IPR007087;Zinc finger, C2H2|PS00028;Zinc finger C2H2 type domain signature.;IPR007087;Zinc finger, C2H2|G3DSA:3.30.160.60;;IPR013087;Zinc finger C2H2-type/integrase DNA-binding domain|SSF57667;|PTHR24409;|SM00355;;IPR015880;Zinc finger, C2H2-like
g264.t1	contig_3	AUGUSTUS	94040	94729	-	ID=g264.t1;Parent=g264																	OG0002462	Pcac(2):Pinf(1):Ppar(1):Pcap(1):Psoj(1)	Pcac|g10867.t1,Pcac|g264.t1,Pcap|565968,Pinf|PITG_01302T0,Ppar|PPTG_01627T0,Psoj|499101	MQDIQLDRIVIPADTTLKQNNSGSRAFQCPDVRCGRRFNRKYTLTEHMKTHTGERPHVCRARGCGKRFSTSGNLSRHMRLHGAIEPVHCPVKGCTSKFMSDIKLTKHMRSHYVPRTHTCKVPRCGKSFSTTGNLNRHLKNQHTEQEREKYKTPAPSSPTLSFICSTPTNQKCSTPTRESPTGIDQEWAGNAWELASESIEMELPAPFETACTTPWTPEMLDILSKMLLDX	GBGX01000465.1			.	.	.	PS00028;Zinc finger C2H2 type domain signature.;IPR007087;Zinc finger, C2H2|PS50157;Zinc finger C2H2 type domain profile.;IPR007087;Zinc finger, C2H2|PTHR24409;|PF00096;Zinc finger, C2H2 type;IPR007087;Zinc finger, C2H2|SSF57667;|SM00355;;IPR015880;Zinc finger, C2H2-like|G3DSA:3.30.160.60;;IPR013087;Zinc finger C2H2-type/integrase DNA-binding domain
g265.t1	contig_3	AUGUSTUS	96158	96730	-	ID=g265.t1;Parent=g265																	OG0012906	Pcac(1):Pinf(0):Ppar(1):Pcap(0):Psoj(1)	Pcac|g265.t1,Ppar|PPTG_01626T0,Psoj|264327	MQQSEDGKRFLCPLEHCGRGFNRKYTLTEHMKTHTGDKPHVCRAAGCGRRFATSSNLARHMRLHGPLPLVRCPRDACSRSFLSDVQLAKHLKQHDAPRTHPCKVAGCTKIFSTTGNLNRHLKKHCTGSKREELVKSALASWHVPIGKSGYGTDVNADVVMMEVTPAPIDKPCDEPWSPETLEILGHMLLSX	GBGX01000465.1			.	.	.	SSF57667;|PS00028;Zinc finger C2H2 type domain signature.;IPR007087;Zinc finger, C2H2|G3DSA:3.30.160.60;;IPR013087;Zinc finger C2H2-type/integrase DNA-binding domain|SM00355;;IPR015880;Zinc finger, C2H2-like|PS50157;Zinc finger C2H2 type domain profile.;IPR007087;Zinc finger, C2H2|PF00096;Zinc finger, C2H2 type;IPR007087;Zinc finger, C2H2|PTHR24409;
g266.t1	contig_3	AUGUSTUS	97927	101065	+	ID=g266.t1;Parent=g266																	OG0004014	Pcac(1):Pinf(1):Ppar(1):Pcap(1):Psoj(1)	Pcac|g266.t1,Pcap|110864,Pinf|PITG_01301T0,Ppar|PPTG_01625T0,Psoj|498089	MSQSPLRSVFERQSPDAAGMVSSLTQKGTKETRAAEALAMKDEQLKILGSQNAQLLTSLNAMDDEIGTLKMNKLRLEEENRSLRDQNFELQSKARAAETTLIKAQTGIEERETQVRVLTDHNTELLRLLEHEEAQSSSLASRTTQLKSDLEALETRYASLLASAKAHEEIATRATREGQMRAEEVRLLRNESDQLRACNVELKMKTQVELEALQEQLRVRKEKQYQLLEKLQQLEEAKRQSDDQLAAVEDKARKLHARNQELETQVQLEAKAKRAQIDANKNFFIENGNLQRDKYELQTRFDKAEQERSRMEAENRDSADQLREMAEKVFQLLERLKLAELGKTKAIDGLKQKEIELLALKKKNARLLKEGTQEGKARVKSELDKKVLLEQLQALKKHN…	GBGX01020896.1			.	.	.	PTHR24114;|Coil;|SSF52047;|SM00368;|PF13516;Leucine Rich repeat;IPR001611;Leucine-rich repeat|G3DSA:3.80.10.10;;IPR032675;Leucine-rich repeat domain, L domain-like
g267.t1	contig_3	AUGUSTUS	101210	103384	-	ID=g267.t1;Parent=g267																	OG0011169	Pcac(1):Pinf(0):Ppar(1):Pcap(1):Psoj(1)	Pcac|g267.t1,Pcap|534022,Ppar|PPTG_01624T0,Psoj|498410	MDTKRARKAAASPSSDTESDPQAEMEASSSSASPSSSSLGKRAQDEALASADAKKQRKDKPKSRKDQAESEALSETKDEAEQVAAVLTDAAQPIEMVITTEEAVGLNAAVAATAEPIQEQVAAPPLSKPRKGRRVRKTNLEKMEILAFVDQGGSQGAAAEKFGVSRTAVTKMVKERAAISAQALVESATSSRKVLQYQHKLSVIEDMLYKWQLQVELDAPGLKVTGELLQSKAMEFRNKILADYSSELSDEVIMSLTDFKASNGWLHRYMQRRSMRSLSKHHTPTGATSIAPDRMTYDQRVQKIREILMNVAPTCIWSLDELVLRHRTTSARLDSVVNMDVRSLERISVAMAVSASGEKLHLQVVGKDPNPESIKDVDTLTTYGVQYRDNCRATHDATT…	GBGX01015070.1			.	.	.	PS51253;CENPB-type HTH domain profile.;IPR006600;HTH CenpB-type DNA-binding domain|SM00674;;IPR006600;HTH CenpB-type DNA-binding domain|G3DSA:1.10.10.60;;IPR009057;Homeodomain-like|PF03184;DDE superfamily endonuclease;IPR004875;DDE superfamily endonuclease domain|PTHR19303;|SSF46689;;IPR009057;Homeodomain-like|PF03221;Tc5 transposase DNA-binding domain;IPR006600;HTH CenpB-type DNA-binding domain
g268.t1	contig_3	AUGUSTUS	103527	108486	+	ID=g268.t1;Parent=g268	Yes	Yes					secreted										OG0004015	Pcac(1):Pinf(1):Ppar(1):Pcap(1):Psoj(1)	Pcac|g268.t1,Pcap|527466,Pinf|PITG_01300T0,Ppar|PPTG_01623T0,Psoj|559851	MWRCGAGRRRALRGVTSAIPPCSAGSTTTTSFTSLHAAVTCSSGSQVTRVAFTTARCSSRGAVSLLSSASKPATRGFSCSLDRNALSQHNKDLFGGSRLSTFDRRAFSSVESIYQKKTPLEHVLLRPGMYIGSVEAAKDTMWMVPSESAVKKDVEGLRMKQQAVEYVPALYKIFDEIIVNAVDNKVRDPSMRHLDVVIESGNKANGYRPWISVYNDGKGIPVKFHKTEKVYVPELVLGHLLTGSNFDDTAARLTGGRHGYGAKLTNIFSKEFVVETGDTSVGLRYKQVWHNNMRTRGEPEITEFTGKDAKDFTKVSFSPDLEKFEMEKLNVSMTRVLKKRVYDVAGCLSDVEVTLNGKTVPISGFESYIQAFRHSTTNTPALKTAKPSKDSGDEASSGS…	GBGX01020626.1			Dictyostelium discoideum	P90520	DNA topoisomerase 2, mitochondrial	G3DSA:3.30.1360.40;;IPR024946;Arginine repressor C-terminal-like domain|PS00177;DNA topoisomerase II signature.;IPR018522;DNA topoisomerase, type IIA, conserved site|G3DSA:3.30.230.10;;IPR014721;Ribosomal protein S5 domain 2-type fold, subgroup|PF00179;Ubiquitin-conjugating enzyme;IPR000608;Ubiquitin-conjugating enzyme E2|SM00212;|G3DSA:3.90.199.10;;IPR013758;DNA topoisomerase, type IIA, subunit …
g269.t1	contig_3	AUGUSTUS	108725	110209	-	ID=g269.t1;Parent=g269																	OG0004016	Pcac(1):Pinf(1):Ppar(1):Pcap(1):Psoj(1)	Pcac|g269.t1,Pcap|7461,Pinf|PITG_01299T0,Ppar|PPTG_01621T0,Psoj|503320	MSYPLLRRLPLGALDWQVARASMQICHKIVMQQLYISRVDAAKQWVVVSNPSEQCVDLTGFSLSCSGSRDVFHFPTKYTLLPGDEVTIWCSPGGLKLDVDNLLLPYLFWTRADGSLRHELFFSSAAQANEVVLLDPLLIEVASVRVSASGWKEFRVLHCKSAHSRTVRSEIDTRFCAGCLSPPEFEKRTSRPTPESGKITSPPPNQREIYVFSRYWGVVSDKSLFEHFLAVLLVPLVESIRAVLIYLMMSMFQPVAKSGLGPRMCSKVTTLLLMMLACNVIARRLMLCIKSGLLVTIASFTSVVLDRVSVLVLYLSLQRLYPALSTSFQYMLTFDLGVSCVNAAAVHVRFLEARRDWHPLFKQFAHWDYRYRAIICACGVGRELLLHLLLLLPFSSHPS…	GBGX01004145.1			.	.	.	SSF74853;;IPR001322;Lamin Tail Domain|TMhelix;Region of a membrane-bound protein predicted to be embedded in the membrane.|G3DSA:2.60.40.1260;;IPR001322;Lamin Tail Domain
g270.t1	contig_3	AUGUSTUS	110727	111470	+	ID=g270.t1;Parent=g270																	OG0004017	Pcac(1):Pinf(1):Ppar(1):Pcap(1):Psoj(1)	Pcac|g270.t1,Pcap|506432,Pinf|PITG_01298T0,Ppar|PPTG_01620T0,Psoj|351115	METMDMEAGTEGMLTDVGFMFDACLEKVTCRYEYGSNADVSVLLTYAKEEPGALQSGHYVWPAAPALCEYLTKHRDVIPSGNVVELGAGCGLTGLAVAQLRPEATVIFTDHDPGVLKVIEHNAGQQERTQATCLTQSLRWGPDGAKEIETLEKLQAGPVGSNRVTELIVGSDVIYAREVVPLLFWTVDRLLSPGGVFLMCSSFGYDEETEKEIDVQSAKCGLKREIIQCSLNERGTRIQCFTRTSARX	GBGX01016508.1			.	.	.	PTHR14614:SF40;|SSF53335;;IPR029063;S-adenosyl-L-methionine-dependent methyltransferase|G3DSA:3.40.50.150;;IPR029063;S-adenosyl-L-methionine-dependent methyltransferase|PTHR14614;|PF10294;Lysine methyltransferase;IPR019410;Lysine methyltransferase
g271.t1	contig_3	AUGUSTUS	111689	112351	-	ID=g271.t1;Parent=g271				Yes													OG0004018	Pcac(1):Pinf(1):Ppar(1):Pcap(1):Psoj(1)	Pcac|g271.t1,Pcap|527468,Pinf|PITG_01297T0,Ppar|PPTG_01619T0,Psoj|504656	MPREVLLFGLSANPPTGSKGHMGVVKHCRSMFDEIWLLPVHQHIYSSKRQLAPFEHRVEMCRLALEALRDEVDAGAELKVVEEEREMFELMAAKSDSPEQLRLGSIDLVHYLLDKHKDTSFTMLLGGDTYADLLAGKWKRGDELMQLVKLLVVDRKGIDSPWRDQHAAESRVTYINVPELSDVSSTMVRATADRAELARRLDPAVLDYIVQHKLYAFATEX	GBGX01014836.1			.	.	.	SSF52374;|G3DSA:3.40.50.620;;IPR014729;Rossmann-like alpha/beta/alpha sandwich fold|PTHR12039;;IPR005248;Probable nicotinate-nucleotide adenylyltransferase|PF01467;Cytidylyltransferase-like;IPR004821;Cytidyltransferase-like domain
g272.t1	contig_3	AUGUSTUS	112456	113184	+	ID=g272.t1;Parent=g272																	OG0004019	Pcac(1):Pinf(1):Ppar(1):Pcap(1):Psoj(1)	Pcac|g272.t1,Pcap|110839,Pinf|PITG_01296T0,Ppar|PPTG_01618T0,Psoj|351116	MKVVMQRVTSASVRVEGNVVGQIEKGLLCFVGIGHDDTEDDADWCCRRLLNARLWPDETERPWRKSLKNNDYEVLLVSQFTLHGQFAGNKPDFHLSMAPTPAKEFYDAFCERVRREHVADKVAEGEFGAYMEVSIVNDGPVTMQINSKDRKLAKKX	GBGX01016159.1			.	.	.	G3DSA:3.50.80.10;;IPR023509;D-Tyr tRNAtyr deacylase-like domain|SSF69500;;IPR023509;D-Tyr tRNAtyr deacylase-like domain|PF02580;D-Tyr-tRNA(Tyr) deacylase;IPR003732;D-aminoacyl-tRNA deacylase DTD|PTHR10472;;IPR003732;D-aminoacyl-tRNA deacylase DTD|TIGR00256;TIGR00256: D-tyrosyl-tRNA(Tyr) deacylase;IPR003732;D-aminoacyl-tRNA deacylase DTD
g273.t1	contig_3	AUGUSTUS	113342	115444	+	ID=g273.t1;Parent=g273																	OG0004020	Pcac(1):Pinf(1):Ppar(1):Pcap(1):Psoj(1)	Pcac|g273.t1,Pcap|111156,Pinf|PITG_01295T0,Ppar|PPTG_01617T0,Psoj|314611	MPTPLGYSKMLLGTETATTGPIYRSLAAPRDAVLQDPANPDDPFVGLTRPEAPSLYHSFIRTVQTKSSLPCLGVQPLVDGVTQPFTWLTYEQVSNRITNIGAGMMHLDLLPRIGGTIGDRMLAIYMKNSIDWVLVEHAAYAYSGIVVALYDTLGPDSTQFILNQTEIATIVCTAAELPKLTQVCSQCPNLKNVVISGGCTGDAQFEAECAAREAGLNVLHLEVVETEGQKHPVAMELPNGDDVATIMYTSGTTGDPKGAMLTHAAILCGCTAVKDFVGAGGHAFTTESVYLSYLPLAHILERTAFVLSFSVGSQVGFSQNNPLKLVDDIRALRPTVFITVPRLLNRIYDSITAKMLNGKKSRAFLFTTGVRTKLRRLRRHGITQHAFWDRLLFRKIRAG…	GBGX01016159.1			Arabidopsis thaliana	Q8LKS5	Long chain acyl-CoA synthetase 7, peroxisomal	PS00455;Putative AMP-binding domain signature.;IPR020845;AMP-binding, conserved site|PTHR24096;|PTHR24096:SF221;|G3DSA:3.40.50.980;|G3DSA:3.30.300.30;|PF00501;AMP-binding enzyme;IPR000873;AMP-dependent synthetase/ligase|SSF56801;|G3DSA:2.30.38.10;
g274.t1	contig_3	AUGUSTUS	115537	115982	-	ID=g274.t1;Parent=g274																	OG0001945	Pcac(2):Pinf(1):Ppar(2):Pcap(1):Psoj(1)	Pcac|g274.t1,Pcac|g274.t2,Pcap|111123,Pinf|PITG_01294T0,Ppar|PPTG_01616T0,Ppar|PPTG_01616T1,Psoj|498549	MLSVMLKRVATRTPAVCRSFSSHTKPWDLFPTPEAPAVKPTAPQYMMNMRDNLEFALERMRLTEGPVALQLLNRNARRPRKANHGKRPCSHYRRRLKRLGRRSNKX	GBGX01016159.1			.	.	.	.
g274.t2	contig_3	AUGUSTUS	115537	115982	-	ID=g274.t2;Parent=g274																	OG0001945	Pcac(2):Pinf(1):Ppar(2):Pcap(1):Psoj(1)	Pcac|g274.t1,Pcac|g274.t2,Pcap|111123,Pinf|PITG_01294T0,Ppar|PPTG_01616T0,Ppar|PPTG_01616T1,Psoj|498549	MLSVMLKRVATRTPAVCRSFSSHTKPWDLFPTQAPAVKPTAPQYMMNMRDNLEFALERMRLTEGPVALQLLNRNARRPRKANHGKRPCSHYRRRLKRLGRRSNKX	GBGX01016159.1			.	.	.	.
g275.t1	contig_3	AUGUSTUS	116150	117196	+	ID=g275.t1;Parent=g275																	OG0004021	Pcac(1):Pinf(1):Ppar(1):Pcap(1):Psoj(1)	Pcac|g275.t1,Pcap|527469,Pinf|PITG_01293T0,Ppar|PPTG_01615T0,Psoj|504478	MAENGGILAGLLPALTEQISESVVEVTGEVENALHKRLDSTGSKKKQARQLNAVAKGSGKYMSKVHRAFEKNFDKFELYVRRNIVSVPDALADEVAEIRAEKQKKGADEESAATQEEEDTALLTREEREERKVDTQLEALRLKLRELTASNQRLEMEKKALDQRTQHFQGLVSQVAFLDDVPERTISPLKRTAEHISALHDAFLRMDSIQAALEEDSRQFKKSKVATRDSFRNLRKRFTARTAEMTYRTTEDLEELHSKLLTMX	GBGX01018947.1			.	.	.	Coil;|PTHR14527;|PF05859;Mis12 protein;IPR008685;Centromere protein Mis12
g276.t1	contig_3	AUGUSTUS	117526	118014	-	ID=g276.t1;Parent=g276				Yes													OG0004022	Pcac(1):Pinf(1):Ppar(1):Pcap(1):Psoj(1)	Pcac|g276.t1,Pcap|527470,Pinf|PITG_01292T0,Ppar|PPTG_01614T0,Psoj|351118	MRAAGFLARRLAAASGRRTMSSAHGHGHNYPHGMHFHVSPVHKNLALAYGTMLWLWVFWRAKQDGLALLGFEHPWDHGHGHHDDHVEAAHLGNYALVDGKLKYERSEIGAIPMPVEIDDEEESEESTDVLDDLHDEDEEX	GBGX01018947.1			.	.	.	PTHR36987;|PTHR36987:SF1;
g277.t1	contig_3	AUGUSTUS	121230	121745	+	ID=g277.t1;Parent=g277	Yes	Yes	Yes	Yes			secreted	Yes	Yes	Yes	RxLR						OG0002463	Pcac(1):Pinf(2):Ppar(3):Pcap(0):Psoj(0)	Pcac|g277.t1,Pinf|PITG_22676T0,Pinf|PITG_23215T0,Ppar|PPTG_01610T0,Ppar|PPTG_01613T0,Ppar|PPTG_16462T0	MRVYRHYLMLLAAAILLARQAEALSPSTGSSQTKLASVASPGTLQLDNAVLTRGDGERLLRVHKTDDESNKIGNYITDSEERGFQSTAKSASAKLVKKLATKWKTMTNKDIRNLKLFLNEQATFEELYKNGATPFKLFTEMDHNGIAKVGKIDVRWGAYMDFWVKKNTGVIX	GBGX01018066.1			.	.	.	PF16810;RXLR phytopathogen effector protein, Avirulence activity;IPR031825;RXLR phytopathogen effector protein
g278.t1	contig_3	AUGUSTUS	127647	127943	-	ID=g278.t1;Parent=g278																	OG0001613	Pcac(6):Pinf(0):Ppar(0):Pcap(0):Psoj(2)	Pcac|g10413.t1,Pcac|g21650.t1,Pcac|g23260.t1,Pcac|g23552.t1,Pcac|g23687.t1,Pcac|g278.t1,Psoj|332185,Psoj|343400	MEYEHGAENQLMHGNPSMRVPSESATHIARADCPHLSDPEWEAHQRLTTVIWEAAVATMLRTLSPTEQHGVALGFVVKEQLPPRLRRRRPGRHRACSHX				.	.	.	.
g279.t1	contig_3	CodingQuarry_v2.0	130317	130505	-	ID=g279.t1;Parent=g279																	OG0001614	Pcac(4):Pinf(0):Ppar(3):Pcap(0):Psoj(1)	Pcac|g10424.t1,Pcac|g18117.t1,Pcac|g279.t1,Pcac|g3022.t1,Ppar|PPTG_00677T0,Ppar|PPTG_17300T0,Ppar|PPTG_20490T0,Psoj|483483	MDASDYGLCALDTSPKVALTYPFSDHERGLISAFKSGAPNRFDINFRELLSCVFAVHEWGARX				.	.	.	.
g280.t1	contig_3	AUGUSTUS	130987	131235	-	ID=g280.t1;Parent=g280																	OG0015183	Pcac(1):Pinf(0):Ppar(0):Pcap(0):Psoj(0)	Pcac|g280.t1	MAGDVALAFRNICIHSNSVYLFAGQIEEDDIIVIELSAPYGWTGSSGFYEIAGGAIAYVHGVNTNAVCPDGFFNYHWVDGHTX				.	.	.	.
g281.t1	contig_3	AUGUSTUS	131569	132060	-	ID=g281.t1;Parent=g281																	OG0000145	Pcac(11):Pinf(2):Ppar(2):Pcap(7):Psoj(16)	Pcac|g10704.t1,Pcac|g14515.t1,Pcac|g15423.t1,Pcac|g18118.t1,Pcac|g1848.t1,Pcac|g281.t1,Pcac|g3019.t1,Pcac|g3020.t1,Pcac|g3546.t1,Pcac|g6987.t1,Pcac|g8354.t1,Pcap|101947,Pcap|127473,Pcap|128908,Pcap|131238,Pcap|132871,Pcap|133513,Pcap|98350,Pinf|PITG_07674T0,Pinf|PITG_22794T0,Ppar|PPTG_12832T0,Ppar|PPTG_13773T0,Psoj|329971,Psoj|334523,Psoj|343161,Psoj|380352,Psoj|405508,Psoj|407424,Psoj|408630,Pso…	MSSVQCASSGAKSEVPRADAATRPNQLRPVVGTRTAAALFANARARSDLHRKANVITLSRAMAKLGIELPCDEYPLSRPGVDGPEFLLNTPLQHALSEYARRSRISLQAFVELVRGQTASGYRPNKNLVPEVLNELCKDYKHLECLQKIVREGVEVRLKKKLPX				.	.	.	.
g282.t1	contig_3	AUGUSTUS	132677	133195	-	ID=g282.t1;Parent=g282																	OG0000398	Pcac(5):Pinf(0):Ppar(2):Pcap(1):Psoj(13)	Pcac|g15997.t1,Pcac|g282.t1,Pcac|g3018.t1,Pcac|g3547.t1,Pcac|g6988.t1,Pcap|12989,Ppar|PPTG_07860T0,Ppar|PPTG_13772T0,Psoj|321541,Psoj|329163,Psoj|333028,Psoj|334524,Psoj|482091,Psoj|489238,Psoj|490847,Psoj|493999,Psoj|501788,Psoj|508073,Psoj|524670,Psoj|525964,Psoj|526875	MRKLVSRLRSFVGNNKSADPANTPARVRRTLLYSNKFLGAALGRMQTDDPQWWSGFCETLRGIDYLSPVWALALVSALTQVKSNGRRHGAARSTGDFGRRDTMRRPAIPESMRQLIPINRKGQEPCLLNVAVLPCSGGSRKPASGPQLTGPPADAPSRVVWPYVRRARPSRGX				.	.	.	.
g283.t1	contig_3	AUGUSTUS	133671	134361	-	ID=g283.t1;Parent=g283																	OG0000345	Pcac(8):Pinf(1):Ppar(4):Pcap(0):Psoj(10)	Pcac|g14514.t1,Pcac|g15996.t1,Pcac|g17765.t1,Pcac|g17766.t1,Pcac|g20668.t1,Pcac|g283.t1,Pcac|g3017.t1,Pcac|g7162.t1,Pinf|PITG_04596T0,Ppar|PPTG_00676T0,Ppar|PPTG_07970T0,Ppar|PPTG_12831T0,Ppar|PPTG_15626T0,Psoj|264034,Psoj|305754,Psoj|307244,Psoj|321620,Psoj|335676,Psoj|336953,Psoj|341107,Psoj|362732,Psoj|394760,Psoj|426015	MITRGTSDLPRASTSPSSRANIAPSVHDGACVTECKQASPSEAPHRNSAGGGPQGQEEVGEAHRCGLVGYALEETYGRRRKSFGVRHAGHAGVPAVEESLKGAVSGDVKIGRRVGSCEALGGFDLGAFMASFEPGVAGAGTVPAAESRTSAAAPDQDTADMAAQLYALKAEEVQQLRALVAHQAPAPARWACAVPX				.	.	.	.
g284.t1	contig_3	AUGUSTUS	134857	135534	+	ID=g284.t1;Parent=g284																	OG0000008	Pcac(53):Pinf(0):Ppar(68):Pcap(14):Psoj(6)	Pcac|g10430.t1,Pcac|g10903.t1,Pcac|g11513.t1,Pcac|g12831.t1,Pcac|g12832.t1,Pcac|g13306.t1,Pcac|g1399.t1,Pcac|g1400.t1,Pcac|g14454.t1,Pcac|g14742.t1,Pcac|g1484.t1,Pcac|g15128.t1,Pcac|g15393.t1,Pcac|g1709.t1,Pcac|g17558.t1,Pcac|g17663.t1,Pcac|g18205.t1,Pcac|g18534.t1,Pcac|g19726.t1,Pcac|g19857.t1,Pcac|g20007.t1,Pcac|g20503.t1,Pcac|g21172.t1,Pcac|g21347.t1,Pcac|g21411.t1,Pcac|g22811.t1,Pcac|g22920.t…	MDREELLERMVTIPFRRRMTQQCLADELDVSRYAIRDAIAQGHILRHSSTIHLLLTKENKHACFRHAIRHVIHGLNGFSHFSPVCDVVHVDEKWFNKDKDKKIFYVLPGEMVPHCERKSKRFIGKTMFLAAVARPRCDDNGEVTFDGKIDIWDFTKKTEAQRNSKTRPAGTLEKKNLDTVNGAVYKRYLLQTRYSCNQSQMTSFX				.	.	.	PTHR23022:SF80;|PTHR23022;
g285.t1	contig_3	AUGUSTUS	136667	138813	+	ID=g285.t1;Parent=g285																	OG0011170	Pcac(1):Pinf(1):Ppar(1):Pcap(1):Psoj(0)	Pcac|g285.t1,Pcap|16362,Pinf|PITG_01358T0,Ppar|PPTG_11966T0	MQTTTAKPAGQAVARKNNSAGNSSKSKKKKPQQPKTNGNGKEAAEPAPAGPRPVVPPPVSGPWGNPKPAATSAPPPGFAHSPPKPTSGFSDAHLRLLRHRALFAFRFLVGKAVELQLVASDERYAGVLDCVDPDDFSVVLKSTKRLSSGPNAKPFEDGSTVIFRRHQLAHLVADGSVNYTDGVFASGAAVSGGFRTDTEISGQKGEHLFGRELEAASSWLDPALDTGALEDSAANGRRKNQGKAGWNQFEANEKLFGVVSTYDENIYTTKLDKTKISTEQSRAAEKLAQEIERQSAAGNFHLQEERGQSVRGGKLANDLDEEARYSSVDRRGAPASGNAYVPPALRDAQRQSSGGKSQAKVTKTASTPAPPSEPAPPAADVPAPAPPAAPAAPKPLSFS…	GBGX01015203.1			.	.	.	PTHR12854;|PF06741;LsmAD domain;IPR009604;LsmAD domain|PTHR12854:SF7;|SM01272;;IPR009604;LsmAD domain|PF14438;Ataxin 2 SM domain;IPR025852;Ataxin 2, SM domain
g286.t1	contig_3	AUGUSTUS	139080	141844	+	ID=g286.t1;Parent=g286																	OG0004023	Pcac(1):Pinf(1):Ppar(1):Pcap(1):Psoj(1)	Pcac|g286.t1,Pcap|565917,Pinf|PITG_01359T0,Ppar|PPTG_11967T0,Psoj|331076	MLPPIYKSTNGLPNDRRGSGAGGGFFNDNNRKQAVVTGLSSPSRVGFPENQSDGVLSVGASAAFPPGLDRMAERVHALERENERFRKELQHLRHFYSNNQQQHENDKLSVGKVAEDLQRLAHSFNSKLQADMSHQQREQQKAALLFAEIARLGHRVEGLECELRGVVDDTQRKFETQEQHAQFMASVSSKQQHQALSPTRNAELQRQLRDMQDAMVQLRSELDADRSARWKNDAAIDAKLDAQLERLNSKLTADKRDLARVLDEQRQLVTGADFQRVTSHMREFSRVNDHLLALERWLHSEFGQIKRVFQALAGDVDARFQCVLVEIANGLKMWHAAQARQEEDLGLRLHNLEEAVRAVAVAMQRKLRTLEEVIPLEVQARQKNDDKLRRRVEGVVKAL…	GBGX01015203.1			.	.	.	Coil;
g287.t1	contig_3	AUGUSTUS	141902	142243	-	ID=g287.t1;Parent=g287																	OG0011171	Pcac(1):Pinf(1):Ppar(1):Pcap(0):Psoj(1)	Pcac|g287.t1,Pinf|PITG_01360T0,Ppar|PPTG_11968T0,Psoj|499429	MEDSDSDDEARDDVAESCEDAFQQHRALTGGLRKSVTQQQLDATVGAAAVNDSEADTQQTESPQWGWYVPITPPQDQFQSTGRDSTVVASCSVQLPAEMNVKTMRRTTSGQIPX	GBGX01015203.1			.	.	.	.
g288.t1	contig_3	CodingQuarry_v2.0	142422	142694	+	ID=g288.t1;Parent=g288	Yes	Yes	Yes	Yes			secreted										OG0015184	Pcac(1):Pinf(0):Ppar(0):Pcap(0):Psoj(0)	Pcac|g288.t1	MGGGLLCLVEVAVSASGASFACSTSASASSSALRYVMTDTAVAAAAASTGWSLNHCTPLESSLAVGKKECCNACGIRPRALVCAKEEKCEX	GBGX01015203.1			.	.	.	.
g289.t1	contig_3	AUGUSTUS	143471	146121	+	ID=g289.t1;Parent=g289																	OG0004024	Pcac(1):Pinf(1):Ppar(1):Pcap(1):Psoj(1)	Pcac|g289.t1,Pcap|110809,Pinf|PITG_01361T0,Ppar|PPTG_11969T0,Psoj|331074	MADYEEENDCCPLCMEELDITDQTFNACPCGYQVCLWCWHQIKNEYNGLCPACRQPYAELSKQKNPLDREEVVRRTKQRKQKEKNERRSAAQAKQATVNRKSLQNVRVMQRNLVYVIGLPVQFAEEDILRSNECFGQYGKIVKAVVNKSHLNADRANATASAYITFANKEDALCCIVAIDGYYLDGSLLRASFGTTKYCNFFLRNMQCNNPDCLYLHELGDEDDSFTKEEMQSALHSGKAFRDMSMANGQIQEREGSRFPAPHRPHAPTRTASAANVRAPSPARGTTLVRSHSEEPYGDTQRHAQSAAAISKLRQAAGDSSNSSGSSSPDHIDRATAHSTEYPPLTRGHSYSNIVAGGHSSSTPTSASVPAPVPPVESVPNRKPDLRVDTSREEDKKQA…	GBGX01015487.1			.	.	.	SSF54928;;IPR012677;Nucleotide-binding alpha-beta plait domain|Coil;|G3DSA:3.30.40.10;;IPR013083;Zinc finger, RING/FYVE/PHD-type|PF00076;RNA recognition motif. (a.k.a. RRM, RBD, or RNP domain);IPR000504;RNA recognition motif domain|PS50102;Eukaryotic RNA Recognition Motif (RRM) profile.;IPR000504;RNA recognition motif domain|PS50103;Zinc finger C3H1-type profile.;IPR000571;Zinc finger, CCCH-type|…
g290.t1	contig_3	AUGUSTUS	146690	149893	+	ID=g290.t1;Parent=g290																	OG0004025	Pcac(1):Pinf(1):Ppar(1):Pcap(1):Psoj(1)	Pcac|g290.t1,Pcap|545924,Pinf|PITG_01362T0,Ppar|PPTG_11970T0,Psoj|499771	MQTMRSEHNADNDNVEINDAGNPIDKLHGIIEAIEASLSVEETEEEFDLPDGEAHDSSEDSAHDLESEKPDELVTGRGFVAAWILANFLDITSEAQLKSQTEQADCNTSMDPAGIPCDADRCLCEECSAFTAVFICEDCSFALCFRCTDAIHIIPSLSTHNIHFGRSTSANQTPEIRHETRFEAEATVISSATRTPTTPITKATPEPPSESRLSLPAGTHIFFRAPDCSRWSRELLHGTLISREPATTSSGGTFYHRVLWIRGVEALPNGFFRAALPLPGWDISSDNEDDIGETFWPHEIGVFPTQLGALRAVVTAEQIARGKFRRELEGGRIHRWRRFERDDCDDDEQEAFPSSEILDEIVVETGATLGSEFPVRLTRHDDVKFHQELAQGTWSFRDW…	GBGX01006802.1			.	.	.	PTHR23339:SF70;|Coil;|PTHR23339;|PS50119;Zinc finger B-box type profile.;IPR000315;B-box-type zinc finger|SSF52799;;IPR029021;Protein-tyrosine phosphatase-like|G3DSA:3.90.190.10;;IPR029021;Protein-tyrosine phosphatase-like
g291.t1	contig_3	AUGUSTUS	149959	151540	-	ID=g291.t1;Parent=g291																	OG0004026	Pcac(1):Pinf(1):Ppar(1):Pcap(1):Psoj(1)	Pcac|g291.t1,Pcap|7431,Pinf|PITG_01363T0,Ppar|PPTG_11971T0,Psoj|351106	MSNVNEPIRFGDVVKLQTKSAFVESAPSFLGFLELPGKAQTQLLVVPPVKDEAKDRFIEAEFIIAPIRGDKQQANGTPLTYQTPFVLRTSDGKDGSTYSLNNKVVGQREGVSLQVSATKGEMYIQVEKEGCTNATGLHYGDDGLNLRVVDSNRVRKTLNQLLTHAVKPKSDTPGGIVTCGAKGTSLTFSFQLSVDADGKAKTETTKYIKNPQARRGSMEALSPSKVDQLGRADRIDSSEFSDVDAMSRSSSIAGFGSNPASPRSSSMTSGLANPVDAAAVAARLPVVKDDEDHETEATVSTSSAATSSHESSPSAPANSAVNSKPADTKTPTATSASPSKPATVKTKAKASPAPSPVKTAAPPAASPVKAEVAKTEPVKSEPAKTEPVEADLKVKTAKT…	GBGX01019710.1			.	.	.	.
g292.t1	contig_3	AUGUSTUS	159793	160287	-	ID=g292.t1;Parent=g292																	OG0000327	Pcac(2):Pinf(1):Ppar(3):Pcap(1):Psoj(17)	Pcac|g15296.t1,Pcac|g292.t1,Pcap|117270,Pinf|PITG_18428T0,Ppar|PPTG_03289T0,Ppar|PPTG_04483T0,Ppar|PPTG_12425T0,Psoj|301512,Psoj|306879,Psoj|320419,Psoj|331422,Psoj|335289,Psoj|378231,Psoj|416725,Psoj|459953,Psoj|460201,Psoj|480024,Psoj|491586,Psoj|495386,Psoj|495862,Psoj|497579,Psoj|505000,Psoj|507126,Psoj|512693	MGISLEAQTEFWTSANAPGGRHGRKAKELRAKVLKKPDIDLSTTSRQGEMESERELQFLAPQDGRLLQQKTADMQLSRPKYYEFFCKDHQLRIHISYNGGSLVGWIQSTIASIVSAIVVANLKEKPQSADEAVDAVGHRVANVFGCIFGVTLIEPDPKFDQPDPX	GBGX01002982.1			.	.	.	.
g293.t1	contig_3	AUGUSTUS	162082	162438	+	ID=g293.t1;Parent=g293																	OG0001143	Pcac(3):Pinf(3):Ppar(0):Pcap(1):Psoj(3)	Pcac|g16175.t1,Pcac|g293.t1,Pcac|g8585.t1,Pcap|98742,Pinf|PITG_05180T0,Pinf|PITG_09765T0,Pinf|PITG_21251T0,Psoj|313611,Psoj|435671,Psoj|515674	MLRRQLQDHEGSRSAFEFKPSKRPTLCGWVRTSWNKLSVSTIKNSFRRAHILAPLPAREQQQEEPRLPDVGSVTKQELRLIEDSVADILSDDELNFSDSESENDAVAISLYNRKPREHX				.	.	.	.
g294.t1	contig_3	AUGUSTUS	163894	164292	-	ID=g294.t1;Parent=g294																	OG0015185	Pcac(1):Pinf(0):Ppar(0):Pcap(0):Psoj(0)	Pcac|g294.t1	MRTHPVFYAGVLKPYQDSAHVSVETLAPGWLNPRVASHSDLLVLEQRIHSLNANSNVHLLVVDLDEIPGWVDSFESPSALQSLAADVERQVAQLQGQLDLLLHFQQYAPRPVGPPPAVDRPRRLKTAMDIKKX				.	.	.	.
g295.t1	contig_3	AUGUSTUS	165597	166088	-	ID=g295.t1;Parent=g295																	OG0000068	Pcac(28):Pinf(2):Ppar(8):Pcap(5):Psoj(13)	Pcac|g10592.t1,Pcac|g10593.t1,Pcac|g12262.t1,Pcac|g12263.t1,Pcac|g13811.t1,Pcac|g13812.t1,Pcac|g14511.t1,Pcac|g15349.t1,Pcac|g16723.t1,Pcac|g16724.t1,Pcac|g1791.t1,Pcac|g18825.t1,Pcac|g19380.t1,Pcac|g19586.t1,Pcac|g20208.t1,Pcac|g21371.t1,Pcac|g23557.t1,Pcac|g295.t1,Pcac|g3374.t1,Pcac|g3790.t1,Pcac|g507.t1,Pcac|g7758.t1,Pcac|g8934.t1,Pcac|g8985.t1,Pcac|g8986.t1,Pcac|g9111.t1,Pcac|g9112.t1,Pcac|g9…	MKFTNKDLYSLLFTELSPNQARSSACQTMFKSSNGYTNQVCHLLNRYPDYQELAVAAFCKGNRFDLTLPDQRVSDVFHWMEWCSMDQISASFCERPIVRKNAKMEPISAAMLQKYIDLLYTYVRDGVALSLPDKFELVLDESIQCLRRRFVLPASFPLGYEVAX				.	.	.	.
g296.t1	contig_3	AUGUSTUS	169025	169750	-	ID=g296.t1;Parent=g296																	OG0000056	Pcac(37):Pinf(1):Ppar(0):Pcap(20):Psoj(3)	Pcac|g11233.t1,Pcac|g11734.t1,Pcac|g11886.t1,Pcac|g12111.t1,Pcac|g12767.t1,Pcac|g13106.t1,Pcac|g1336.t1,Pcac|g13818.t1,Pcac|g14219.t1,Pcac|g14677.t1,Pcac|g15304.t1,Pcac|g15942.t1,Pcac|g16291.t1,Pcac|g16670.t1,Pcac|g17873.t1,Pcac|g1842.t1,Pcac|g20746.t1,Pcac|g20749.t1,Pcac|g21064.t1,Pcac|g2128.t1,Pcac|g2129.t1,Pcac|g21692.t1,Pcac|g21950.t1,Pcac|g22069.t1,Pcac|g22070.t1,Pcac|g22352.t1,Pcac|g22609.t…	MSPTTAEERAEMQARPYRSLIGCLMYITTCTGPDIAYVVTQLSRFLENPGLQHWKAAVRVLRYLKSTREHGIVYQRGSGEVTAQAYTDADWGSNIDDRRSVSGVTIMIGNAPVVFKSKFQRSVALSSAEAEYMALTLCTQEVLWTRAMLKDMGHEQVGATRVWEDNQGAIALASNAGYHARTKHVDIRHHFIRENVERRTLKVDYIDTKRQLADMLTKTLGTKTLAFLREASSIKIKDSVPX	GBGX01016880.1			.	.	.	PTHR11439;|TMhelix;Region of a membrane-bound protein predicted to be embedded in the membrane.
g297.t1	contig_3	AUGUSTUS	169995	170459	-	ID=g297.t1;Parent=g297																	OG0015186	Pcac(1):Pinf(0):Ppar(0):Pcap(0):Psoj(0)	Pcac|g297.t1	MRPIGCRWVFTKKRDENGRVIRYKARLVAQGFKQKYGIDFVETFPPVANLNSIRVVLAVCVTYGYIMDQLDADTALLNCGLVETVYMNVPRGLENAKGMLCKLAKTIYGLKQAASAWNKTTRRVFLRNGFKGCGAGQCVYVKETRNGYVYVWMTX				.	.	.	PTHR11439;|PF07727;Reverse transcriptase (RNA-dependent DNA polymerase);IPR013103;Reverse transcriptase, RNA-dependent DNA polymerase|PTHR11439:SF185;
g298.t1	contig_3	AUGUSTUS	170865	172588	-	ID=g298.t1;Parent=g298																	OG0000138	Pcac(31):Pinf(0):Ppar(7):Pcap(0):Psoj(1)	Pcac|g10932.t1,Pcac|g13159.t1,Pcac|g13775.t1,Pcac|g13776.t1,Pcac|g13925.t1,Pcac|g13926.t1,Pcac|g14228.t1,Pcac|g14561.t1,Pcac|g17681.t1,Pcac|g17869.t1,Pcac|g17870.t1,Pcac|g17871.t1,Pcac|g18988.t1,Pcac|g19676.t1,Pcac|g19677.t1,Pcac|g20260.t1,Pcac|g20491.t1,Pcac|g21018.t1,Pcac|g21019.t1,Pcac|g21488.t1,Pcac|g298.t1,Pcac|g3011.t1,Pcac|g3012.t1,Pcac|g3939.t1,Pcac|g3951.t1,Pcac|g3952.t1,Pcac|g3953.t1,Pc…	MTTKRTEVLLGSGNYFHWEYNMRMTLARKGLLGHIMTVNPESEITEAWLINNAKAQGIPGRTCSNTRTWTLASRRLLSVGKLAERGMSVEFQRSSCVIWGKRSAIALEKKVSKTFLLDCQQEARFVQYAGADSEWELWHARMVHPNKDALAKTQRVTTGIPSVRKGIGTLCGGCMKEKQTVTAFPSRSMTKTKRVLELVHTDVMRPMRTPTTGGAKYVLTFVDDYSRYVAAYFMKNKSERTVPYSPQQNGVVERMNRTIMEKARSMLHYKAMPMYWWAEAVNIAVYHINRSTNTTNPDATPYELGFKVKPRMEHLRVFGSQGYAHIDNVKRTKLEPKSFRCMFLGYAENVKGYRVYDLDASTVKISRSERLDEREVGGIYDTQSPAPGTVIHVTENDDE…	GBGX01016880.1			.	.	.	G3DSA:3.30.420.10;;IPR012337;Ribonuclease H-like domain|SSF53098;;IPR012337;Ribonuclease H-like domain|PTHR11439;|PF00665;Integrase core domain;IPR001584;Integrase, catalytic core|PS50994;Integrase catalytic domain profile.;IPR001584;Integrase, catalytic core|PTHR11439:SF192;
g299.t1	contig_3	AUGUSTUS	173774	176158	-	ID=g299.t1;Parent=g299																	OG0004027	Pcac(1):Pinf(1):Ppar(1):Pcap(1):Psoj(1)	Pcac|g299.t1,Pcap|545922,Pinf|PITG_01365T0,Ppar|PPTG_11972T0,Psoj|360424	MDAEGMIHLKATGKGLDDSDLAVHQDEIINTVVKYVQDSMRKELGFREVFIPASSTPEAPVKANVFVSRNYETCKKLLVFVAVSRGLYPGLWSRGLVLHAGVKSGSMLEYFRKAIDEGYGIIVANPNKNVIVMRDGKQRLQIPGSSSPEEHMDSLWDSYVARSAARRVYFLGYSYGGVLIKYLLQSRGDQLMRRNGAIALIESSHRIEDGDSQSVKSILAHRTMYWESNDQLFQTKLDGDAPHRTGCTCLSAGRPPRAHANHYYVTAFCINKIQDALFRFLDTRDATTYVAGEKPVPEPPASAPAFIGNGAGPTAPQLTRQESTRREANNSKMGNSEKHCNLCLFHFTLFDRRHHCRMCHRAVCNACSRDRLFLPGSSTAQRVCTECATEGPRANNQAP…	GBGX01015666.1			Saccharomyces cerevisiae (strain ATCC 204508 / S288c)	P12688	Serine/threonine-protein kinase YPK1	PF09757;Arb2 domain;IPR019154;Arb2 domain|SM00064;;IPR000306;FYVE zinc finger|PS50178;Zinc finger FYVE/FYVE-related type profile.;IPR017455;Zinc finger, FYVE-related|PF01363;FYVE zinc finger;IPR000306;FYVE zinc finger|PS00108;Serine/Threonine protein kinases active-site signature.;IPR008271;Serine/threonine-protein kinase, active site|SSF56112;;IPR011009;Protein kinase-like domain|PS51285;AGC-kin…
g300.t1	contig_3	AUGUSTUS	176489	177027	-	ID=g300.t1;Parent=g300																	OG0015187	Pcac(1):Pinf(0):Ppar(0):Pcap(0):Psoj(0)	Pcac|g300.t1	MKLRDLSGVRERSEQRREGESQAGAKRKRPRVRRIDGRPVRIVALAKRHQARVEGSSSSKALLRHLVHVSGKGSLSHCATAPGGRGLHSDRLATVSRLASSVKDVVPFSX	GBGX01000833.1			.	.	.	.
g301.t1	contig_3	AUGUSTUS	178360	180363	-	ID=g301.t1;Parent=g301																	OG0001615	Pcac(1):Pinf(1):Ppar(2):Pcap(2):Psoj(2)	Pcac|g301.t1,Pcap|504879,Pcap|506398,Pinf|PITG_01366T0,Ppar|PPTG_11973T0,Ppar|PPTG_20371T0,Psoj|380861,Psoj|502605	MAVLPMHARDDEPDHIGPVKTIEDENQLFDSDEDDDIKTKRLSNATAASSDGEALTGEDRDRIREVRERVLQDAINRPAVSPAKNHFRRATTVAVPSQGLVPRKDAPEQDNDSGSEAGETPTSLRLTRSKSWAGCPQRDAALEAIENRQVRFRFSTAASAREIVREMHSHRLREFPEQCIMSAQMEMQVGSVWRKMTVQVDRDGVNCQRVSLFRKKTKEFQIFKDDLLAASFTPGSKTSVDVHFMLPGRGKEHHRLMRRYRTVTLRFSDETTAAKLVASLQVFVKWMARVPENVTRRIKVVVNPHSGRRRGRKVWEHWRSLLELANIQCDVEETQYSGHARDIGAAFDLDMKYEAIVFVGGDGTVNEFMNGVFSREESVWRTLVATTPVSLICAGTDNA…	GBGX01004127.1			.	.	.	SM00046;;IPR001206;Diacylglycerol kinase, catalytic domain|PS50146;DAG-kinase catalytic (DAGKc) domain profile.;IPR001206;Diacylglycerol kinase, catalytic domain|PTHR12358:SF46;|PF00781;Diacylglycerol kinase catalytic domain;IPR001206;Diacylglycerol kinase, catalytic domain|PTHR12358;|SSF111331;;IPR016064;NAD kinase/diacylglycerol kinase-like domain
g302.t1	contig_3	CodingQuarry_v2.0	183837	183977	-	ID=g302.t1;Parent=g302																	OG0015188	Pcac(1):Pinf(0):Ppar(0):Pcap(0):Psoj(0)	Pcac|g302.t1	MAAKRARFFLCEGMSGTASMSTNFSSLSNFDFAGVHKNMLDDMFCVX				.	.	.	.
g303.t1	contig_3	AUGUSTUS	184263	185339	-	ID=g303.t1;Parent=g303																	OG0004028	Pcac(1):Pinf(1):Ppar(1):Pcap(1):Psoj(1)	Pcac|g303.t1,Pcap|506394,Pinf|PITG_01367T0,Ppar|PPTG_11974T0,Psoj|501851	MPSCSGRVLALHRPLWFVWDPAGIVIALFAWVLVFGLLVAVLTSISQWVGLLSLMGLTEGVWFTGLFGMCLWCHVVVLTSNPGTVPFKLKGLPPVEAEDESDDEVEELEEEMPLNEYEECEDDGSLLIYCDECEIYRPTRATHCHTCERCIVLQDHHCPWVNNCVGIGNQKAFLLMLLYVTATSVQAALLVLMQYAMCSRGKYTCGLQNDQFPGKLGGWILAAAAVFGIFCSLMLTMELYNIYQDPLFTLIADQIAARRGGDKSTSRLERHLSVICGTDGMRASWVFPPPERRALHDVEIVQGFRCRPDDVEICX	GBGX01021374.1			.	.	.	TMhelix;Region of a membrane-bound protein predicted to be embedded in the membrane.|PS50216;Zinc finger DHHC-type profile.;IPR001594;Zinc finger, DHHC-type, palmitoyltransferase|PTHR22883;|PF01529;DHHC palmitoyltransferase;IPR001594;Zinc finger, DHHC-type, palmitoyltransferase
g304.t1	contig_3	AUGUSTUS	186248	187987	+	ID=g304.t1;Parent=g304																	OG0004029	Pcac(1):Pinf(1):Ppar(1):Pcap(1):Psoj(1)	Pcac|g304.t1,Pcap|111152,Pinf|PITG_01368T0,Ppar|PPTG_11975T0,Psoj|331067	MSFSPSSDALSLSMDSLPAELRGNPIVLQNAVPLDPFVMQERQEYTFYGLEQDGALRPGGQVALMTRRTVGLLLNYVGIGALYGGINSLVVPFFSNYLQLQQYQVRATSTVLHTAWTFKAFGGLLTDSLRICGYRRKPYLVFGWLLCCASLLYLGTSGMPRAGDTDAAWRYLLFMTLGTIGYFLANVAADAIVVEIAQREPLPARGHTQVSIYAARMSGAIIMDLFVAGTLNGSAYGGSFSWSLDLTQVLLVLAACSLIPFVGSIWFLHEDPTAQTVPIFSFSDVVSCPVVPQRHQTNTAPLDPPLNFSERYYLIWRLIQSRAMWQLLMFELIASFCLTIDSNAVPAIEANWVDVDTWPKSISLAAWSLAFIGGLFATRRFLLRGSWTNLYCVATVWVV…	GBGX01006003.1			.	.	.	TMhelix;Region of a membrane-bound protein predicted to be embedded in the membrane.|PTHR31585;|PF03092;BT1 family;IPR004324;Folate-biopterin transporter|SSF103473;;IPR020846;Major facilitator superfamily domain|PTHR31585:SF5;
g305.t1	contig_3	AUGUSTUS	188493	188951	+	ID=g305.t1;Parent=g305	Yes	Yes	Yes	Yes			secreted										OG0000800	Pcac(3):Pinf(4):Ppar(3):Pcap(1):Psoj(2)	Pcac|g305.t1,Pcac|g307.t1,Pcac|g310.t1,Pcap|61742,Pinf|PITG_01369T0,Pinf|PITG_22681T0,Pinf|PITG_22692T0,Pinf|PITG_23119T0,Ppar|PPTG_02598T0,Ppar|PPTG_11977T0,Ppar|PPTG_11978T0,Psoj|255126,Psoj|454146	MKSAVLFTLLAVAVAAAQDQVTHVIRPFESEEKDCPKYCLDIDDPVGDEEGNMYSNECYMKRAKCEKNKKTTAPPFWKDFKFINDGSTRQETPRKKCSSGCPDVELSVCGSDGVRYGNPCELKIAACKHPELNIVEAAGVACSKSEVMPHVEX		Q6PQH2#PHI:4251#EPI1#4787#Phytophthora_infestans#effector_(plant_avirulence_determinant)	EPI2_P.infestans_AY586274.1	.	.	.	PS51465;Kazal domain profile.;IPR002350;Kazal domain|PF07648;Kazal-type serine protease inhibitor domain;IPR002350;Kazal domain|SSF100895;|G3DSA:3.30.60.30;|PTHR21312;|SM00280;;IPR002350;Kazal domain|G3DSA:1.10.1890.10;|PTHR21312:SF36;
g306.t1	contig_3	AUGUSTUS	189277	194012	+	ID=g306.t1;Parent=g306																	OG0011172	Pcac(1):Pinf(1):Ppar(1):Pcap(0):Psoj(1)	Pcac|g306.t1,Pinf|PITG_01370T0,Ppar|PPTG_11976T0,Psoj|501427	MRLLSVYCVELNGSALSPAQCSQLVALQGSQLILLLLSMRKVLHLAGGRTRGFRYWNEVDVVLFVLHLTSVMAAAACSVAVAGVASLRHSSASLVVGASVAVAAWSFYTVEIVLEFLQHKRGCKVVTLVVVLVALEELVLRGRPVQSDMLVVTLVHWKAMISVAVAVFAVLRVLTYQPNGGRTGDYESLKRKTTMESPLDRVGWLSQLSYHWISPFIALGKKRRLEMEDVPNLPLRDTTSVAAERFEKELQREFREYRVSDRSFLRVTRRLYGTDVLVFAVWSTANKAIGLASPLLLKLFLDWADSSNPSLSTGYYLAAAMVARSILSAVSGTQYNLAWKRFDLRVRAGLVSAIYARTLELSSQGRRQAGGLGRITNLLSVDVGRIVGIPSTLFDMVLI…	GBGX01005496.1			Arabidopsis thaliana	Q9SKX0	ABC transporter C family member 13	TMhelix;Region of a membrane-bound protein predicted to be embedded in the membrane.|PS00211;ABC transporters family signature.;IPR017871;ABC transporter, conserved site|PTHR24223;|SSF90123;;IPR011527;ABC transporter type 1, transmembrane domain|G3DSA:1.20.1560.10;|PF00005;ABC transporter;IPR003439;ABC transporter-like|PS50929;ABC transporter integral membrane type-1 fused domain profile.;IPR0115…
g307.t1	contig_3	AUGUSTUS	194506	194901	+	ID=g307.t1;Parent=g307																	OG0000800	Pcac(3):Pinf(4):Ppar(3):Pcap(1):Psoj(2)	Pcac|g305.t1,Pcac|g307.t1,Pcac|g310.t1,Pcap|61742,Pinf|PITG_01369T0,Pinf|PITG_22681T0,Pinf|PITG_22692T0,Pinf|PITG_23119T0,Ppar|PPTG_02598T0,Ppar|PPTG_11977T0,Ppar|PPTG_11978T0,Psoj|255126,Psoj|454146	MLSLRVINDGEMDCPKYCLDVHNPVGDEEGNMYSNECYMKRAKCEKNKKTTAPPFWKDFKFINDGSTRQETPRKKCSSGCPDVELSVCGSDGVRYGNPCELNIAACKHPELNIVEDPGAACADSKVTPQEEX		Q6PQH2#PHI:4251#EPI1#4787#Phytophthora_infestans#effector_(plant_avirulence_determinant)	EPI2_P.infestans_AY586274.1	.	.	.	PTHR21312:SF36;|PTHR21312;|PS51465;Kazal domain profile.;IPR002350;Kazal domain|SSF100895;|G3DSA:3.30.60.30;|PF07648;Kazal-type serine protease inhibitor domain;IPR002350;Kazal domain|SM00280;;IPR002350;Kazal domain
g308.t1	contig_3	AUGUSTUS	195584	197794	-	ID=g308.t1;Parent=g308																	OG0011173	Pcac(1):Pinf(1):Ppar(1):Pcap(0):Psoj(1)	Pcac|g308.t1,Pinf|PITG_01372T0,Ppar|PPTG_19916T0,Psoj|314562	MEGDYNAMQNPGNEEAGYYPEGYDATYADYYNEQQQGEGGNYYASYQQEGYYTQQNDGQEGTDPYQYQYNYDTNAGNYGASYEGNVFSYYTVGEDGAEQSTETPEAWSYSPEEGQQLYLDHLSTEQTAGYYYDEQGNLIDGYGGGESPTNVFNQEAYWESGQGSTNSPYAEGTTSLIEGNTEELGLTAPTTESAEVESSQKTKKKGKTARAASPSRTKKTKKERIEQRQALLEKEEEERQKTEEAGETSTANINAPGIGTAATSKTSKVSKKKTRFVDRERAKFQLKLRAAKAIRRNRMPVQIRILPTTRKHLTPMEKYFGSKSVECVLSDIFWASMKGDIGRVKYLVEFEGESPTDSKLDPWNLHQTPLHWAAKGGSVPVINYLLAASASPRCLDENG…	GBGX01003190.1			.	.	.	G3DSA:1.25.40.20;;IPR020683;Ankyrin repeat-containing domain|Coil;|SSF48403;;IPR020683;Ankyrin repeat-containing domain|PF12796;Ankyrin repeats (3 copies);IPR020683;Ankyrin repeat-containing domain|PS50088;Ankyrin repeat profile.;IPR002110;Ankyrin repeat|PS50297;Ankyrin repeat region circular profile.;IPR020683;Ankyrin repeat-containing domain|PTHR24176;|SM00248;;IPR002110;Ankyrin repeat
g309.t1	contig_3	AUGUSTUS	197939	198297	+	ID=g309.t1;Parent=g309																	OG0012907	Pcac(1):Pinf(0):Ppar(0):Pcap(1):Psoj(1)	Pcac|g309.t1,Pcap|16354,Psoj|314561	MEFLRRLGERHEALKKKIHSTRIPLSKNGQRVMGLVYFTTPIIGGYYVMKWAERRADANFQREEAEIRRAAGSNARYVAQQNQQLKEMLQDKQHX				.	.	.	.
g310.t1	contig_3	AUGUSTUS	198393	199262	-	ID=g310.t1;Parent=g310																	OG0000800	Pcac(3):Pinf(4):Ppar(3):Pcap(1):Psoj(2)	Pcac|g305.t1,Pcac|g307.t1,Pcac|g310.t1,Pcap|61742,Pinf|PITG_01369T0,Pinf|PITG_22681T0,Pinf|PITG_22692T0,Pinf|PITG_23119T0,Ppar|PPTG_02598T0,Ppar|PPTG_11977T0,Ppar|PPTG_11978T0,Psoj|255126,Psoj|454146	MLKVINPAFSREADEEDCPKYCLDVYDPVGDEEGNTYSNECYMKRAKGNKKTIPPTWKDLEVIRNDDQQTPGKKCSRGCPDVEMPVCGSDGVKYGNPCELKIAACEHPELNIVEDSGEACVGSKVTPQEGX		Q6PQH2#PHI:4251#EPI1#4787#Phytophthora_infestans#effector_(plant_avirulence_determinant)	EPI1_P.infestans_AY586273.1	.	.	.	SM00280;;IPR002350;Kazal domain|PF07648;Kazal-type serine protease inhibitor domain;IPR002350;Kazal domain|PTHR21312;|SSF100895;|G3DSA:3.30.60.30;|PS51465;Kazal domain profile.;IPR002350;Kazal domain|PTHR21312:SF36;
g311.t1	contig_3	AUGUSTUS	199693	200868	+	ID=g311.t1;Parent=g311																	OG0011174	Pcac(1):Pinf(1):Ppar(1):Pcap(0):Psoj(1)	Pcac|g311.t1,Pinf|PITG_01373T0,Ppar|PPTG_11979T0,Psoj|502772	METKLREMFEVRSGYRDEQSQAALLAKHFRSFDRDSSGIVDFDEFARAMLSLNFVGVQAETEALFDRYDADLDGVLSYAEFAQVVTGCSGRVLLNGRVRSLLERVRESILEAGGKNGIRTLGVILRRMDQNGNGVIEFEEFCDGIAHLGVSDADPEELERTFRCFDRDQSGKITIDELMRGLRGSMPKRRILLVKKAFALLDTSGDGKATVEEIERLYDASQHPEVLAGRMKPRDAMLEMMSVFEQSNSRGDGVITWHEFLEYYKDLSVGITNDDEFELMIRNAWHLSGGVGWSANSSCRRVLATFRDGSQRVLEIENDLGIAASDTRRMMEKLKAQGYRDVVGISLTHX	GBGX01000095.1			.	.	.	PS50222;EF-hand calcium-binding domain profile.;IPR002048;EF-hand domain|PS00018;EF-hand calcium-binding domain.;IPR018247;EF-Hand 1, calcium-binding site|G3DSA:1.10.238.10;;IPR011992;EF-hand domain pair|PTHR10891:SF588;|PF13833;EF-hand domain pair;IPR002048;EF-hand domain|PF00036;EF hand;IPR002048;EF-hand domain|SSF47473;;IPR011992;EF-hand domain pair|PF13499;EF-hand domain pair;IPR002048;EF-han…
g312.t1	contig_3	AUGUSTUS	201021	201644	+	ID=g312.t1;Parent=g312																	OG0012908	Pcac(1):Pinf(1):Ppar(1):Pcap(0):Psoj(0)	Pcac|g312.t1,Pinf|PITG_03507T0,Ppar|PPTG_19917T0	MDTSPNFIEKMECVILASRNDASKAMLNAVMKQDVWFRRRGDVHFDKHWDVEDVPESSASPQMLGKRKPPQSKPPTKRYRVDKAPANEFMDDTSLSEEEVLLDSDTELQSIEILESEDEDIEGDDNESVAMEYTINEESEEEEGTTENAEKVTNLCPLKPQDPGQLEAIKTWIHDVNKLIDTTWCAPPTGYSCSRNCAEIHEKNDRRX				.	.	.	.
g313.t1	contig_3	CodingQuarry_v2.0	202724	202996	+	ID=g313.t1;Parent=g313																	OG0000184	Pcac(3):Pinf(1):Ppar(5):Pcap(6):Psoj(18)	Pcac|g18576.t1,Pcac|g313.t1,Pcac|g3322.t1,Pcap|122816,Pcap|129628,Pcap|541441,Pcap|541447,Pcap|541448,Pcap|557593,Pinf|PITG_15218T0,Ppar|PPTG_05835T0,Ppar|PPTG_05837T0,Ppar|PPTG_06748T0,Ppar|PPTG_11980T0,Ppar|PPTG_16935T0,Psoj|261393,Psoj|286064,Psoj|301057,Psoj|324645,Psoj|332121,Psoj|332171,Psoj|403017,Psoj|443830,Psoj|445867,Psoj|449873,Psoj|451713,Psoj|464812,Psoj|498994,Psoj|499139,Psoj|4997…	MLALKSNYPDVLTEAAAFAAAHDRKDLLKILLTSSDDKMIEEVLLQAASNAKPALVTLLLGKCDTAAYAGVFTKAASQGVLRLVQILLEKX				.	.	.	.
g314.t1	contig_3	AUGUSTUS	203302	207380	-	ID=g314.t1;Parent=g314																	OG0002464	Pcac(1):Pinf(1):Ppar(2):Pcap(1):Psoj(1)	Pcac|g314.t1,Pcap|545913,Pinf|PITG_01374T0,Ppar|PPTG_11981T0,Ppar|PPTG_19919T0,Psoj|314559	MAEQQAGAQAAEMLEEMIRSTHHLDEILQRMCAIDSQGPEQANNHDKSNDSSEESDVEFEDCVDDAPIEEDEEVTPDLYSETVRKAFRGAGGGKIEIPAAVVDFEKLLSSTGGDLAIRFASCTRDTSFTFPSSIPTPSRGDFEVISTQPLESNVSYSYFISRLRQQIVTCDHIVPVERADEAAQLAFLLLEEQQRRLLGAISNQFPYQRESVYWVQSNRVCEVFIQEAEHDNQWGLQLKLHMTSHLRARVNTDDSSQQNLSNSSDPGLSSCTRCRVFLPKTSYLDSPGKAIAFQTSIAVELALQVSEKEKANSEASARENFEGQPPAKAHVKSLDSTELPEMLTVSLWGSHDENPVLDNRNSAQPVNRTSTFKKVEIETPFPRNRIVQAACSRFHTLFL…	GBGX01000907.1			.	.	.	PF00651;BTB/POZ domain;IPR000210;BTB/POZ domain|PS00626;Regulator of chromosome condensation (RCC1) signature 2.;IPR000408;Regulator of chromosome condensation, RCC1|SM00225;;IPR000210;BTB/POZ domain|PTHR22870;|SSF54695;;IPR011333;SKP1/BTB/POZ domain|PS50097;BTB domain profile.;IPR000210;BTB/POZ domain|PR00633;Chromosome condensation regulator RCC1 signature;IPR000408;Regulator of chromosome cond…
g315.t1	contig_3	AUGUSTUS	207533	221429	+	ID=g315.t1;Parent=g315																	OG0001374	Pcac(1):Pinf(3):Ppar(1):Pcap(2):Psoj(2)	Pcac|g315.t1,Pcap|16351,Pcap|565897,Pinf|PITG_01375T0,Pinf|PITG_01376T0,Pinf|PITG_18030T0,Ppar|PPTG_11989T0,Psoj|314557,Psoj|501096	MQAPSAPSLRLRLLEPSVGVVTGGTRVVLHGAGFRPPPHSLTVRLRVDLQDVEYDNHSDKCDQLSWTTRPSISNTVDISGRFVLDTQLECVLPSFERQAARAIAARTCLAASSASVSSAPQLVPLSVEVILNGGEQRSNTLSFKLHQPLEVRRICPQSVLLVSPAVTATVTLNILKLSVPVAQKTTPKGGQLEVLEDISTLPVFIRVKQASERTGAVSEQTREGKWKLSPLGVYEVGFDAPTMGFGAASVEITLNRTEFFRCKSDAPPEGFGYRVRRDVALRAVEPACISVTSGQVTEVKLVGDGFVDSGDIVVAMLQKELSSTEADAAKPAKEVQVAQLNATYYGKNEVRCTVPANLPFGCTSFSVSLNGGRQFGQSRVVGLLHRDRALEGISPASSS…	GBGX01000679.1			.	.	.	G3DSA:2.60.40.10;;IPR013783;Immunoglobulin-like fold|PF01833;IPT/TIG domain;IPR002909;IPT domain|PF00168;C2 domain;IPR000008;C2 domain|G3DSA:2.60.40.150;;IPR000008;C2 domain|PS50004;C2 domain profile.;IPR000008;C2 domain|SSF81296;;IPR014756;Immunoglobulin E-set|SM00429;;IPR002909;IPT domain|SM00239;;IPR000008;C2 domain|SSF49562;;IPR000008;C2 domain
g316.t1	contig_3	AUGUSTUS	221461	222698	-	ID=g316.t1;Parent=g316																	OG0002465	Pcac(1):Pinf(2):Ppar(1):Pcap(1):Psoj(1)	Pcac|g316.t1,Pcap|533998,Pinf|PITG_01377T0,Pinf|PITG_18031T0,Ppar|PPTG_11990T0,Psoj|331053	MSLSTTYNVKNNKAALVGNWVEEDALRDKTGYARRKVPAPYFAPDRKESRIEPTYERVLLHDTPAKLTCNSHASEFTPPPFETTLQASTRYADYAAEKPGPGPRSSLRDQYLAETAQRLHSEQRAREREEQQLECHEAARTTITKSSFLPVDTSALVMERIPRGRNGSMARQVDPNVQHLTKAQTDSIDQMKLDLLQGTTVTRYSYAVTTGVGLNFATTVSDGSNAFGRSSTFTNELNDPSKHHGEATEPGSMHDERNGASVHQRSALKRLLNLLKGDPDTARRLLDALKHGPGRADQPQQEEEREYIELHDFRAAFAATGAALPANSVVRGLPAILTDKEVIHIFMYCDVDNIGAIQTRSFVDYCTSLGEKLPFSYQYNHHRNSX	GBGX01015630.1			.	.	.	Coil;
g317.t1	contig_3	AUGUSTUS	222919	225043	+	ID=g317.t1;Parent=g317																	OG0002466	Pcac(1):Pinf(2):Ppar(1):Pcap(1):Psoj(1)	Pcac|g317.t1,Pcap|110723,Pinf|PITG_01378T0,Pinf|PITG_18032T0,Ppar|PPTG_11991T0,Psoj|502063	MTRKLRLSDPHAELPIKNHKYVKNCTELYMANKHIDKIANFDAFVNLEVLWINGNQIQELDGLDGCFRLKQLYAQNNSIRSLEGSSLPHFKFLLELRLYDNKLKDLQGALRVLSRLSHLRDLDLFGNPVVEEENYRLQVIRAIPSLDVLDRHVITDDERAKAARLRLHFGEDGDVHGGSFNQNGGNKSKKQYSGAPPQALSGTVKMLFKEVAAIKREQQKQAHEAAERELQELRQHPQQALSTTSRSSRSANNNKGDEIPGLSDWEVTALKKYFQSLEDVINGGLGQENLAGVFRYLRMRGYAVSYNGFRFEGNAGDSQYLESILPAPGIIQWKPFVQLFESKQLHCELLSPQELQQQAAACFGKCAIMQRRLQALNTSDAKSAQLVKESLELSQQGYH…	GBGX01015630.1			.	.	.	PF14580;Leucine-rich repeat|Coil;|SM00365;|PS51450;Leucine-rich repeat profile.;IPR001611;Leucine-rich repeat|SSF52058;;IPR032675;Leucine-rich repeat domain, L domain-like|PTHR24365;|G3DSA:3.80.10.10;;IPR032675;Leucine-rich repeat domain, L domain-like
g318.t1	contig_3	AUGUSTUS	225101	230460	-	ID=g318.t1;Parent=g318																	OG0004030	Pcac(1):Pinf(2):Ppar(1):Pcap(0):Psoj(1)	Pcac|g318.t1,Pinf|PITG_01379T0,Pinf|PITG_18034T0,Ppar|PPTG_11992T0,Psoj|502755	MEQGSARALLRASATDADAVRQYLQSIEADELNGLLDGIAPRDAKCGKKKSEFLVQDDWLPLVHLLVHCEATRLRAASRIIQVLRRGSPSELESMQLLTEINLGYSSALDELQELKKKKLQHSVKRKKLLDEIYVVLEIVFSFLEEVVTDAKPSNGKVLPQLLGLVPYFLGMSGELSDEIGTSENLAKLLELPWSCQTVPSLLDVLVEDSALMSKESWQQLQENVERMVTTSPEMASETMNPVIRECVLVANVTGDHKWIGIARYLLRQLPVHLRQEAEFTLQMSFNQSPRVVSLVCESILSSQVSEGGDVDMKDASSLFDDPEFGSLDLKADWRDLFLLLHSLQASKPILHHRTSSSRVATEASVFTDIEQLAWWIVQSDFRAFTSTASNDTGSRAAI…	GBGX01015630.1			.	.	.	Coil;
g319.t1	contig_3	AUGUSTUS	230640	232443	-	ID=g319.t1;Parent=g319																	OG0002467	Pcac(1):Pinf(2):Ppar(1):Pcap(1):Psoj(1)	Pcac|g319.t1,Pcap|545907,Pinf|PITG_01382T0,Pinf|PITG_18037T0,Ppar|PPTG_11993T0,Psoj|354538	MVNLHVKTTAGKKFSVDVALESSVLQCKEALVTPTEVPAALQRLIYKGKVLKDDQTLESYGIQAEDTIYFVKGSARPARPATATPAASSTAPAPAPAVTPAPAPAAAPPAAANPFNFPLFPGAAGDGAGAANNGNMFGNLMGAGGAPSMQQMQQQMMENPEMVRQMMDSPMMQSILNNPDIMRNIMQSNPAMQQLMEQNPQLNHIMNDPELLRQSMEAMRNPAAMREMMRNQDTALRNIESHPEGFNALRRMYHDVQEPLMDAAASGTPASRGPAFTMPGVAGGSSNANSTSSTTQSQASSSTSSTPAAANPWGTSGTASGTAPTGAAGAAANPWGAAGMGGLGGMGGMGGMGGLGSNPEMMAQMMQSPLFQAALDQVSSNPEQFISQMETMNPQMAAM…	GBGX01015779.1			Arabidopsis thaliana	Q9SII8	Ubiquitin domain-containing protein DSK2b	SSF46934;;IPR009060;UBA-like|PS50053;Ubiquitin domain profile.;IPR000626;Ubiquitin domain|G3DSA:3.10.20.90;|SSF54236;;IPR029071;Ubiquitin-related domain|PTHR10677;;IPR015496;Ubiquilin|PF00627;UBA/TS-N domain;IPR015940;Ubiquitin-associated domain|SM00165;;IPR015940;Ubiquitin-associated domain|PF00240;Ubiquitin family;IPR000626;Ubiquitin domain|G3DSA:1.10.8.10;|SM00213;;IPR000626;Ubiquitin domain|P…
g320.t1	contig_3	AUGUSTUS	232664	233411	+	ID=g320.t1;Parent=g320																	OG0002468	Pcac(1):Pinf(2):Ppar(1):Pcap(1):Psoj(1)	Pcac|g320.t1,Pcap|565891,Pinf|PITG_01383T0,Pinf|PITG_18038T0,Ppar|PPTG_11994T0,Psoj|438086	MASTLEDMAMEEVEAIKAVEAVETVDVIEVVEVVEPPAKRVKTETTGRSCQFCSNKKIVAAGCAIQACKKCCLARDSVCPTHPKEIEKPEPEPAKPKKAVLKNEFRETNFHYYGETVTIFCVRDFFENKKLSQGVLNDQERAERVSGKVWGRRKKKNAADSKIKELIQCALGKRPAPEGYGADVPAPVAVADAX	GBGX01017345.1			.	.	.	.
g321.t1	contig_3	AUGUSTUS	233466	234953	-	ID=g321.t1;Parent=g321																	OG0002469	Pcac(1):Pinf(2):Ppar(1):Pcap(1):Psoj(1)	Pcac|g321.t1,Pcap|110829,Pinf|PITG_01384T0,Pinf|PITG_18039T0,Ppar|PPTG_11995T0,Psoj|380517	MAWKAPRHAKLSASNGIHERLEPSKPQKLPTMKRGGSLRVGRVVSAVRSTSTWDNQSSSSFVQEEERRVQEELVEMLTVKLANKEKEVEMLRCKQNVVDQQFAGHDRQLQQQQEENARVVSEMTATNQELQRQVQLLQIQCEQLQVDSEAQHTAALEQRRLREKDQAQARLDNKAHLQIVDELRRERHQLVNDRFALENKLKRVLQDQQTQSSLVDQLNSRCAQLEDELQLSEEDCQQLQEALIQVEQKCKGVKEVSRKLEEEKFALEEKQRAWMKTLKAASSRAADMEKKRSELAQLTEQLAAFKKENGELKARRGQMSSQTKHLQARIAALESANTVQEKKLEDAATELESARKYGRDYQFRIKQLQEEIVFLKNRKPAANSSAVATGNSSPPDVQT…	GBGX01001487.1			.	.	.	Coil;|SSF57997;
g322.t1	contig_3	AUGUSTUS	235069	237307	+	ID=g322.t1;Parent=g322																	OG0002470	Pcac(1):Pinf(2):Ppar(1):Pcap(1):Psoj(1)	Pcac|g322.t1,Pcap|111049,Pinf|PITG_01385T0,Pinf|PITG_18040T0,Ppar|PPTG_11996T0,Psoj|499071	MSKTNARAQSEQLFNLQVLGDKYARLLVEQKHRLRQLDDHWKKVHEELKELRLKRGESDQRGGGVNAVRTRMADEQRELMKLENRLSACKTRESKMAAYNAELRNRVDELRANRVLSQTVFEKNQRRLRDIQKQMQETFRQSTQIVGERDRILSQANSLSGQNMDEQEAFDQVYQSLASIIKREKESAEAYRKQILEQDPMDLSDDFVRGNMKLEDELQLKKTLQKLDMTMLEDKQNIASINEKLQEFETTFAALQQEMGVDDYHELVEVYSRKEEENFALFRYVQSTNNEVEQLEDEKLALEREIQKLKNEMQDSSANARKRMVDDLVETRQNILKENAEIERLRAAAAREFQPLARVVDRLYNALGCNDVMPPVVGASTSGNGSDASKRTRKQSEDQ…	GBGX01018931.1			.	.	.	Coil;|PTHR21694;|PTHR21694:SF26;
g323.t1	contig_3	AUGUSTUS	238452	238931	+	ID=g323.t1;Parent=g323																	OG0015189	Pcac(1):Pinf(0):Ppar(0):Pcap(0):Psoj(0)	Pcac|g323.t1	MNLSSLLNAASPTADDSNITTSSASAIREALEDLPPLFDGPTNSESIPDSVTEAAAVEQPLLHSDSVPDSPQILASIVDNGGGEELPSGLETQLVEILPPPEKSYDSELDAIAALHSWTKDHGFNVTKRRAFYTKTTPRAVWKRGFDCDRAGNPSVLSAX	GBGX01014732.1			.	.	.	.
g324.t1	contig_3	AUGUSTUS	240936	241750	-	ID=g324.t1;Parent=g324																	OG0000399	Pcac(8):Pinf(0):Ppar(5):Pcap(3):Psoj(5)	Pcac|g12151.t1,Pcac|g1828.t1,Pcac|g20389.t1,Pcac|g20929.t1,Pcac|g23759.t1,Pcac|g324.t1,Pcac|g6348.t1,Pcac|g7428.t1,Pcap|103028,Pcap|14654,Pcap|16218,Ppar|PPTG_03172T0,Ppar|PPTG_03807T0,Ppar|PPTG_03869T0,Ppar|PPTG_08831T0,Ppar|PPTG_18006T0,Psoj|451952,Psoj|489063,Psoj|503799,Psoj|521703,Psoj|532900	MHTSALRLHGLQPSDVKKLLDEANARDYDPVFKEVGGLHDDPDREQSRVEGASTAVGKLRRAIRAVTACLDPGWNPTVFSFRRSQPGGDEQEPQQDYPASVIAAASKKTPGRVPASVVFALEEGTSLRGYASYFMTRDDTKARVVEIPVGYCIIFRRELIHNGMPYDRQNHRIHCYLSYRRLKWKPDVVNSVLSKHFTCQFCDVKLLESNAMRTYRRYCDKNHEAAKNQKTRRSTDNKVGX	GBGX01015692.1			.	.	.	.
g325.t1	contig_3	AUGUSTUS	247305	247565	-	ID=g325.t1;Parent=g325																	OG0015190	Pcac(1):Pinf(0):Ppar(0):Pcap(0):Psoj(0)	Pcac|g325.t1	MTNNKHICVKDATKSESQNQPALRLAVSRQHRRDYHNRERPRLNGDQHGQEQHGGTTEGVKTETSSAETDTSATATAALSPLREQDX				.	.	.	.
g326.t1	contig_3	AUGUSTUS	251508	252017	+	ID=g326.t1;Parent=g326																	OG0004031	Pcac(1):Pinf(1):Ppar(0):Pcap(1):Psoj(2)	Pcac|g326.t1,Pcap|507823,Pinf|PITG_00510T0,Psoj|305707,Psoj|347939	MIKDKLALDGNPSMNLAANFSGKAGERFCVRNSGVKAVVEGVGAHGCEYMTGGRVIILGLTGCNFAACMSGGIAYIFDEDQTFQEKCNMCMVGVGPLTESASDTEIEEVKALIAKHLERTQSPKAQKVLDNWDAFLSSTLRVMMSDYERVLLLHAAVVKETKKLASASAX	GBGX01013758.1			.	.	.	SSF69336;;IPR002489;Glutamate synthase, alpha subunit, C-terminal|PTHR11938:SF1;|G3DSA:2.160.20.60;;IPR002489;Glutamate synthase, alpha subunit, C-terminal|TMhelix;Region of a membrane-bound protein predicted to be embedded in the membrane.|PF01493;GXGXG motif;IPR002489;Glutamate synthase, alpha subunit, C-terminal|PTHR11938;
g327.t1	contig_3	AUGUSTUS	257068	257730	+	ID=g327.t1;Parent=g327																	OG0000105	Pcac(10):Pinf(1):Ppar(1):Pcap(33):Psoj(1)	Pcac|g10549.t1,Pcac|g12986.t1,Pcac|g14257.t1,Pcac|g22405.t1,Pcac|g23458.t1,Pcac|g23502.t1,Pcac|g23535.t1,Pcac|g327.t1,Pcac|g5916.t1,Pcac|g608.t1,Pcap|104575,Pcap|105378,Pcap|109276,Pcap|111085,Pcap|112150,Pcap|116542,Pcap|116606,Pcap|118747,Pcap|119271,Pcap|119777,Pcap|120628,Pcap|120889,Pcap|121725,Pcap|127274,Pcap|130133,Pcap|132122,Pcap|132651,Pcap|132735,Pcap|132889,Pcap|133785,Pcap|42857,Pca…	MGLALVDIARSNAYFTRKLALGLTTDRDAHRDFIVQLSSDLLSGKWKETLSERCMLYTDVGPSGVSAEVDEEMSPSSAMWVAGRRNADGALSSPQKGCSAISSKQLYPESNRKRRKCVVCRWEDRYATEVTDFCVLHNVCICQHVFVATEPLMCLKQTWTCWEKYHRFYLPRKLFVAKGKVRTSSELYKLKNESLSQRSSIPGQKVASGNHQSVVRSINLX				.	.	.	.
g328.t1	contig_3	AUGUSTUS	258315	258662	+	ID=g328.t1;Parent=g328																	OG0015191	Pcac(1):Pinf(0):Ppar(0):Pcap(0):Psoj(0)	Pcac|g328.t1	MSKKTSLASTSPISRSSAVTPNGSTSPRSGVDYHQDERSQHATHQQTLTPPLAPRSMTTRQGLLLRDLASVVLGSDPWQVPNLDIALVLDFDARQVLTQLLRDLVAVALEHGVPHX				.	.	.	.
g329.t1	contig_3	AUGUSTUS	259231	260058	+	ID=g329.t1;Parent=g329																	OG0000494	Pcac(5):Pinf(1):Ppar(0):Pcap(4):Psoj(8)	Pcac|g1004.t1,Pcac|g1006.t1,Pcac|g1214.t1,Pcac|g329.t1,Pcac|g8571.t1,Pcap|104757,Pcap|128981,Pcap|18673,Pcap|68826,Pinf|PITG_06333T0,Psoj|306621,Psoj|313861,Psoj|313908,Psoj|315416,Psoj|500400,Psoj|509657,Psoj|522627,Psoj|524555	MKATISQVFTWANMERDARHLVNARIICSKATHPIIRYKTKPAMKTIAWAWNEIAVNSIGLYGEQKVRTLTIIDTLTRLIKVLPAQDGSSAEAACLLYRNWLYRYPRPVRSIYDGGSEFKKEFHEILESYGIEHEPTTVWKPLVNAVIEHVHRVIGDEMCTKTIKTMEDWVQSPNNTTFALRAANHVMTNASPAQQAFGRDMIFDMKHETNCIDGQLRKVDQINKNNQWENNKRVSSEYTPVTRSYFAATRVPKGRPCHSSTDFTRSSQYKIQERX	GBGX01001892.1			.	.	.	PTHR24559;|PS50994;Integrase catalytic domain profile.;IPR001584;Integrase, catalytic core|SSF53098;;IPR012337;Ribonuclease H-like domain|G3DSA:3.30.420.10;;IPR012337;Ribonuclease H-like domain|PTHR24559:SF197;|PF00665;Integrase core domain;IPR001584;Integrase, catalytic core
g330.t1	contig_3	AUGUSTUS	262482	263507	+	ID=g330.t1;Parent=g330	Yes	Yes	Yes	Yes		Yes											OG0001375	Pcac(2):Pinf(2):Ppar(2):Pcap(1):Psoj(2)	Pcac|g330.t1,Pcac|g331.t1,Pcap|111086,Pinf|PITG_12901T0,Pinf|PITG_12902T0,Ppar|PPTG_11997T0,Ppar|PPTG_11998T0,Psoj|331034,Psoj|559805	MKVFLASFAATAVVSTGFLPTTQGWWDNGHMLVGEVAKQLMDEADVTTIESILSRWDEDFPNTGEITTTAVWMDIVKCTAESSTCLTPASPSITSMSDWHYINLPLNINGDKWEDKDTDLNLYDDIMGGDGISVIEGVVKSFKTTKSKWAANLFLRNFIHIFGDLHQPLHTVAGISEAFPKGDGGGNSETFTSPCAFSNPHAVWDAAGGLYSLNKWSLNIESFRPTLERNASELIALLPSVQDNITFSQYENGTYNELYTALVTKSALREVALETYSYANTIVYSNLDLNATSSGTYPCPSSSYLAMASEISQKRIAIAGSRLAVVLKHFAAQLRVLGLTDX	GBGX01020526.1			.	.	.	PTHR33146:SF5;|PTHR33146;|SSF48537;;IPR008947;Phospholipase C/P1 nuclease domain|PF02265;S1/P1 Nuclease;IPR003154;S1/P1 nuclease|G3DSA:1.10.575.10;;IPR008947;Phospholipase C/P1 nuclease domain
g331.t1	contig_3	AUGUSTUS	264051	265079	+	ID=g331.t1;Parent=g331	Yes	Yes	Yes	Yes	Yes												OG0001375	Pcac(2):Pinf(2):Ppar(2):Pcap(1):Psoj(2)	Pcac|g330.t1,Pcac|g331.t1,Pcap|111086,Pinf|PITG_12901T0,Pinf|PITG_12902T0,Ppar|PPTG_11997T0,Ppar|PPTG_11998T0,Psoj|331034,Psoj|559805	MTIFAAGIAATAMIASAGFLPTAHGWWDNGHMLVGEVAKQLMNEADVVTIESILSKWNEDFPNTGEITTSAVWMDLIKCTSVSSYCQSPLSSSITSMSDWHYIDLPVNINGEKWEDKDADLTLFEDTMGGEAVSVIEGALKSFKTTKSSWAANLFIRNFIHIFGDLHQPLHTVAGVSEAFPKGDGGGNSEYFVSPCAFSNLHAVWDAAGGLYSLNNWALDIDDFKSTLQSNATELITLLPNISDTIDFSQYENVAYNELYTTLVTNSVLREVILETYSYADTVVYNGLDLNATSSGNYPCPSSSYLAMAGEISQKRIVIGGSRLAVILKHFAAQLRANGLADX	GBGX01020526.1			.	.	.	PTHR33146;|G3DSA:1.10.575.10;;IPR008947;Phospholipase C/P1 nuclease domain|PF02265;S1/P1 Nuclease;IPR003154;S1/P1 nuclease|SSF48537;;IPR008947;Phospholipase C/P1 nuclease domain|PTHR33146:SF5;|TMhelix;Region of a membrane-bound protein predicted to be embedded in the membrane.
g332.t1	contig_3	AUGUSTUS	265138	267372	-	ID=g332.t1;Parent=g332																	OG0004032	Pcac(1):Pinf(1):Ppar(1):Pcap(1):Psoj(1)	Pcac|g332.t1,Pcap|111218,Pinf|PITG_12903T0,Ppar|PPTG_18574T0,Psoj|314541	MGVQDREVGCFGLPGSSSHVTHQGLLQYQSKDGVWKERWFILDGVKSALVKCCITNHLPAESYGSVLGGDVLLADAKPLSELHTSDSGAEDPPAVGFEVTTQGGAKIIFRTKSLKEQNSWLTAINKVASGLASGVADRLADRELLAGKYSLVRELGRGASGIVSLYTWQGRPYAIKKFVPQKSKGVPNRRAVPVATGTRPSTQASQPNSIPDDVRREVALLKKASNLPYVIRLHDVILDTENRDYYLVMEYMGGGAIAEWDGSRKCYVSSRAKSAASGSACLLDESTVRAYVTNLVLAIQGLHLNNLAHRDIKPENLMANEEHTLCKLGDLGVAHYFKEENGELHDEEDVDAIELWDINQGPVPSPATASSTGGSKNHLRGMIKSTKGTYQFLPPESLN…	GBGX01000207.1			.	.	.	PTHR24347;;IPR020636;Calcium/calmodulin-dependent/calcium-dependent protein kinase|PS50003;PH domain profile.;IPR001849;Pleckstrin homology domain|SSF56112;;IPR011009;Protein kinase-like domain|SM00233;;IPR001849;Pleckstrin homology domain|PS50011;Protein kinase domain profile.;IPR000719;Protein kinase domain|G3DSA:1.10.510.10;|PTHR24347:SF1;|PS00107;Protein kinases ATP-binding region signature.;…
g333.t1	contig_3	AUGUSTUS	267601	269002	-	ID=g333.t1;Parent=g333																	OG0012909	Pcac(1):Pinf(0):Ppar(2):Pcap(0):Psoj(0)	Pcac|g333.t1,Ppar|PPTG_12000T0,Ppar|PPTG_18573T0	MLSSGGPSEGTVPSDLHAATLEAFYSRVIQRVCSSYREQSELTTDEAIVRLRQKWQEKLALYTGKHAHLREMTEGTSNDIPVVESVESSRDSDGEASDEDGLSIPSSSSLPSSPSSPFSSSSSPPSFVELEAPSEQAIGRPSAQLASGTTSTSSSIFSKMLGAKRKLHQVDGSISDDEDAVEWQDDDVQEQQHVETRAAPLAASMQEAWVDEGDNANSDTEDDILQDVGEEKEEKEEELPSSFADSSASLLVSSEDFSPVSGLSGINLPLQLAAQYSKFIHRGNRRGYFGQLHSIVLTWPERGFLDEGEVVKVISLGDTLHELKVEGSNGTETTVQMHLVRRLKEFLIRKGSVRFHSQQX	GBGX01000201.1			.	.	.	.
g334.t1	contig_3	AUGUSTUS	269263	269689	-	ID=g334.t1;Parent=g334																	OG0004033	Pcac(1):Pinf(1):Ppar(1):Pcap(1):Psoj(1)	Pcac|g334.t1,Pcap|7421,Pinf|PITG_12904T0,Ppar|PPTG_12001T0,Psoj|285861	MLATTLRRSAAPKRALAQLQSQRRHGGSLTKNKHIENWNNWRGDSEKRFKFDGQFFSSVAAWGLFPFGLYYVMGADERRKRDLRNGVPENFRQX	GBGX01013389.1			.	.	.	TMhelix;Region of a membrane-bound protein predicted to be embedded in the membrane.
g335.t1	contig_3	AUGUSTUS	270028	270528	+	ID=g335.t1;Parent=g335																	OG0002471	Pcac(1):Pinf(1):Ppar(1):Pcap(2):Psoj(1)	Pcac|g335.t1,Pcap|506390,Pcap|510763,Pinf|PITG_12905T0,Ppar|PPTG_18572T0,Psoj|285862	MSLQVLSKKLASGAVAPTLARAVSTENYSATQSALGRPISPHVEIYKFPVTAISSVANRFSAMGMSAAFVGGSALGFVGADVPALIYMAQDTIPFFAPLSKALVAFPVSYHVLCGARHNLWTYKPELINNADGPTSSYAIFAASGIITLGAAAYTIKAPEEKKADQX	GBGX01018002.1			.	.	.	SSF81343;|PF01127;Succinate dehydrogenase/Fumarate reductase transmembrane subunit;IPR000701;Succinate dehydrogenase/Fumarate reductase, transmembrane subunit|G3DSA:1.20.1300.10;|TMhelix;Region of a membrane-bound protein predicted to be embedded in the membrane.|PTHR10978:SF5;|PTHR10978;
g336.t1	contig_3	AUGUSTUS	271816	272556	+	ID=g336.t1;Parent=g336																	OG0002472	Pcac(1):Pinf(1):Ppar(2):Pcap(1):Psoj(1)	Pcac|g336.t1,Pcap|506388,Pinf|PITG_01387T0,Ppar|PPTG_12002T0,Ppar|PPTG_18571T0,Psoj|498554	MTPCFASEVLKPMTLSSSSASSKVFAPFLTFQCGECPRQFSRRYALQEHLATHTGEKAYRCPARGCGKRFTTTSNLARHRRLHGDELQPLACPSLGCTKTFTTQHKLQRHIRVHMGTPMRRCKFANCNKTFSSTGNLNRHMRNQHIRFGHPLASKAKKEEQSPTSVDADPVNMFAWGGNSPTSVAMQVTPIGEDLQLDASREHHISDEELLEVLSCLLDDDEPKDKKEELKDVETATKAKATEVDPX	GBGX01014927.1			.	.	.	PF13894;C2H2-type zinc finger|PS50157;Zinc finger C2H2 type domain profile.;IPR007087;Zinc finger, C2H2|PTHR24409;|PF00096;Zinc finger, C2H2 type;IPR007087;Zinc finger, C2H2|PS00028;Zinc finger C2H2 type domain signature.;IPR007087;Zinc finger, C2H2|PTHR24409:SF23;|SSF57667;|G3DSA:3.30.160.60;;IPR013087;Zinc finger C2H2-type/integrase DNA-binding domain|PS00018;EF-hand calcium-binding domain.;IPR…
g337.t1	contig_3	AUGUSTUS	279372	279659	-	ID=g337.t1;Parent=g337																	OG0015192	Pcac(1):Pinf(0):Ppar(0):Pcap(0):Psoj(0)	Pcac|g337.t1	MKLLSKIKCRAMLRKLMPLAPVIRNDIRWLSSFAMAECYCQLDLFLRSLDHDTVAKYALDSVLLVPRNNERAFALREDLVMMEGATKAQQRSASFX				.	.	.	.
g338.t1	contig_3	AUGUSTUS	281780	282883	+	ID=g338.t1;Parent=g338																	OG0000061	Pcac(13):Pinf(3):Ppar(20):Pcap(8):Psoj(15)	Pcac|g10970.t1,Pcac|g12694.t1,Pcac|g17071.t1,Pcac|g19594.t1,Pcac|g19660.t1,Pcac|g21605.t1,Pcac|g21989.t1,Pcac|g23802.t1,Pcac|g2739.t1,Pcac|g338.t1,Pcac|g8005.t1,Pcac|g8787.t1,Pcac|g8935.t1,Pcap|101567,Pcap|102469,Pcap|119941,Pcap|121035,Pcap|121670,Pcap|133617,Pcap|96482,Pcap|98436,Pinf|PITG_05787T0,Pinf|PITG_15951T0,Pinf|PITG_23341T0,Ppar|PPTG_00496T0,Ppar|PPTG_01727T0,Ppar|PPTG_02743T0,Ppar|PPT…	MEQSCADQATTVHPSNEDQAQDRNGNAQSPPDVAPGASLAQQEAPSAAVMTEMSVSRLTSAIVVRKSSEEEDNSADEDYSPESNVSIAGDDGEECDKESCQSADEDTEDIGIHLFGPDLHRQVTIQADACESRCLEVKIKALESLLCFLSQMTKNEKTTSMYTLLGILMQMSTVERQRGRGESEKCPYFLPFVGRVRRPVFGKCYGVPPLTVQRYKMRVRDGNISVVSRGNTPNKNASQIDYKWLVTWFQEFAAQVGDVVPVRFRLGVVHKYYSSDVYALLPAKFTWDMIHFVMHNYVETIRLRVREPTKATIRQLLSQLCLTIKIRSPRSNVCDVCSIYHSKLRKEMTAEKTGEFGKHTRYAGEMQX	GBGX01016997.1			.	.	.	.
g339.t1	contig_3	AUGUSTUS	283325	283870	+	ID=g339.t1;Parent=g339																	OG0000021	Pcac(12):Pinf(6):Ppar(31):Pcap(16):Psoj(30)	Pcac|g14638.t1,Pcac|g17053.t1,Pcac|g19428.t1,Pcac|g19595.t1,Pcac|g19659.t1,Pcac|g20270.t1,Pcac|g2740.t1,Pcac|g339.t1,Pcac|g3779.t1,Pcac|g4347.t1,Pcac|g7422.t1,Pcac|g8786.t1,Pcap|102374,Pcap|105623,Pcap|114421,Pcap|117334,Pcap|120377,Pcap|121121,Pcap|121271,Pcap|121503,Pcap|126730,Pcap|133619,Pcap|51087,Pcap|96867,Pcap|96916,Pcap|97799,Pcap|97938,Pcap|98309,Pinf|PITG_01309T0,Pinf|PITG_06037T0,Pinf…	MSTFEHVAYKCFVKGHTKISCDRGFGHIRKHMATTDCWTVDQVVDAVKTAPSSSETVYISRGSDIFRKYKTVLNEQYKKLEGIQQFQVFTMDHLTPGFVQCRKGPHDEPQAKDLRRKIDGVLTSKNKVTAMMSDYTEVLPPSCLKAEKIHQDALHHSPVSTRRVQGRYYLRQTYSAARRRSX	GBGX01000922.1			.	.	.	.
g340.t1	contig_4	AUGUSTUS	577	1077	-	ID=g340.t1;Parent=g340																	OG0000208	Pcac(8):Pinf(4):Ppar(9):Pcap(6):Psoj(4)	Pcac|g11589.t1,Pcac|g17032.t1,Pcac|g18396.t1,Pcac|g21252.t1,Pcac|g2505.t1,Pcac|g340.t1,Pcac|g7625.t1,Pcac|g9823.t1,Pcap|113253,Pcap|129329,Pcap|22132,Pcap|38713,Pcap|49909,Pcap|58463,Pinf|PITG_00603T0,Pinf|PITG_09570T0,Pinf|PITG_09714T0,Pinf|PITG_19070T0,Ppar|PPTG_01307T0,Ppar|PPTG_05563T0,Ppar|PPTG_06504T0,Ppar|PPTG_11544T0,Ppar|PPTG_14950T0,Ppar|PPTG_15302T0,Ppar|PPTG_17860T0,Ppar|PPTG_18803T0,…	MVGVWRFELRSVFDEVIQVEACIVVACIDEFLLGVDFMQANGATMDFDRNEVRYRVAERLVVIPFRTDVGSRGARIAAVWLTKKAALGASTVTPVEVSIAAKDGERGIFVPTKSTGAILLAAIVTTVQNGRAWVPAISAKGDEVRLRPRRNSVSGCLWMATWKCWRX	GBGX01001653.1			.	.	.	.
g341.t1	contig_4	AUGUSTUS	1534	2058	-	ID=g341.t1;Parent=g341																	OG0000716	Pcac(3):Pinf(1):Ppar(5):Pcap(5):Psoj(0)	Pcac|g15188.t1,Pcac|g19670.t1,Pcac|g341.t1,Pcap|14729,Pcap|16319,Pcap|20546,Pcap|21815,Pcap|22077,Pinf|PITG_17317T0,Ppar|PPTG_05661T0,Ppar|PPTG_14918T0,Ppar|PPTG_15274T0,Ppar|PPTG_16406T0,Ppar|PPTG_17859T0	MSAVSGGDESMDAVDEMEVCSDEHDEPLVRAENTSGGETYEWVAQMKEDEESRDEGRAAGRSVVADSEDHDRRPTGEGEVGLPTGEGASSNGVVSNITENAELVMDAAVPAVDAANSEGTSTGDDNSCTNREGYCVERARLERREVRKQAKX	GBGX01001653.1			.	.	.	.
g342.t1	contig_4	AUGUSTUS	2520	3134	-	ID=g342.t1;Parent=g342																	OG0000166	Pcac(7):Pinf(1):Ppar(15):Pcap(0):Psoj(12)	Pcac|g10378.t1,Pcac|g17884.t1,Pcac|g19671.t1,Pcac|g20001.t1,Pcac|g20757.t1,Pcac|g342.t1,Pcac|g9495.t1,Pinf|PITG_20354T0,Ppar|PPTG_05647T0,Ppar|PPTG_05660T0,Ppar|PPTG_06505T0,Ppar|PPTG_08024T0,Ppar|PPTG_10640T0,Ppar|PPTG_11546T0,Ppar|PPTG_14919T0,Ppar|PPTG_14949T0,Ppar|PPTG_15091T0,Ppar|PPTG_15275T0,Ppar|PPTG_15603T0,Ppar|PPTG_15844T0,Ppar|PPTG_17858T0,Ppar|PPTG_19835T0,Ppar|PPTG_20454T0,Psoj|2466…	MMPGEIHADFSSILRDVVGRNRVSERVLLEQFYRCLDKTTKKLIQPDPKPRALEEAVDKATEIDDPMDNVALGLVNIGQPWVIPMDGTAGQTNVLSGISGAGLAMVLASSTDRGTTAHGGQTVALFTNPQGVYNAYSGTWDPAPGHVWNGKYWYKPKKTERKRNAASAKSAGDQESKRTVAKIKVRREPDSSEMRRLRSHGRSGX	GBGX01001902.1			.	.	.	.
g343.t1	contig_4	AUGUSTUS	3441	3803	-	ID=g343.t1;Parent=g343																	OG0000285	Pcac(7):Pinf(4):Ppar(13):Pcap(0):Psoj(2)	Pcac|g15410.t1,Pcac|g17391.t1,Pcac|g21296.t1,Pcac|g22338.t1,Pcac|g23490.t1,Pcac|g343.t1,Pcac|g344.t1,Pinf|PITG_04161T0,Pinf|PITG_04852T0,Pinf|PITG_16606T0,Pinf|PITG_17821T0,Ppar|PPTG_00996T0,Ppar|PPTG_00997T0,Ppar|PPTG_01058T0,Ppar|PPTG_10472T0,Ppar|PPTG_10707T0,Ppar|PPTG_14895T0,Ppar|PPTG_15876T0,Ppar|PPTG_16649T0,Ppar|PPTG_18009T0,Ppar|PPTG_18719T0,Ppar|PPTG_19117T0,Ppar|PPTG_19812T0,Ppar|PPTG_…	MDWWLLNCLGEWKVALLGENVSTVFVWMFTTPVRDMMLVFACRVYEHGANVVFFLYTYGERYMISARRSETLKLHPEDYACASGVADADGMSDVNGVDDVSTKGTMITDIGRSVNREGRVX				.	.	.	TMhelix;Region of a membrane-bound protein predicted to be embedded in the membrane.
g344.t1	contig_4	AUGUSTUS	4076	4615	+	ID=g344.t1;Parent=g344																	OG0000285	Pcac(7):Pinf(4):Ppar(13):Pcap(0):Psoj(2)	Pcac|g15410.t1,Pcac|g17391.t1,Pcac|g21296.t1,Pcac|g22338.t1,Pcac|g23490.t1,Pcac|g343.t1,Pcac|g344.t1,Pinf|PITG_04161T0,Pinf|PITG_04852T0,Pinf|PITG_16606T0,Pinf|PITG_17821T0,Ppar|PPTG_00996T0,Ppar|PPTG_00997T0,Ppar|PPTG_01058T0,Ppar|PPTG_10472T0,Ppar|PPTG_10707T0,Ppar|PPTG_14895T0,Ppar|PPTG_15876T0,Ppar|PPTG_16649T0,Ppar|PPTG_18009T0,Ppar|PPTG_18719T0,Ppar|PPTG_19117T0,Ppar|PPTG_19812T0,Ppar|PPTG_…	MSMPFSSQEIHDIKTYLGGLPAASQMVLAMVFIVPIAALRDYKQWFDAGERMLYIWWMTWHHIVCVFMPDAVQEEWRGSWQYGRASCEAIVAVGGRMCDFIYGSCLTVMLSLSLAAYLPKLVYDVLEGVFMGWKGVVILLAVSNGWCWFSRTVITFLGIVIACGCYSRLLYHEQRLALQX				.	.	.	TMhelix;Region of a membrane-bound protein predicted to be embedded in the membrane.
g345.t1	contig_4	CodingQuarry_v2.0	5061	5239	+	ID=g345.t1;Parent=g345																	OG0015193	Pcac(1):Pinf(0):Ppar(0):Pcap(0):Psoj(0)	Pcac|g345.t1	MVAACKSVVRLQGEGADDDAVSCEDAEHEAALDGCSX				.	.	.	.
g346.t1	contig_4	AUGUSTUS	7133	8426	-	ID=g346.t1;Parent=g346																	OG0002473	Pcac(2):Pinf(1):Ppar(2):Pcap(1):Psoj(0)	Pcac|g21240.t1,Pcac|g346.t1,Pcap|531832,Pinf|PITG_03004T0,Ppar|PPTG_13345T0,Ppar|PPTG_13346T0	MWRQEAEGSGENPRLNTAGDPQEEVPSLANSDNAESNYAHWQDDQMDRESAPIVSQDASRDESPAVASAAPSRSGGDRNWGARIRASIARLMEIDGVSFDPESYAKQTEEKQTAKEAEQAFYERVDRLQAASEVAHKEHRERLRDVYSASTAKKMRLTAVERPSPSKTAIASSSAPPASWRSRHEALDTLAVAAATEELSETLVPVEPTAPKVKRTSRRQNSLPLEDGTGTEQNPVRVHDPELVKAVNKLADKLAQLLGQLQATSDAATAEPILAAAEAFALEATEMNRCGEVALARMVEIEQHRQHIMQGLLEYEMRKEQREMDENSREVTANSFGSRGPQDGVAKADENQAX	GBGX01016336.1			.	.	.	.
g347.t1	contig_4	AUGUSTUS	9089	10429	+	ID=g347.t1;Parent=g347																	OG0002474	Pcac(1):Pinf(2):Ppar(1):Pcap(1):Psoj(1)	Pcac|g347.t1,Pcap|4600,Pinf|PITG_03003T0,Pinf|PITG_19791T0,Ppar|PPTG_13347T0,Psoj|476098	MASWDTVAEELLCKVSSLDTDVRFRSLVLQQQCESLQAICKCIRDLETSLVEETTTQEAETLAVEQSIQDAIRRARQVRAELTAKDDSSDDEQKGPLDAEEQQLQSILAIAKVTRTAQSFETLEQKLEPMPRIRLEYPRKLKALETQLEELLLKEKEVSTRFAFCCKMSEHLSLSPQRKQLIQQQQQKFGSTGRMDVPVARIQMSFPKQVVRLRHGYQRLMEFVLEKIEVGSPHFQHVADAPTFSSVFPIYHRLKQAKKLLRLLNSEARAMLERLPASPPKLSAATAAHRDAMLARIRRKNPRPHVGGIRNEALQVAALKAQSHLHADKELLEKLQAAWAARALAATEETEAHRFNDVYSTTVREIVLTELSNIVLWSFKTYFADTAEQPDASQVEAVM…	GBGX01018589.1			.	.	.	Coil;
g348.t1	contig_4	AUGUSTUS	10586	12721	+	ID=g348.t1;Parent=g348																	OG0002475	Pcac(1):Pinf(2):Ppar(1):Pcap(1):Psoj(1)	Pcac|g348.t1,Pcap|559016,Pinf|PITG_03002T0,Pinf|PITG_19790T0,Ppar|PPTG_13348T0,Psoj|261626	MNKKRSLEDLQRALREEAEWKDSNRFAQFVANVVGGIVVVLGLGSYLVEALLVRLADAPAHLDEYVQYCRDVLVAMGDEALAEFWTAVKGLRHIKLEDLSDPKVVARPLAVVAAVGTVVLLGRKYKWVGWFCGLQVVIILQWIVALYQMARIVLSLSLYVTVKVIKQVLLTVRSVYVGLFRVRDKQAERLRRLMKTTKSYREWKQMAQYLDVLEGKDNWKTTIHAQDTEHCDFVQMRRNVETLTRALDADNINVDELRYVVASVVMRDELGIDSPSLHLECNSGTKTAITKYNALVIRALDTLAETSDDKFPHAEKVRFFRRMKQSFGSTALCLSGGGSIAMYHMGVIRALLDANVLPNVISGSSGGSITAAFSACRTNEELLNDVLVSDISTRYFSLG…	GBGX01018589.1			.	.	.	PF01734;Patatin-like phospholipase;IPR002641;Patatin/Phospholipase A2-related|PTHR14226;|TMhelix;Region of a membrane-bound protein predicted to be embedded in the membrane.|SSF52151;;IPR016035;Acyl transferase/acyl hydrolase/lysophospholipase|G3DSA:3.40.1090.10;|PF11815;Domain of unknown function (DUF3336);IPR021771;Triacylglycerol lipase|PTHR14226:SF33;
g349.t1	contig_4	CodingQuarry_v2.0	13045	13209	+	ID=g349.t1;Parent=g349																	OG0015194	Pcac(1):Pinf(0):Ppar(0):Pcap(0):Psoj(0)	Pcac|g349.t1	MTVTTTTNSVVTNMKPHKLHRLAYKSIESNQYANQAFRELYQPLNPSAQEAHFIX				.	.	.	.
g350.t1	contig_4	AUGUSTUS	14472	14762	-	ID=g350.t1;Parent=g350			Yes	Yes			secreted	Yes									OG0011175	Pcac(2):Pinf(0):Ppar(1):Pcap(0):Psoj(1)	Pcac|g350.t1,Pcac|g351.t1,Ppar|PPTG_13349T0,Psoj|261614	MSVLLLLSLLRRLRKNNDDCQQDYERELRRQCKRQRRWSRRHPHCPAPMPTPVAAVPVVVQSAMLQSTSTPMQQPQVVQLAYPAEAASQKTLAKDIX				.	.	.	Coil;
g351.t1	contig_4	AUGUSTUS	15506	15784	+	ID=g351.t1;Parent=g351			Yes	Yes			secreted	Yes									OG0011175	Pcac(2):Pinf(0):Ppar(1):Pcap(0):Psoj(1)	Pcac|g350.t1,Pcac|g351.t1,Ppar|PPTG_13349T0,Psoj|261614	MSVLLLLSLLRRLRKNNDDCQQDYERELRRQCKRQRRWSRRHPHCPAPMPTPVAAVPVVVQSAMLQSTSTPMQQPQVVQPAGSTTQKVQTRSX				.	.	.	Coil;
g352.t1	contig_4	CodingQuarry_v2.0	16313	16519	-	ID=g352.t1;Parent=g352																	OG0015195	Pcac(1):Pinf(0):Ppar(0):Pcap(0):Psoj(0)	Pcac|g352.t1	MLVEVATGSAGHGDDRVAMYATPGATFDSNSAVAAAAGFRRARSEYVSTLARGDTKQNDTVNPWSHRTX				.	.	.	.
g353.t1	contig_4	AUGUSTUS	16948	17904	+	ID=g353.t1;Parent=g353																	OG0004034	Pcac(1):Pinf(1):Ppar(1):Pcap(1):Psoj(1)	Pcac|g353.t1,Pcap|503079,Pinf|PITG_02998T0,Ppar|PPTG_13350T0,Psoj|477085	MERTANSSIFVSEPVDAPRSSPASSKMQSEDFAQFTSFVDACLRAIEDAREDRLIHDPFAEPLTRQVASQLAPRLNKWQEKQPHPENFVALRGRYLDEAIAQRNPNIRQVVLLGAGLDTRVFRLESLHGCHVLEIDQSAELFEHKRAVLKDLEPKLLVDRHDYVVADLNAFNWEEGLLSSGFNPDLPTFWGLEGIMMYLTQASNLALLKTINVLSAPGSEIWGDMSGSGLLLDDGLTLFKDVNDLYRKELGEQLFKHAEDDVFGGVFSELPWEMEVQAALVEPGTHFGREWAPTLTRTERLPVTFNFMLAKKPLADLPX	GBGX01020162.1			.	.	.	PTHR13600;;IPR007213;Methyltransferase Ppm1/Ppm2/Tcmp|SSF53335;;IPR029063;S-adenosyl-L-methionine-dependent methyltransferase|PF04072;Leucine carboxyl methyltransferase;IPR007213;Methyltransferase Ppm1/Ppm2/Tcmp|G3DSA:3.40.50.150;;IPR029063;S-adenosyl-L-methionine-dependent methyltransferase|PTHR13600:SF12;|TIGR00027;mthyl_TIGR00027: methyltransferase, TIGR00027 family;IPR011610;S-adenosyl-L-meth…
g354.t1	contig_4	AUGUSTUS	18173	26017	+	ID=g354.t1;Parent=g354	Yes	Yes	Yes	Yes	Yes												OG0004035	Pcac(1):Pinf(1):Ppar(1):Pcap(1):Psoj(1)	Pcac|g354.t1,Pcap|98452,Pinf|PITG_02997T0,Ppar|PPTG_13351T0,Psoj|468163	MAAALAALLQLSRVSAQTTDSLGYPDPRYSTTQSLTAFSCTGGARNCPDGGQYASAGGNLTLTIVEMRNLPDLDSFGLAGLETDAYVEALIGDNVRTSGVVWNSLNPKWPPCAEPGCTGESDVARDLNFGFRPAGTEIVVRVWDKDSGFEFGDDLVAQVTLNAIYCSAFSAFKQKLPSNDTSTWAIAEQPMCVEELWIPLSESGDCTDVKSSAPCMRVRMTAIPFQMRTEEVFVSGALVNGGMGGYFPDEESWLYGRVYSSSDTRLLSYYRMADSQGGLLIRSSSTSNNHKGNTSLISTYGYAPYARVTLNFAAQLFVFRRVDDEASSPEWLNTTFGWVETREYAQLMDVAGDLKAVAQNFTPHAINKYGDAEGRGIITGANVALNDTDTTLSMYFIVA…	GBGX01002018.1			.	.	.	TMhelix;Region of a membrane-bound protein predicted to be embedded in the membrane.|PF00397;WW domain;IPR001202;WW domain|PTHR10183:SF288;|Coil;|SM00230;;IPR001300;Peptidase C2, calpain, catalytic domain|PF00648;Calpain family cysteine protease;IPR001300;Peptidase C2, calpain, catalytic domain|SSF54001;|PS50020;WW/rsp5/WWP domain profile.;IPR001202;WW domain|PF01067;Calpain large subunit, domain…
g355.t1	contig_4	AUGUSTUS	26123	27088	+	ID=g355.t1;Parent=g355																	OG0004036	Pcac(1):Pinf(1):Ppar(1):Pcap(1):Psoj(1)	Pcac|g355.t1,Pcap|559022,Pinf|PITG_02996T0,Ppar|PPTG_13355T0,Psoj|539131	MDAQRALLDSLMGLNRDGDRPDDDATMDFRHPRVCKPYLCGLCPRELFQNTRLDLGTCKSLHLPTLRSAYEEQKSALDFGYERELSNELSRLLADVEKKIARAQRRLAEDGEDNQTRTQILQLTQDMQDAAVQAEKATKDGDPDRSLRMMEKMEILKRKRRELLTQSNAGVSNGVDNVNQKLRVCDVCGAFLSIFDSERRLADHFGGKVHVGYVQIRRKLKELMEKKNEEKTEEKQEKEVKRRQARSRSRRREERPRNRREERDRDEDRERRRERDRSRSRSRGRDRERRSSRHRRRSVSSSRSGSPSHERKRRRNHRHRHX	GBGX01019604.1			.	.	.	PTHR12375;;IPR004882;Luc7-related|Coil;|PF03194;LUC7 N_terminus;IPR004882;Luc7-related
g356.t1	contig_4	AUGUSTUS	27363	29174	-	ID=g356.t1;Parent=g356																	OG0011176	Pcac(1):Pinf(1):Ppar(1):Pcap(1):Psoj(0)	Pcac|g356.t1,Pcap|531835,Pinf|PITG_02995T0,Ppar|PPTG_13356T0	MPKRKANWWPPSILSDRDVLSMDDEGRFVLCKICHVHYAVHGGKKPKPVIMNSNFRTRAWDVHKERTNSHRLQKQQERLQQAKAQSQATGTQGQQQSQQQQHQQQQMQPGQGQQVQQSKPSQTQSQAQEQSQSVPALATKTQTLTQEEPPRQVQGQVQHALAPPTHQQSPPRASPQSHSGTQALQQQDQQQQQELEETKDAGQGRLQVAARNSAAKRPASASSGPGTVKPAATMAVANTVHHGGMMNTGKRPATTMPTCTPMQRRRVHRAGSPSSSKQLSAGAAAHTHEKHSFVAPGVATQKKSGSNENDVAMEQQADSSARWRHMHDDVSRALNAAPRRRQPGPTSYTSGELRAAKTLVQTETGDLGSNNSERVAKKLRSLNAEYHASNMRHGDAYNM…	GBGX01019604.1			.	.	.	Coil;
g357.t1	contig_4	AUGUSTUS	33312	33777	+	ID=g357.t1;Parent=g357																	OG0015196	Pcac(1):Pinf(0):Ppar(0):Pcap(0):Psoj(0)	Pcac|g357.t1	MQEKTTHEDRTQEIQGRRYAPEARVNPRATEIGCTSTRRGSKSSSRFALESARSRELWCCRKLDEQALASDVAVDDQKGSVKLGNELGNAPQACDDPVGEAEWRCAMKNAYELQQAGVEWWRAVRGSDCSGELVAX				.	.	.	.
g358.t1	contig_4	AUGUSTUS	35632	36691	-	ID=g358.t1;Parent=g358																	OG0000088	Pcac(13):Pinf(2):Ppar(5):Pcap(10):Psoj(20)	Pcac|g10457.t1,Pcac|g10862.t1,Pcac|g12586.t1,Pcac|g17049.t1,Pcac|g17294.t1,Pcac|g18821.t1,Pcac|g23641.t1,Pcac|g23658.t1,Pcac|g23833.t1,Pcac|g23844.t1,Pcac|g358.t1,Pcac|g4863.t1,Pcac|g7277.t1,Pcap|100706,Pcap|101358,Pcap|102180,Pcap|103745,Pcap|115430,Pcap|126490,Pcap|131783,Pcap|69662,Pcap|73218,Pcap|99794,Pinf|PITG_04446T0,Pinf|PITG_10286T0,Ppar|PPTG_01453T0,Ppar|PPTG_03883T0,Ppar|PPTG_07319T0,P…	MPEVGVEEVARELLCARGTVHVWRQKTDKLLRFTSHATSKTMKGKGRKETFPDVSAIVTYMKESAVTSIMEYMLQLELAWVTNDMADKRSGLLALQLMCERPANRHDFTSQKPQTAKKSREDLEQTRAEFALDFWRTYAEYEPSEILNVDETAINFDMPPRVFGPGRGRRDAARLRNTSKHAGRMSAGLTIRADEGPTGLLLDSFDCHVSEAGQRVVAEGVNPX				.	.	.	.
g359.t1	contig_4	AUGUSTUS	37206	38530	+	ID=g359.t1;Parent=g359																	OG0004037	Pcac(1):Pinf(1):Ppar(1):Pcap(1):Psoj(1)	Pcac|g359.t1,Pcap|503081,Pinf|PITG_16562T0,Ppar|PPTG_13361T0,Psoj|308824	MDKSECALCHRRRDVFSCASCTSVMLQQRRTMLAALQADVAVLRKKTEFALSTKSALVEAELRLDRCMKQVEQLAERVMKTREQLCSERIAIVERTSKLEERTLQMAEAQHKLQQESQRADSLHAPVLECLDYQVQWADENAAKVRGDRLRELFALFALTPEDDRNVDEGEDEDDPLSGLPDEREGVSEEQRQRKARMNNPVYFRTIAGLPLPKSGKYENVPPEVVAAALGKVIHLLHCLVKYLKITYPHPMEFNGSFSTIGNTREGAGCHTLYPDGSVGFERGVSMLHENVAFLCACQGASKSDVHPTDLLGNFLQVYKSTRLGTLCDNQEANELDSDQSANTDGEATSALLESSQTLDRSVEILPHYSX	GBGX01013720.1			.	.	.	Coil;|PTHR15157;|PTHR15157:SF13;|PF10186;Vacuolar sorting 38 and autophagy-related subunit 14;IPR018791;UV radiation resistance protein/autophagy-related protein 14
g360.t1	contig_4	AUGUSTUS	38766	39875	-	ID=g360.t1;Parent=g360																	OG0004038	Pcac(1):Pinf(1):Ppar(1):Pcap(1):Psoj(1)	Pcac|g360.t1,Pcap|525231,Pinf|PITG_18113T0,Ppar|PPTG_13362T0,Psoj|554134	MPHPRFPKIDIQELRDDFIRFELSETDASVANAIRRVMISEVPTLAIDLVSIEINTSVMTDEFLAHRLGMIPLNFDGGLENFRQRFVYSQDCDCDENCPNCSVEFTLDVTADSGVSSVTSEDLKSSDPYIRPVNFSSEEELNNTQDTGVIIAKLGPGQRLRLSAIAKLGIGKEHAKWSPVAVATYMYDPIITLNQAVLSTYTPEQKAELYKSCPTEVFETDESYEQFTVGDAMRCMYCDECVKLADSFKDNPEDDSAVSIRMREDKFIFSVETTGQLKPEEVVICALDLIREKLSSLKHQCLELSQDDQGSSAPITPFGX	GBGX01013720.1			.	.	.	G3DSA:3.30.1360.10;|PTHR11800;|SSF55257;;IPR009025;DNA-directed RNA polymerase, RBP11-like dimerisation domain|PF01193;RNA polymerase Rpb3/Rpb11 dimerisation domain;IPR009025;DNA-directed RNA polymerase, RBP11-like dimerisation domain|SM00662;;IPR011263;DNA-directed RNA polymerase, RpoA/D/Rpb3-type|SSF56553;;IPR011262;DNA-directed RNA polymerase, insert domain|PS00446;RNA polymerases D / 30 to 40…
g361.t1	contig_4	AUGUSTUS	40061	43072	-	ID=g361.t1;Parent=g361																	OG0013982	Pcac(1):Pinf(0):Ppar(0):Pcap(0):Psoj(1)	Pcac|g361.t1,Psoj|554131	MSADQQQRGPGIDGMRMNYPIDEAAFPSTPYSAAQVQSEQMQMQFQQQLQAQQQQMNQLQMQQSNIMEDIGPASSTLMQMHGRNTSAEMQMPNGSMHQGMHSSDAAATGSFESSLQSRQQSSSKRGGTVITGGDEPGIPQLYKTSKMRRPELWQFIRLVVPDPPHIAAGRTYTNQDAKEAYCLKCKRIMHYNTGSSNNVSRHMAKFHAADLASYAQKMAAKKVKNKKQQHSRTAYVPTNMGGSGSTSPGTGHKRRRTEATTPNSEGTTGSSITTQSPIGTPRLSLDELRATGDDFIKEELTQEETEQLNAIVARWVAKHHHPFTITEDPELQELLHFAATLRKPIKLPPPSSVRASVQSLSARSRMDLMRQIASEVLFYSMASEVWITAERDIFVSFSI…	GBGX01001430.1			.	.	.	PTHR23272;|PS50808;Zinc finger BED-type profile.;IPR003656;Zinc finger, BED-type|Coil;|PTHR23272:SF48;|SSF53098;;IPR012337;Ribonuclease H-like domain
g362.t1	contig_4	AUGUSTUS	44746	45165	-	ID=g362.t1;Parent=g362																	OG0015197	Pcac(1):Pinf(0):Ppar(0):Pcap(0):Psoj(0)	Pcac|g362.t1	MLVSIIQPTDQRSQSSTHEKATSATSAGQISIPPPAKDWKDMDQMYWTADAARHLFKPVSECKSLERKKSDVLPSRSSVAKLIAEDVRAFTIQKGTLSPRNAADSTLSTYAAYYTEHWLKDTAELNVLTIDTLARYIRFX				.	.	.	.
g363.t1	contig_4	AUGUSTUS	45319	46142	-	ID=g363.t1;Parent=g363																	OG0012910	Pcac(1):Pinf(2):Ppar(0):Pcap(0):Psoj(0)	Pcac|g363.t1,Pinf|PITG_01028T0,Pinf|PITG_20993T0	MRGLKKRKSAEYTQRQATPISLDMLRVRHSHLVIAPGFTEASRLRFFAVPALAFYGMCLINEVFSLKRKNPTLGLTRPSTSDAEVSSTYGAYKLEGRKAEVAEGRCNNMHHLDDSESSTDVLSQLTTWLTLSKISKSVIKTDDSSPGCENARVEWGKKMLNRHSLHCSNVLFEISIEMGCPRVGTFDNNGATSGSPLTRSAALVPSTGLCLRRLNDDSHCAWRSGGLGGLKTSRLRPFCVICWTKQLRMKTRNWWTAX				.	.	.	TMhelix;Region of a membrane-bound protein predicted to be embedded in the membrane.
g364.t1	contig_4	AUGUSTUS	47768	48118	-	ID=g364.t1;Parent=g364																	OG0000209	Pcac(5):Pinf(7):Ppar(9):Pcap(6):Psoj(4)	Pcac|g15797.t1,Pcac|g17855.t1,Pcac|g20168.t1,Pcac|g20598.t1,Pcac|g364.t1,Pcap|21974,Pcap|4396,Pcap|52983,Pcap|63508,Pcap|73499,Pcap|96620,Pinf|PITG_07066T0,Pinf|PITG_08180T0,Pinf|PITG_12434T0,Pinf|PITG_16173T0,Pinf|PITG_17278T0,Pinf|PITG_20070T0,Pinf|PITG_20830T0,Ppar|PPTG_02560T0,Ppar|PPTG_03331T0,Ppar|PPTG_04454T0,Ppar|PPTG_07755T0,Ppar|PPTG_11105T0,Ppar|PPTG_15344T0,Ppar|PPTG_18751T0,Ppar|PPTG…	MENMREASSRVISNNRLRIEKHRMYLRTTFKAKFTKWQARCQAARDAEVLLIKKQKAQFTDYQDCATLADFKIVYTARFVEKDKAYEAEQKAKHQQAAKDLRFLETFGQESGSDDDX				.	.	.	.
g365.t1	contig_4	AUGUSTUS	53261	53578	+	ID=g365.t1;Parent=g365																	OG0000464	Pcac(15):Pinf(1):Ppar(1):Pcap(2):Psoj(0)	Pcac|g10093.t1,Pcac|g11135.t1,Pcac|g11626.t1,Pcac|g15302.t1,Pcac|g18202.t1,Pcac|g18749.t1,Pcac|g20043.t1,Pcac|g20538.t1,Pcac|g21448.t1,Pcac|g21457.t1,Pcac|g23115.t1,Pcac|g248.t1,Pcac|g365.t1,Pcac|g5539.t1,Pcac|g7456.t1,Pcap|116604,Pcap|97382,Pinf|PITG_12739T0,Ppar|PPTG_00593T0	MKPETWDVLCWSYQEETEAGNIWDEFEQVDEDYARYDCQEIIPEDVGEVEHAVDMNFDPPGVVEKPESLFNHDDGVTSPRVNEKYQQHFRHSPSSSFLAYHPLAFX				.	.	.	.
g366.t1	contig_4	AUGUSTUS	56794	57988	-	ID=g366.t1;Parent=g366																	OG0004039	Pcac(1):Pinf(1):Ppar(1):Pcap(1):Psoj(1)	Pcac|g366.t1,Pcap|503083,Pinf|PITG_18107T0,Ppar|PPTG_13363T0,Psoj|321455	MAGSIEAWYYGLPYVTRFYLSVCFGSTLLSTMGFLNPQSLYLDFDLVWQRFQLWRLTTCFMFLGSFSFPFLMQLMILTNYSSRLEEDPFPGGGGPTADYAFMLFFGAVVLWVIAFFMSIPFLGTSLIFMIVYVWSRRNPTAPVAIWGFRFDGLYLPWALIAFTVLVGGNPIMDVLGIIAGHLYYFLLEVLPATKGWNLLQTPAVFTNLFPSLQVTAGGVPIIGARGAAGRGAVPGAGGYAWGTGRPLGTDX	GBGX01007194.1			.	.	.	TMhelix;Region of a membrane-bound protein predicted to be embedded in the membrane.|PF04511;Der1-like family|SSF144091;|PTHR11009;;IPR007599;Derlin
g367.t1	contig_4	AUGUSTUS	58176	72685	+	ID=g367.t1;Parent=g367			Yes	Yes			secreted										OG0004040	Pcac(1):Pinf(1):Ppar(1):Pcap(1):Psoj(1)	Pcac|g367.t1,Pcap|13144,Pinf|PITG_18106T0,Ppar|PPTG_13364T0,Psoj|293464	MLQHAVALLLQRLLGKFVTFDSSMLKLSLWQGDLSFQDLQLRLSYGDGEIGHLSVKIPWRALWTQPVQIKAQGIRISLHQTPKPQHQAETTELESVDTSIDGSNGDDRTYLSRLVSHIIANVQIELSDVQVRYDCDPSSLAPQPGSGTLEIGHVSLINTNAEWELEFTPQSNSAMESKKLLKTEGVAAYIEYPDKQSTTGPEDELASPKMHRKYLFHEWRSTVKASLYYHSVNAAFPDVELDVDIGCDPGSMTEKCEICAAHDASGNERFVLQANQPRVHFGPEHIDVLYAILIEVKAPYDEYDRLAALTQQQASRPDGFLMVLSYAKQWLLTDCLDAVVGETFTLAADDDDDDDDDEFEDAITPPSLSVRAELRHGAGIFFSARESVTTEEEIVRGTQ…	GBGX01000265.1			.	.	.	PF00169;PH domain;IPR001849;Pleckstrin homology domain|PS50106;PDZ domain profile.;IPR001478;PDZ domain|SSF50729;;IPR011993;PH domain-like|PS50186;DEP domain profile.;IPR000591;DEP domain|PTHR16166;;IPR026847;Vacuolar protein sorting-associated protein 13|G3DSA:2.30.42.10;;IPR001478;PDZ domain|Coil;|SSF49562;;IPR000008;C2 domain|PF06650;SHR-binding domain of vacuolar-sorting associated protein 13…
g368.t1	contig_4	AUGUSTUS	72814	75069	+	ID=g368.t1;Parent=g368																CAZY:GT22.hmm	OG0004041	Pcac(1):Pinf(1):Ppar(1):Pcap(1):Psoj(1)	Pcac|g368.t1,Pcap|525233,Pinf|PITG_18105T0,Ppar|PPTG_13365T0,Psoj|554127	MFEELPTTRVFWVGVAAFRLWNALFVRTSFNPDEYWQSTEVAHRLVFGYGYLTWEWQDDAQLRGFAHPALFAGLYKLLELLNLDSRWAVAYGPRLMQGLISAANDFFLYKLARNYVDAKAAKWALLCQFFSWFTFYVMVRPFSNCVETLCTTAALAYWPWKFLEDGADKKNDDAAPVKRRNRALALVLAALGVLFRPTNAIIWLYPGIVHFLQTRDHAYLMFGLVMPIAIVTTLTMLCIDRLGYGEWTFVPFNFFKFNVLEGKDKLYGEHPWSWYFSQGYPAIVGTTLPIVIAGYLTVPSSKKDLGRVIMWALFVYSNATHKEFRFVLPLLPPAFVYAGYCLRNLERKLYVQFRERTQWNLLRLAVFSVIVPNVLSAYYLSRSHQRAPVEVMDYLADRI…	GBGX01011497.1			Bos taurus	Q1LZA0	GPI mannosyltransferase 3	PTHR22760:SF4;|TMhelix;Region of a membrane-bound protein predicted to be embedded in the membrane.|PF03901;Alg9-like mannosyltransferase family;IPR005599;GPI mannosyltransferase|PTHR22760;;IPR005599;GPI mannosyltransferase
g369.t1	contig_4	AUGUSTUS	75457	76425	-	ID=g369.t1;Parent=g369																	OG0004042	Pcac(1):Pinf(1):Ppar(1):Pcap(1):Psoj(1)	Pcac|g369.t1,Pcap|42294,Pinf|PITG_18104T0,Ppar|PPTG_13366T0,Psoj|472294	MLVPHPLETLGCPFVVLPKIPGHHNDKKSPRVSDNEERETLRRSRSRSPAPKAPAAPADVVNPGNNLYVANLATRVGQQDLQELFSKFGRVDKCEVIVDPVTKESRGFGFVTFEDVRDAEDAVKELNNQEVQGRKIRVEHAKRKRGHEKTPGQYLGPRLASAKYGSGRERFSRDRSRDRGRRSRSRDRGGYSRRHDDRDRGRNDDRGRGRYDDRDRGRGGYDRDSYDDRRRRX	GBGX01011497.1			.	.	.	G3DSA:3.30.70.330;;IPR012677;Nucleotide-binding alpha-beta plait domain|SM00360;;IPR000504;RNA recognition motif domain|SM00361;;IPR003954;RNA recognition motif domain, eukaryote|PF00076;RNA recognition motif. (a.k.a. RRM, RBD, or RNP domain);IPR000504;RNA recognition motif domain|PTHR15241;|PS50102;Eukaryotic RNA Recognition Motif (RRM) profile.;IPR000504;RNA recognition motif domain|SSF54928;;I…
g370.t1	contig_4	AUGUSTUS	76632	78113	+	ID=g370.t1;Parent=g370																	OG0004043	Pcac(1):Pinf(1):Ppar(1):Pcap(1):Psoj(1)	Pcac|g370.t1,Pcap|559042,Pinf|PITG_18103T0,Ppar|PPTG_13369T0,Psoj|343641	MARTKAQGRKAKSAGRDVYVEGKKAAAERKKVKAKIKAKGKVKHAAKMAKEEKKRQAREAAAPPNHDEADDGFIEFAVDEDGHRKSSKKKEDPQKEEKRVLQLESRPWMRQRKGYVNRNVYECLHDEIMDFVTFISPTEDEVSSRAQLVQEMRDIVKGLWPEATVETFGSHYTQMFLPQSDIDMVLFGVPEGKEPLFKLAQCLEEKDLVSYLEVIDKARIPIVKMVHKESDIHVDVSFNVVGGLATGDLVKHYMRVYPSFRPLTLVLKYFMAQRGLNETYSGGVGSFLLQMMVVSFLQHHGRALGAEHDDPKFNNLGQLLVGFFTLYGRDFNYTELGISVRNGGSYFLKEKRRWYDDGRPFLIAMENPNEPSLDIGKNSYEMRTVKRSFDYALQVLQNE…	GBGX01017159.1			.	.	.	PTHR23092;|PF03828;Cid1 family poly A polymerase;IPR002058;PAP/25A-associated|Coil;|SSF81631;|G3DSA:3.30.460.10;|PF01909;Nucleotidyltransferase domain;IPR002934;Polymerase, nucleotidyl transferase domain|SSF81301;|PTHR23092:SF15;
g371.t1	contig_4	AUGUSTUS	78201	79430	-	ID=g371.t1;Parent=g371																	OG0002476	Pcac(1):Pinf(1):Ppar(1):Pcap(2):Psoj(1)	Pcac|g371.t1,Pcap|77704,Pcap|98065,Pinf|PITG_18102T0,Ppar|PPTG_13370T0,Psoj|358321	MLLRRFRSLRRPVRRCLSSQSGGNRVAEPRQYVSLYNYVALEESELPKLRRRLLGGWKALGVSGRIYLSPEGINGQLVLPQSNVAALAKSFPQIFTSKNMFYGQLMPAMDETKVDDQPFLKLTVKIRKQLVHDGFQEGPLDLQEAGNSLPPDQWHQKLKERNELDDSNTLVLDVRNFYEHEIGRFDGATRIMVDTFRDTFEALDEILVKHEKEHDGQKPKEVMMYCTGGIRCEKVGAYLTQYKGISNVQKLHGGIVNYMRFLKDQRQAAVEARARSDDAVVEEISLFKGKNFVFDQRCVGELTEAEEVTDDVLGQCSQCGEPCNHHTNCSNLMCHGLILQCSNCATSMLGACSEACKQEYVKMESMTPDEQRNYRKANALKWKPKNPNSVSSLKYIKFR…	GBGX01002146.1			.	.	.	PS50206;Rhodanese domain profile.;IPR001763;Rhodanese-like domain|PTHR22778:SF10;|G3DSA:3.40.250.10;;IPR001763;Rhodanese-like domain|PF00581;Rhodanese-like domain;IPR001763;Rhodanese-like domain|PF12368;Rhodanase C-terminal;IPR022111;Rhodanase, C-terminal|PTHR22778;|SM00450;;IPR001763;Rhodanese-like domain|SSF52821;;IPR001763;Rhodanese-like domain
g372.t1	contig_4	AUGUSTUS	79568	81577	+	ID=g372.t1;Parent=g372																	OG0011177	Pcac(1):Pinf(1):Ppar(1):Pcap(0):Psoj(1)	Pcac|g372.t1,Pinf|PITG_18101T0,Ppar|PPTG_13371T0,Psoj|308815	MRDLCGAVRLVPRLRRSSLLELSRQRLPVVLAQYDSLCQRRSFSTGEDAGISRRQYISLYNYTPLDKKKLPKLRRDMREQWGDLDVVGRIYIAEEGINGQLVVPERAVNAFEHSFPRLLRDAKLFYGQLIPDKPRNPEELRPAEPFHKLDIRIRDQILHDGFQEGPLDLQEAGNSLPPDQWHQKLKERNELDDSNTLVLDVRNFYEHEIGRFDGATRIMVDTFRDTFEALDEILVKHEKEHDGQKPKEVMMYCTGGIRCEKVGAYLTQYKGISNVQKLHGGIVNYMRFLKDQRQAAVEARARSDDAVVEEISLFKGKNFVFDQRCVGELTEAEEVTDDVLGQCSQCGEPCNHHTNCNNVMCGGLILQCPSCANGFLGACSDSCKQEFIKMNAMTMKQQK…	GBGX01002146.1			.	.	.	PF01596;O-methyltransferase;IPR002935;O-methyltransferase, family 3|PTHR22778;|SM00450;;IPR001763;Rhodanese-like domain|PS51682;SAM-dependent O-methyltransferase class I-type profile.;IPR002935;O-methyltransferase, family 3|PTHR22778:SF10;|G3DSA:3.40.50.150;;IPR029063;S-adenosyl-L-methionine-dependent methyltransferase|PF12368;Rhodanase C-terminal;IPR022111;Rhodanase, C-terminal|G3DSA:3.40.250.10…
g373.t1	contig_4	PGNCodingQuarry_v2.0	81752	81913	-	ID=g373.t1;Parent=g373	Yes	Yes	Yes	Yes			secreted										OG0002477	Pcac(1):Pinf(0):Ppar(0):Pcap(2):Psoj(3)	Pcac|g373.t1,Pcap|130268,Pcap|559046,Psoj|284126,Psoj|286165,Psoj|527015	MKFLSCLVVVVLALAVSSSVAEETGVRARHMLAMGDESILLTRGSLRRGEQSDX				.	.	.	.
g374.t1	contig_4	AUGUSTUS	82912	84837	+	ID=g374.t1;Parent=g374																	OG0015198	Pcac(1):Pinf(0):Ppar(0):Pcap(0):Psoj(0)	Pcac|g374.t1	MPRPPSPLWEHFSKVTPNKRATCNYCGLNMCGLIIRMRMHLARKCASCPEPVKAEMCAEIGRKHLASTDASAQPSKKARTTKDNTQLPDEAQAQVQAPAGHASVQTVTPAPVHEELPTVPTASTTAVAVLDDKSDLDGYVARAIFGAGLPVTTVEHSAFVKMLKRMNAAYDPPSAFVLATSVLDLEYSEVQIRLRAEVLDSTAVTLGVESWEASQKRLLVSCVINKPTPAVFGIESTGEMPQTPEMLVDKIENTMMQIGTGRVSVIVTDTSESMKQASMTLQNKYPGTTFLPSCAHIMNVMMTEMLDMPTIASTLDTCTKLARFFAQDDLARNAIARVSEQIHSVEVTAPLGDPDDSGPNGLLECLFTIERNRHSLDILLAENGTLNDLNAQVKEQLIS…	GBGX01020504.1			.	.	.	PTHR32166:SF32;|PF02892;BED zinc finger;IPR003656;Zinc finger, BED-type|PS50808;Zinc finger BED-type profile.;IPR003656;Zinc finger, BED-type|PF04937;Protein of unknown function (DUF 659);IPR007021;Domain of unknown function DUF659|PTHR32166;|SSF53098;;IPR012337;Ribonuclease H-like domain
g375.t1	contig_4	AUGUSTUS	85487	87470	-	ID=g375.t1;Parent=g375																	OG0004044	Pcac(1):Pinf(1):Ppar(1):Pcap(1):Psoj(1)	Pcac|g375.t1,Pcap|35844,Pinf|PITG_18100T0,Ppar|PPTG_13373T0,Psoj|554114	MSAQQTKAPEGAELKEAIKRQVEFYFSRANLANDAYLVSQMNSQMYVPVEVIINFSKIKQLTDDTQLLVEAVQDSTVCLLSSSKDAIKPNIKSERTTIILREIPSSTKPEEVEAIFEGCGKVASVRSDVGDTWFVTMNSESEAVSTLLALRSKTFNGAAIKARLKSENVLKSFYPTQPTENVIAPSVGAPYGGRGYYASPNMGYYDNYGVQYNTVNPRAGQHHNNYSNGAENSRYAGNNQRGGAVAGRGQGRQNRSNGAGAQQQKEGRAKSGSFEQRGPGSSRKNKDKRSKAEKQASNSSNGKKAGAAAPSERQPVLNAANFPPLPTAQEKDEVSNVITYKYAHEDIMEIVKNMDEKDCTLPEGKMDYAVHPAALTAEAHPDLLRNQRTYSIEQARDAM…	GBGX01021279.1			.	.	.	PS50961;La-type HTH domain profile.;IPR006630;RNA-binding protein Lupus La|PTHR22792;|PTHR22792:SF63;|PF05383;La domain;IPR006630;RNA-binding protein Lupus La|G3DSA:1.10.10.10;;IPR011991;Winged helix-turn-helix DNA-binding domain|SSF54928;;IPR012677;Nucleotide-binding alpha-beta plait domain|G3DSA:3.30.70.330;;IPR012677;Nucleotide-binding alpha-beta plait domain|PS50102;Eukaryotic RNA Recognition…
g376.t1	contig_4	AUGUSTUS	87843	88738	-	ID=g376.t1;Parent=g376																	OG0002478	Pcac(2):Pinf(1):Ppar(1):Pcap(1):Psoj(1)	Pcac|g19839.t1,Pcac|g376.t1,Pcap|539090,Pinf|PITG_18099T0,Ppar|PPTG_13374T0,Psoj|308812	MVANSQPEAAAAPATNATNTTAGAAVISAQKRDVYLTGFGKFGDILENPTTFLAKKLAEHPKVTESHVLEVSKESCEEELAEMYARAENRGRPCIFLHFGVSAISRSLKLEQVGYNVADFRIPDERGYVAKDEVIHEDEPGEITTKLPLEDMLKTLQAVHPRVNISTDPGRYICNYVYYRSLVWVKRQEAKGHPEHVALFVHVPEFRNVVFEDQVALASKIVDLVANLX	GBGX01000077.1			.	.	.	PF01470;Pyroglutamyl peptidase;IPR016125;Peptidase C15, pyroglutamyl peptidase I-like|PTHR23402:SF13;|PTHR23402;;IPR016125;Peptidase C15, pyroglutamyl peptidase I-like|SSF53182;|PR00706;Pyroglutamyl peptidase I (C15) family signature;IPR000816;Peptidase C15, pyroglutamyl peptidase I|G3DSA:3.40.630.20;;IPR016125;Peptidase C15, pyroglutamyl peptidase I-like
g377.t1	contig_4	AUGUSTUS	88949	91357	-	ID=g377.t1;Parent=g377	Yes		Yes	Yes	Yes												OG0002479	Pcac(1):Pinf(2):Ppar(1):Pcap(0):Psoj(2)	Pcac|g377.t1,Pinf|PITG_18097T0,Pinf|PITG_18098T0,Ppar|PPTG_13375T0,Psoj|451414,Psoj|472922	MESFLSMLLISFMTGVTFVKFARPHPNIAFSKVFTVSRGDSEPEMRFRVANETHHDLASKGDIIDVGFKLILMRIETGKHGEKRLCNYDLKLKTARLISLRLAIELVHTINANSPLFNQTSDDLERSDFVLILLASGLDENLHDIVHKKQEYGREAMRWSANFLPMLDWDAHHKFIELDLDKISAVAPLPSNYTDSHAIDMNIPNSPVQEDDLSSFFYNESNGDPVGNTSYSNSQDFQPEDTISHKMPDDSLWGPNDHYDKEATIRRIDENDQQEEEEPSARSHPASGEQNGGRAMENWSTQRRRSRAYQDHDHDLSGNLMERPMSLLQRRVHVRNRSCRLLLNGIYQRALAASWPNLLLCLVACYVAVVATIALVISISVHEPLAQRTQSDFALKFGE…	GBGX01000180.1			.	.	.	G3DSA:2.60.40.1400;;IPR013518;Potassium channel, inwardly rectifying, Kir, cytoplasmic|PTHR11767:SF47;|G3DSA:1.10.287.70;|SSF81296;;IPR014756;Immunoglobulin E-set|TMhelix;Region of a membrane-bound protein predicted to be embedded in the membrane.|SSF81324;|PF01007;Inward rectifier potassium channel;IPR016449;Potassium channel, inwardly rectifying, Kir|PTHR11767;;IPR016449;Potassium channel, inwa…
g378.t1	contig_4	AUGUSTUS	92180	93100	-	ID=g378.t1;Parent=g378				Yes	Yes												OG0004045	Pcac(1):Pinf(1):Ppar(1):Pcap(1):Psoj(1)	Pcac|g378.t1,Pcap|98376,Pinf|PITG_18095T0,Ppar|PPTG_13376T0,Psoj|308810	MPMLCGSTSSFGLSLRLLSQRAHGSLGDLSIGRISRFQQQVRMGGVVSRCVGTSAPESKEPKTEPKPKTALLDRVVDKLNDSIKRHPGETIAVLFASDIGSIGAMYGVISLTGLEFSPEFALAFAASRPFRRFRLPLDLVFAAGVSKVFPAFSKVRLSDLTGALPNRANASASSTISNSGFMSKTMGKAKEVIDNYGAAYMMGSRLAGVGVVCSLYALIKQGVDVMPILASLGMGEVGEALGGYAAAVVFGSAIYPLTLGVSGYIVPVVAKLRRTIMPX	GBGX01017739.1			.	.	.	TMhelix;Region of a membrane-bound protein predicted to be embedded in the membrane.
g379.t1	contig_4	AUGUSTUS	96118	104508	+	ID=g379.t1;Parent=g379																	OG0004046	Pcac(1):Pinf(1):Ppar(1):Pcap(1):Psoj(1)	Pcac|g379.t1,Pcap|539095,Pinf|PITG_18094T0,Ppar|PPTG_13377T0,Psoj|554112	MSEVTSLFGRAATDASASSRSNGSGGGRGAPTVSLPDAESRRNLLHRTPGGSQRSQNGDNVSFLSSTPIEEFVAKYQVIKVSWRGKYERILALAPTRFCTIDPRDFEVTNTWSLTALVSISLDPSDPQGFALTLKGAKKDEQLKLRCRFRSRVLSDLYRLKDQYQQRNGRPETGFQCSKWSRKGDTIDCMLDVGMDGVTLTQPGIVRSKYLYTEMEHLTLLTDSQDGFAIGYTGRSRLFFSQQRGQIYHWIQAAAEAIGCKIQAKTNVTVEKVQEERGYYGLNNSEPFVQFHARKLTPKYNEPQERVISLHDKVLVELDRDGKVIACYNYSDVYVLVREPKSPERFEIQFRNGQMRTYVAKDRDGVLSAIYDICVTCDENPELFITGFVNQRGLRLLPF…	GBGX01014990.1			.	.	.	Coil;|PTHR36983;|G3DSA:1.25.10.10;;IPR011989;Armadillo-like helical
g380.t1	contig_4	AUGUSTUS	104740	128097	+	ID=g380.t1;Parent=g380		Yes			Yes												OG0004047	Pcac(1):Pinf(1):Ppar(1):Pcap(1):Psoj(1)	Pcac|g380.t1,Pcap|539096,Pinf|PITG_18092T0,Ppar|PPTG_13378T0,Psoj|462631	MVRATAQASNPLIIVWASATGGALHLQWNISTAWSLSELESFHVLVNNQERVTVGPDASGYYVCGLSNNTVYSYQVKATLVNGSGPLYSDVIAATTLDRTAPNSPDIPKQLAVTGGFVQVSVELPQDTGGAALSNVTIVVSDSVSVVTKQSLPVTSSDVLVYNIYGLNARTKYWISAFATNEGDLVSPNSDPLVITTTALQLPGPCPPPTVVKTTGASILLQLNLPLDDGGGRIQGYNVYMTTNNAGDFTEVATTIDTDTIDAVEVLHSSDLDDAPLLPNTRYFFKAVAVNLADICMSVPISLQLTNVTEAWTTAASVPGAPPSPYFLKATGGMITMLLMKPANMQGAKCIGFSIKIGDDAGNYLENRIDADDDVTFNATSLHANSSYAISVAIITDLG…	GBGX01003059.1			.	.	.	PS50853;Fibronectin type-III domain profile.;IPR003961;Fibronectin type III|Coil;|SSF49265;;IPR003961;Fibronectin type III|G3DSA:2.60.40.10;;IPR013783;Immunoglobulin-like fold|TMhelix;Region of a membrane-bound protein predicted to be embedded in the membrane.|SSF51126;;IPR011050;Pectin lyase fold/virulence factor|SSF141072;|SM00710;;IPR006626;Parallel beta-helix repeat|G3DSA:2.60.120.290;;IPR000…
g381.t1	contig_4	AUGUSTUS	128347	132027	-	ID=g381.t1;Parent=g381																	OG0004048	Pcac(1):Pinf(1):Ppar(1):Pcap(1):Psoj(1)	Pcac|g381.t1,Pcap|539099,Pinf|PITG_18091T0,Ppar|PPTG_13379T0,Psoj|554108	MHIEEIILDGFKSYATRTVVSGFDPRFNAITGLNGSGKSNVLDAICFVLGITNLSQVRANNLQELVYKQGQAGVTKASVTIVFNNQDAKASPVGYEQYEQISVARQVVIGGRNKYLINGHTAQVSQVQNLFHSVQLNVNNPHFLIMQGRITKVLNMKPPEILGMIEEAAGTRMYENKKLAALKTMTKKEKKVDEINSILANEITPTLEKLRAEKTHYLKWAANNTEMERLQRFCVAHDYQKAQDALTNTAQHVEKMQQAQRAAKEQEAQIEQEIEQVEDEIEALQEQREKEMGKEFQQLKDNVEKIGKEVVKFTTKLKHCKASIEQQVNAEAGMNEQQAETEQAMAKLARDIEKAKTKVNQVEESYTAKETEANDYQRQIQALNAGMEQSGDSDESLSE…	GBGX01014097.1			Arabidopsis thaliana	Q9C5Y4	Structural maintenance of chromosomes protein 2-1	G3DSA:3.40.50.300;;IPR027417;P-loop containing nucleoside triphosphate hydrolase|SSF52540;;IPR027417;P-loop containing nucleoside triphosphate hydrolase|Coil;|SSF75553;;IPR010935;SMCs flexible hinge|SM00968;;IPR010935;SMCs flexible hinge|PTHR18937:SF9;;IPR027120;Structural maintenance of chromosomes Smc2|PTHR18937;|PF02463;RecF/RecN/SMC N terminal domain;IPR003395;RecF/RecN/SMC, N-terminal|PIRSF0…
g382.t1	contig_4	AUGUSTUS	132421	136657	+	ID=g382.t1;Parent=g382																	OG0011178	Pcac(1):Pinf(1):Ppar(1):Pcap(0):Psoj(1)	Pcac|g382.t1,Pinf|PITG_18090T0,Ppar|PPTG_19448T0,Psoj|321444	MSAEYAARMEIMQRKREELTAQRQAIEKRMALHEATAAEFSAVALQSCKQKWKAQRNAAIAAKKRNDEFVRSLHEAQKQVHDTWSRLHSDQCGSSALLAQEKARYNRRVEQIFPAWQEQLQRQRVQKLRELEDKKRAVERRRYLAKKSFEKEQTLDDLIRKTRHEVEMAENLEQNELYERDLLRTQSTNQAMEVDQSIREVALEARSILQQQATKHFEAAPELDEDLAERLSETFSPRNTLRALREGNSSLAFEEDQRYEEEKPARQIRVEIPARMNTPTRRYYPEVNERGPKLGYSEDEYFEDDFVDEMPRQLKVPFNSSTTHEHLGSSYDKNVRINLSNRNQPAVVIHNESSWAAAANLVSTGGHTIQQTASYSEVSRMGQQNPAPPSTLGRSNIRE…	GBGX01019240.1			.	.	.	Coil;
g383.t1	contig_4	AUGUSTUS	137076	138500	+	ID=g383.t1;Parent=g383				Yes	Yes												OG0004049	Pcac(1):Pinf(1):Ppar(1):Pcap(1):Psoj(1)	Pcac|g383.t1,Pcap|503099,Pinf|PITG_18089T0,Ppar|PPTG_19449T0,Psoj|284123	MRFLHLIRPVMCVLPEVAQPDRKIPFREKVLWTIITLFIFLVCCQIPLYGIQTSKSSDPLYWMRVILASNRGTLMELGISPIVTSGLVMQLLAGSKMIEVDQSLKEDRALFSGAQKLFGILITLGEAVAYVVSGMYGNISDIGAFNAILIIVQLLCAGVLVIILDEMLQKGYGLGSGISLFIATNICENIVWKAFSPTTINTGRGTEFEGAIIALFHLLITRSDKLRALKEAFYRQNLPNVTNLLATMLVFVVVIYFQGFRVDLPVKYQKLRGQQGTYPIKLFYTSNMPIILQTALVSNLYFISQLLYKKFSGNFLVRLLGVWQDVEGSAGQTVPVGGAAYYMSAPSNLAQIMYDPIRFVIYVIFILGSCALFSKTWIEISGSSARDVAKQLRDQQMVM…	GBGX01018366.1			Dictyostelium discoideum	Q54XK2	Protein transport protein Sec61 subunit alpha	PS00756;Protein secY signature 2.;IPR030659;SecY conserved site|TMhelix;Region of a membrane-bound protein predicted to be embedded in the membrane.|SSF103491;;IPR023201;SecY subunit domain|G3DSA:1.10.3370.10;;IPR023201;SecY subunit domain|PF00344;SecY translocase;IPR002208;SecY/SEC61-alpha family|PTHR10906;;IPR002208;SecY/SEC61-alpha family|TIGR00967;3a0501s007: preprotein translocase, SecY subu…
g384.t1	contig_4	AUGUSTUS	138953	140953	-	ID=g384.t1;Parent=g384																	OG0004050	Pcac(1):Pinf(1):Ppar(1):Pcap(1):Psoj(1)	Pcac|g384.t1,Pcap|559065,Pinf|PITG_18088T0,Ppar|PPTG_19450T0,Psoj|473607	MGWKAVESEEYESSAPAVQAHFHAVRAEEALRRDDYVQGEKEGHLASEKFLQAAQRVSDKRTIDALILLAENYEYRAKVARARNPRPVETEEKDKVTGSDERHSEDERKRNVEQRQEVEAETRDPEEAQKTETQLNVAAAEMEELWRRLNEIGLSSPGSADKNLLMSSRHLSSSLGDSFCLLPAKTRTTIGVVATAVDGGSTLRAAVASRMRNQRQRLMEQQLGGRAPLDPRRSGGTSTNGNGSTPYRYQDERTSSGNDDGSASGQGDCEGLQETMAHQKMEIVRLLNAVKTLSSENTKLVKKCEALTNVQAENREIRESMDLFKKDYNQKLVMIKRALEEWRRQRNSGVQASPQPSSAIVGNSALENKIKRQEEQIAKLMDEARIKDDRIAKYDKWYK…	GBGX01013199.1			.	.	.	Coil;
g385.t1	contig_4	AUGUSTUS	142008	142955	+	ID=g385.t1;Parent=g385																	OG0011179	Pcac(1):Pinf(0):Ppar(1):Pcap(1):Psoj(1)	Pcac|g385.t1,Pcap|559069,Ppar|PPTG_13382T0,Psoj|470540	MDNSFLFPPNRQRLSEGIVGQVVQRTKPQSLNLFAVAVSGSSSMHQVDDTRRFPMNEAEMQRVAAEIELRRRRNRMHQAKHKMKQQKKVLDLEIGIRQLRDEIQQLKLQKEVVSAGVWTNTTVWSVAAEYFRLFRNGYKGPMATLNLSTTGSPTVSLQRRETFVQKDFFIATMCEDVAGDTGFGVPSLLENWRQLSTYHEDMEIKLVRLDVGPDDNLIATVRSATTMSEKALRHGFPHLFENGQWTRLGARLLGQRIVMNGAVSFVWDAEKDRVSSIQYSVDMLTPMMQLFDNLEDVACVFGRAHVTPESRLVTAX	GBGX01019566.1			.	.	.	Coil;
g386.t1	contig_4	CodingQuarry_v2.0	144069	144741	-	ID=g386.t1;Parent=g386																	OG0000030	Pcac(5):Pinf(7):Ppar(3):Pcap(23):Psoj(41)	Pcac|g10271.t1,Pcac|g19753.t1,Pcac|g21305.t1,Pcac|g386.t1,Pcac|g7196.t1,Pcap|105742,Pcap|106996,Pcap|115325,Pcap|115699,Pcap|119478,Pcap|121273,Pcap|121336,Pcap|121350,Pcap|121523,Pcap|122109,Pcap|123030,Pcap|126218,Pcap|127386,Pcap|127743,Pcap|131833,Pcap|132495,Pcap|541570,Pcap|549079,Pcap|570423,Pcap|60167,Pcap|61370,Pcap|79163,Pcap|96278,Pinf|PITG_01197T0,Pinf|PITG_09463T0,Pinf|PITG_15190T0,P…	MDQAIWKRLAGTFGDVATDLEKDWQRIWWIMSSICVTVLWVQRTRVVFHGEELTLERSAKELRSTILRQLRALTKRERSQPHTKIRGTKLQLCLELLTVPTGEALKDWHHLQPRRAFRLQVVSSLCQX				.	.	.	.
g387.t1	contig_4	AUGUSTUS	145378	145917	+	ID=g387.t1;Parent=g387																	OG0015199	Pcac(1):Pinf(0):Ppar(0):Pcap(0):Psoj(0)	Pcac|g387.t1	MVTIRCCDVNILKASCSPAISSLANAKAKALKPSIELKQDEGEARAAAREELHRQRSLVHHAGRTMKKRKIVTDLEESIKTLREAVEELRVKYQIAQLKISTTSTIWNVAAEYFQLFRNGYTTPFDTMLLQPSASPAQRKFLYSTMAFDVVGETGHGVEPLLDDWRLISLYHEDIDIAPX				.	.	.	Coil;
g388.t1	contig_4	AUGUSTUS	146209	147762	+	ID=g388.t1;Parent=g388																	OG0013983	Pcac(1):Pinf(0):Ppar(1):Pcap(0):Psoj(0)	Pcac|g388.t1,Ppar|PPTG_13384T0	MSERHDVMEAALSFIDEFAGELSVEVPSLTDSTTSASSTVSLEELLAPDDEEEASLLPLSDSPVPVDTLVNENLQLNQRQLTPCPTPPKKARTVRPRQKKRQGAYNPNYAREQQRKELCALRTEAADLETQLAAIQQVRGAVVVQDENILSQNKRSPFADIARSVWMAAAQQQVLEHMKATIENRRLKALVETNADVLSKLQALLQQCSLDKTARLMHPEAVEYLRAYDAEILTQATLDQLIASTDQSYQQVDNVFRQCCLDLTAPSSCTAPEMLIDGAGYVFSRVFGTKVFPFPVQQAGRAVWDVTSKRVRPSARCHFNHILYSTIDTVVESCGTELYTDDSKAVVFHTRQIKRYFKGQTRDVIVWQSYVRPVLFGGKCLQGAAFKETGFFLIHHHPL…	GBGX01020705.1			.	.	.	Coil;|PTHR33171:SF17;|PTHR33171;
g389.t1	contig_4	AUGUSTUS	148180	149187	+	ID=g389.t1;Parent=g389																	OG0004051	Pcac(1):Pinf(1):Ppar(1):Pcap(1):Psoj(1)	Pcac|g389.t1,Pcap|97445,Pinf|PITG_18084T0,Ppar|PPTG_19453T0,Psoj|468057	MEESVLYPPNLRALSGTVITDVMQRVRPPAYSFPSDPSALLSLQKSQLPSVHLAVSLAARGCHVSQVTADLSTHQSELDKVALRRERNRMHQSRYKMKQLKKVEDLETSIQQLQEEVQQLKLKKVVISVGVMSNTTVWNVAAEYFRMFRYGVRVSGLPSRSVAVVATSSPFTAEAQRRFILSTMMASVTSETGHSVDALMENWGFVSKFHPDIDVQLVSLEYTADGLVIGKTLGRLTITENTLYHAFPHLIGAGEGEKRAELARRLLGQQLVMRGAVHFDWDSENGRIARLHHKADLLTPLLELLGSLEEVSSVFENALVTPESTSVTWGKLSTQX	GBGX01021570.1			.	.	.	G3DSA:1.20.5.170;|Coil;
g390.t1	contig_4	AUGUSTUS	150294	151826	-	ID=g390.t1;Parent=g390	Yes	Yes	Yes	Yes			secreted										OG0001144	Pcac(2):Pinf(2):Ppar(2):Pcap(2):Psoj(2)	Pcac|g390.t1,Pcac|g391.t1,Pcap|539116,Pcap|97694,Pinf|PITG_18078T0,Pinf|PITG_18083T0,Ppar|PPTG_13386T0,Ppar|PPTG_19456T0,Psoj|475742,Psoj|476501	MANLTRVLALCAAAVTVASAAIHYEYKTVDVDYNFDENEDSPRSVIMMIPDGTGPNIFTLARTVLDPTLETRLHIDPHLMGTVQTHSSTSYITDSASSATAYSTGYKTYDSAIAVDTYEQPLGTVLEAAKARGMVTGMIVTCRVTHATPASFAAHVLDRDSEDDIAAQYVANKNLDFLLGGGKKHFNDSMFEDLKSNGYTVANNYQDLLDYQSANADTGALRLFGLFHENHMLYEVDRLRELAGNNSTAREPSLPEMVDIVLSLLRKNEQAKKHGYFVMIEGSRVDHAGHSNDPGTMAKEAIAFDESVAVVLDHVEQTPNTAMLSAADHGTGGLTLGRGPAFPYAWYPTELQLQNMSTEVMQEQLEVVLEGSDCATGANETCKAALLTSSKHLLANYTN…	GBGX01021278.1			.	.	.	PR00113;Alkaline phosphatase signature;IPR001952;Alkaline phosphatase|PTHR11596:SF5;|SSF53649;;IPR017850;Alkaline-phosphatase-like, core domain|G3DSA:3.40.720.10;;IPR017849;Alkaline phosphatase-like, alpha/beta/alpha|PF00245;Alkaline phosphatase;IPR001952;Alkaline phosphatase|PS00123;Alkaline phosphatase active site.;IPR018299;Alkaline phosphatase, active site|SM00098;;IPR001952;Alkaline phosphat…
g391.t1	contig_4	AUGUSTUS	152843	154378	-	ID=g391.t1;Parent=g391	Yes	Yes	Yes	Yes			secreted										OG0001144	Pcac(2):Pinf(2):Ppar(2):Pcap(2):Psoj(2)	Pcac|g390.t1,Pcac|g391.t1,Pcap|539116,Pcap|97694,Pinf|PITG_18078T0,Pinf|PITG_18083T0,Ppar|PPTG_13386T0,Ppar|PPTG_19456T0,Psoj|475742,Psoj|476501	MTNLFRAVALCTTAATLASAATHYEYKTVDVDYNFDENEESPRSVIVMIPDGTGPNVFTLARTVLDPSLKTRLHIDPHLMGTIQTHSSTSYITDSAAAATAYSTGYKTYDSAIAVDTYEQPLGTVLEAAKARGMVTGMIVTCRVTHATPASFAAHVVDRDSEDDIAAQYVANKNLDFLLGGGKKHFNDSMFEDLKSNGYTVANNYQDLLDYQSANADTGALRLFGLFHENHMLYEVDRLRELAGNNSTAREPSLPEMVDIVLSLLRKNEQAKKHGYFVMIEGSRVDHAGHSNDPGTMAKEAIAFDETVAVVVDHVEQTPNTAMLSAADHGTGGLTLGRSGMEYPYPWYPTQLQQQNMSTEAMQERLDEILASDECAIGANDTCKTVLLETSKMMLVNYT…	GBGX01021278.1			.	.	.	PF00245;Alkaline phosphatase;IPR001952;Alkaline phosphatase|PR00113;Alkaline phosphatase signature;IPR001952;Alkaline phosphatase|SM00098;;IPR001952;Alkaline phosphatase|G3DSA:3.40.720.10;;IPR017849;Alkaline phosphatase-like, alpha/beta/alpha|SSF53649;;IPR017850;Alkaline-phosphatase-like, core domain|PTHR11596:SF5;|PS00123;Alkaline phosphatase active site.;IPR018299;Alkaline phosphatase, active s…
g392.t1	contig_4	AUGUSTUS	155917	156801	-	ID=g392.t1;Parent=g392	Yes	Yes	Yes	Yes	Yes												OG0004052	Pcac(1):Pinf(1):Ppar(1):Pcap(1):Psoj(1)	Pcac|g392.t1,Pcap|97663,Pinf|PITG_18079T0,Ppar|PPTG_13389T0,Psoj|261613	MAMSTRAYQLVPMLLAVFCAVFLVGTSVRGQQPTSSRMRYSPGYFIQGDPSQPIPAASPPRMGLLDGKTWQDVQAEMDMRRREGTQMKLVVFLRHGEGTHNVAIEKYGSDAWNAYYCKLPEYLDAPLTATGIEQAEKASAILNTEIGNGLHLEHVLISPLDRALRTFTIAYRNQTSSISSTPLELPREILGVDTCDERRNISEKRLQYTQLDFNGFESDADPWWTPDHRETDAEIETRASNFLDLIFYNMTARSVGVVSHSVFGAALLRVIGHREYSLGTAEFLPLFIEEVSVKX	GBGX01016758.1			.	.	.	PTHR23029:SF12;|SM00855;;IPR013078;Histidine phosphatase superfamily, clade-1|PF00300;Histidine phosphatase superfamily (branch 1);IPR013078;Histidine phosphatase superfamily, clade-1|SSF53254;;IPR029033;Histidine phosphatase superfamily|G3DSA:3.40.50.1240;;IPR029033;Histidine phosphatase superfamily|PTHR23029;|TMhelix;Region of a membrane-bound protein predicted to be embedded in the membrane.
g393.t1	contig_4	AUGUSTUS	157112	157960	-	ID=g393.t1;Parent=g393																	OG0004053	Pcac(1):Pinf(1):Ppar(1):Pcap(1):Psoj(1)	Pcac|g393.t1,Pcap|503105,Pinf|PITG_18080T0,Ppar|PPTG_13390T0,Psoj|472201	MSTSPSPVSKHLRCVPGFFLMGISDEPVDEFGDPPMRMGLVDGKAWPDVYKFMDQFKLKHPGRRIKLVILLRHGEATHNATKARVGDKVWEEEYEMRPEFIDAPLTDHGKEQADAAALMLEKQIAKCGLKLQRIFVSPLDRTLQTYDRVFARLRDIPVSVVELARETLGVVNCDRRKLMTPKQAAYPQLDFNHVASEKDTWWQPDHRETSEEIATRAAEFLDEVFYKKPESCVLVVSHSGFSRGCFAAVGHRYYRPRNAEFIPLLITDATEEELQLDASTLIX	GBGX01013231.1			.	.	.	PS00175;Phosphoglycerate mutase family phosphohistidine signature.;IPR001345;Phosphoglycerate/bisphosphoglycerate mutase, active site|PTHR23029:SF12;|PF00300;Histidine phosphatase superfamily (branch 1);IPR013078;Histidine phosphatase superfamily, clade-1|SM00855;;IPR013078;Histidine phosphatase superfamily, clade-1|PTHR23029;|G3DSA:3.40.50.1240;;IPR029033;Histidine phosphatase superfamily|SSF532…
g394.t1	contig_4	AUGUSTUS	159462	160166	+	ID=g394.t1;Parent=g394																	OG0013984	Pcac(1):Pinf(0):Ppar(0):Pcap(0):Psoj(1)	Pcac|g394.t1,Psoj|293434	MTYGKLQIHSLGLLWLLTTVYIVRVASKTLSSTKRSSTLVIQRPRFAGGLLTIPLDGTVQLIQCSTKEVAHGIIRFQYGPKGKTLVMRAANAFERKKWIAAIVDSLATHRAPNVATPTQTRTWKTVAQAIPRASSPNRVSITQELHPTVPRILHTRLSLHSLDAIKRLADGYDSLAQQWAQVATETRQFNAEISGLRVDPEHRAAHCVVCX	GBGX01006050.1			.	.	.	.
g395.t1	contig_4	AUGUSTUS	161183	163498	+	ID=g395.t1;Parent=g395			Yes				secreted										OG0004054	Pcac(2):Pinf(0):Ppar(2):Pcap(0):Psoj(1)	Pcac|g395.t1,Pcac|g397.t1,Ppar|PPTG_13391T0,Ppar|PPTG_13394T0,Psoj|293435	MTTGNFHVQSCGLIWFLTNVYLVHVALVDAKYPTDAAFNLIIHRPRIAGGTLTIPIDSSVRLVKCSRKEASHNTIRLRYGKTRKCLVMRASDSLEREKWLVGIIQAMAAAQNLGPTSTVLDTSTETAPETASLHQFARVKEPSARVQLEASLIQSSVDTISSSADRLDHDFIPVLQLRVSSTSSAVAPIDMVQQRSSVDQVRTSSINHVQRRVLSTVYLVCTPRAKIASTKHTTQAIHNLVVERPRIAGGTLTIPLDSTVKFVKSWSKDIEHNIIRLTHGSNSKNLVLRAPSPQEREQWMTAIASALSTPLQSAEHVPISTARTPPRNAVKMSTKMRMAKCTKKTQPQRSTIHHVVSASTPRTIGRIPTTSGPPSAMSSQHTTPLPQRPIVPQTCSLRR…	GBGX01016758.1			.	.	.	SSF50729;;IPR011993;PH domain-like|PS50003;PH domain profile.;IPR001849;Pleckstrin homology domain|G3DSA:2.30.29.30;;IPR011993;PH domain-like
g396.t1	contig_4	AUGUSTUS	163850	164752	+	ID=g396.t1;Parent=g396	Yes	Yes	Yes	Yes			secreted										OG0004055	Pcac(1):Pinf(1):Ppar(1):Pcap(1):Psoj(1)	Pcac|g396.t1,Pcap|98326,Pinf|PITG_18076T0,Ppar|PPTG_13393T0,Psoj|293431	MCSQKSLLILVALFIAPLQALPPPDESNVPFTLRYVPGFFKQGTPFVEIPASNPEHLGLLDNVTWTDVDAYINARAIQGVDVKLFLFLRHGEGIHNVAEATYGTEAWDRYYSKLAKYTDAKLTKLGMQQADKASERIDEELNRGLTLQEVVVSPLERTLHTAMIAYQNHQKIPKRSMEWSRETIGVCTCDLRGTISSKAGQYPSIDFSDVWSDADPWWTPDHRETELHINDRARIFLNRVFYGHRATHVGVVTHSGLTTAAMRVIGHRKYSVATAEVIPFLLEDTTVHAIPSILSGKDDMX	GBGX01016758.1			.	.	.	SSF53254;;IPR029033;Histidine phosphatase superfamily|PF00300;Histidine phosphatase superfamily (branch 1);IPR013078;Histidine phosphatase superfamily, clade-1|PTHR23029:SF12;|SM00855;;IPR013078;Histidine phosphatase superfamily, clade-1|G3DSA:3.40.50.1240;;IPR029033;Histidine phosphatase superfamily|PTHR23029;
g397.t1	contig_4	AUGUSTUS	164985	165763	-	ID=g397.t1;Parent=g397			Yes				secreted										OG0004054	Pcac(2):Pinf(0):Ppar(2):Pcap(0):Psoj(1)	Pcac|g395.t1,Pcac|g397.t1,Ppar|PPTG_13391T0,Ppar|PPTG_13394T0,Psoj|293435	MTTGNFHVQSCGLIWFLTNVYLVHVALVDAKYPTDAAFNLIIHRPRIAGGTLTIPIDSSVRLVKCSRKEASHNTIRLRYGKTRKCLVMRASDSLEREKWLVGIIQAMAAAQNLGPTSTVLDTSTETAPETASLHQFARVKEPSARVQLEASLIQSSVDTISSSADRLDHDFIPVLQLRVSSTSSAVAPIDMVQQRSSVDQVRTSSINHVQRRCAREHVSAAVQFLTSFGQGCSTSX	GBGX01016758.1			.	.	.	.
g398.t1	contig_4	AUGUSTUS	166076	166624	-	ID=g398.t1;Parent=g398																	OG0004056	Pcac(1):Pinf(1):Ppar(1):Pcap(1):Psoj(1)	Pcac|g398.t1,Pcap|41284,Pinf|PITG_18075T0,Ppar|PPTG_19458T0,Psoj|435779	MKDSQHVPDIWRDSLVRYLGYANELGESFRPIVPRLVVPSYFVAFGYVLGDTFDKATKAHATAVDQQVSSRKRNALVADAIIDTLAWQTMASVVIPGFTINRVVAMSSFVVQRAAKNSPVVRRWTPTAIGVGVIPLIIHPIDSFVDLAMDKTVRKWSKTFIGKX	GBGX01017384.1			.	.	.	PF10558;Mitochondrial 18 KDa protein (MTP18);IPR019560;Mitochondrial 18kDa protein|PTHR11001;
g399.t1	contig_4	AUGUSTUS	170709	173258	+	ID=g399.t1;Parent=g399																	OG0004057	Pcac(1):Pinf(1):Ppar(1):Pcap(1):Psoj(1)	Pcac|g399.t1,Pcap|80315,Pinf|PITG_18074T0,Ppar|PPTG_13395T0,Psoj|460172	MLDPSLRLAPVSESENVDRRLKPQLGKTRKASHKKKLKVVNSSNNEARPLADILRLSDGVEANRPGSEVHAGTHWDNDNVWDASMLKKVVAFYVDSVTTHANDKDELKPTRFRVCFRMARDLALLQNDFYIDELLKVYDTSFKGKFISGMEDEQMNFELFLEQLVESHPTYRKYVDLRLRQHYTAPLSALDWLTQNHLRPHIVQRKRARARTIQSKTFWIWESIPTDMDLALEKLLPAIKKYMRVLGQFFLRQAVQSSSTTNKPRDYRMSSNAFISLMKQVRVFPQLFHRRELENAVRLSCCSSPETEKLNFPEFIETLVRCSCTLRWGELDGSKTASENNDDTVVVIKFVMLIFAMEGQGSVLKKRNEDVSAILGFLGQQQKKKQAEKLFRFRKMLAD…	GBGX01002546.1			.	.	.	.
g400.t1	contig_4	AUGUSTUS	173339	174442	-	ID=g400.t1;Parent=g400																	OG0004058	Pcac(1):Pinf(1):Ppar(1):Pcap(1):Psoj(1)	Pcac|g400.t1,Pcap|539123,Pinf|PITG_18073T0,Ppar|PPTG_13396T0,Psoj|554092	MDRYQRIEKGGSIGEGTYGVVYKSLDLKTKKVVALKRIRLETEDDGIPSTALREISVLRELEHCNIVSLLDCLQEDGKLFLVFEFMDKDLKRYMEHTLGKLEPAQIKSFLYQLLKGLAFSHSRGIMHRDLKPQNLLVNATGELKIADFGLARAFSLPIKKYTHEVVTLWYRAPEILLGQEVYSPPVDIWSVGVIFAEMVSKKPLFPGDSEIDQLYRIFRTFGTPNEATWPGVTKLRDYAPTFPKWRKKNMRELFPQLDESGINLLESMLQYDPAARISAKEALRHPYFDDVDSEFLX	GBGX01006153.1			Rattus norvegicus	Q63699	Cyclin-dependent kinase 2	PS50011;Protein kinase domain profile.;IPR000719;Protein kinase domain|PS00107;Protein kinases ATP-binding region signature.;IPR017441;Protein kinase, ATP binding site|SM00220;;IPR000719;Protein kinase domain|G3DSA:3.30.200.20;|PS00108;Serine/Threonine protein kinases active-site signature.;IPR008271;Serine/threonine-protein kinase, active site|G3DSA:1.10.510.10;|PTHR24056:SF220;|PTHR24056;|SSF56…
g401.t1	contig_4	AUGUSTUS	175574	176443	+	ID=g401.t1;Parent=g401																	OG0004059	Pcac(1):Pinf(1):Ppar(1):Pcap(1):Psoj(1)	Pcac|g401.t1,Pcap|503108,Pinf|PITG_18072T0,Ppar|PPTG_13397T0,Psoj|284122	MLHDLEAPTAWLRMADPVNWNEWKLALDKPSLLSAGALKTVELVEKADDGKLAHDVDDLSAIFEGLVDGADISLPCDDLEETPTGSEDASAAWIDSLDDDVVNVNDLSAAFDALVEEQEKMVTAPADDEDEEMEDADSDDEVSANVKIIPSAPVWANMAPLDPRSCIRTPVFKNLDSRIPRVQMPRIDFSFSPNGAAVKVAGTPGVSRSAQSMSPRSEKVKVTKYHHDPKTCWICKSSKTPEKKRALHRYHEKRTRRNWKRGPRYSGRSNVATSRVRNGGRFICTTRWIX	GBGX01000329.1			.	.	.	PTHR31717;|PF06203;CCT motif;IPR010402;CCT domain|PS51017;CCT domain profile.;IPR010402;CCT domain
g402.t1	contig_4	AUGUSTUS	176937	178079	+	ID=g402.t1;Parent=g402																	OG0004060	Pcac(1):Pinf(1):Ppar(1):Pcap(1):Psoj(1)	Pcac|g402.t1,Pcap|559091,Pinf|PITG_18071T0,Ppar|PPTG_13398T0,Psoj|284121	MSSKFLNDKKKKLQAFKNTTNANDSMAKSYLEKFSWDLMRAVDEFYANGGESLTPVKKSTVSMDALNAWFDSYIDPDDDEDAINEEGILKFCEDIGVDPQDLVVLVIAWKMQAVYMCAFTRKEWQKGMQEMDCDSVTKLKAKIPQLREAIASENEFKKFYCFCFGFSKEPGQKSLSIDIAVAMWELLLPARFEKLTASWLAFLAEKKPVKGVTRDTWDLLFDFFVKVRESYDNYDENEAWPVLIDDYMMWIDSKKX	GBGX01015158.1			.	.	.	PF14555;UBA-like domain|SSF46934;;IPR009060;UBA-like|PTHR12281;;IPR014764;Defective-in-cullin neddylation protein|PS51229;DCUN1 domain profile.;IPR005176;Potentiating neddylation domain|G3DSA:1.10.8.10;|PF03556;Cullin binding;IPR005176;Potentiating neddylation domain
g403.t1	contig_4	AUGUSTUS	178528	182071	+	ID=g403.t1;Parent=g403																	OG0004061	Pcac(1):Pinf(1):Ppar(1):Pcap(1):Psoj(1)	Pcac|g403.t1,Pcap|525248,Pinf|PITG_18070T0,Ppar|PPTG_13399T0,Psoj|554083	MSAVAFSSAEELPERTFFPKVYMHQYKQQLSELTKRLTLLLEEDELLEVEYEGEAVSALPRNSVWQNLCALGNCSVVLNDVMDQFKQKIQESAAVDQEAFELERTQSSSSIDCSSSDDVDEEIDVGFDDVEPVKGRKAAVALNNDVTQRVENALRDDEEFERFKANALEFGMGHESAESFYAYLAQQIPAPVLDSIVVDFARLLPQPALRVPLLKAHYEHMQNELSRPSISSFRNKSYSTAVTSRSSTSSSIDEAGSSDEEDEEYPSTIRLRTFNHLVFVIHGIGQHIDFRDGEFKSWNGETGVEGGNHAFRDIFRSMLETTFQDIPLALEMQSIEWHEDLHDPTGLDNIFDLISPEGSSAIREFNKETFMDVMYYLSPRYGQLIVDSVTQQLNEKYRV…	GBGX01017346.1			.	.	.	PF02862;DDHD domain;IPR004177;DDHD domain|SSF64268;;IPR001683;Phox homologous domain|PS51043;DDHD domain profile.;IPR004177;DDHD domain|G3DSA:2.30.29.30;;IPR011993;PH domain-like|SSF53474;;IPR029058;Alpha/Beta hydrolase fold|PTHR23509;|PF00787;PX domain;IPR001683;Phox homologous domain|PS50195;PX domain profile.;IPR001683;Phox homologous domain|SM01127;;IPR004177;DDHD domain|SM00233;;IPR001849;Pl…
g404.t1	contig_4	AUGUSTUS	182175	184489	-	ID=g404.t1;Parent=g404																CAZY:GH3.hmm	OG0004062	Pcac(1):Pinf(1):Ppar(1):Pcap(1):Psoj(1)	Pcac|g404.t1,Pcap|97910,Pinf|PITG_18069T0,Ppar|PPTG_13400T0,Psoj|474751	MPTDQHVQRRVEEMMSTMDLDAMLGQMAQLDVSTILYPNRTLNRAVVHEHAILNVGSYLNTPGAELNDSNANSTHNFSPREWRNLITEIKDIYASHGSHPVIYGLDSVHGANYVRGAVLFGQQINAAATFNPDLVYTMGRITARDTGAAGIPWLFSPILEISQNPLWARTFETFGEDPHLVSIMADAIIRGIQSNGTTSACMKHIIGYSKTPSGHDRVGVTISDFELLNHFAPSFMAAIKAGAMTAMESYISINGVPVVANTKILQDLVRHDMGFDGLIVTDYAEIHNLHVWHRVARTDQDAVRMALTNAPLDMSMVPYNTSFIDMARLTVQQNPALLGRIKDSTRRILTTKMKLGLYENALPGTEADIALVGNNESRQAALELARESVILLKNEDDVL…	GBGX01002328.1			Dictyostelium discoideum	Q23892	Lysosomal beta glucosidase	SSF51445;;IPR017853;Glycoside hydrolase superfamily|SSF52279;;IPR002772;Glycoside hydrolase family 3 C-terminal domain|G3DSA:3.40.50.1700;;IPR002772;Glycoside hydrolase family 3 C-terminal domain|PF14310;Fibronectin type III-like domain;IPR026891;Fibronectin type III-like domain|PR00133;Glycosyl hydrolase family 3 signature;IPR001764;Glycoside hydrolase, family 3, N-terminal|SM01217;;IPR026891;Fi…
g405.t1	contig_4	AUGUSTUS	185608	187260	-	ID=g405.t1;Parent=g405			Yes		Yes												OG0000648	Pcac(5):Pinf(1):Ppar(1):Pcap(1):Psoj(7)	Pcac|g22438.t1,Pcac|g405.t1,Pcac|g422.t1,Pcac|g425.t1,Pcac|g426.t1,Pcap|78967,Pinf|PITG_18068T0,Ppar|PPTG_13403T0,Psoj|321402,Psoj|327113,Psoj|469924,Psoj|470195,Psoj|472714,Psoj|474391,Psoj|509201	MFGIIGGMHALQVLNILIMSIRARRITLRSEGSNMIQTLVVKRMMPSRFVTRNSSQPTSRTTGPFAYIWINVFSRKGIFGVESEHFSTVFAVREVLEASSQTYQAYRASNLLPRAGMNALIVGLLVTNCWTTAGIQLFLRKSPALERVVTLTYDALLSFGMMIVVPLIIFIPYIEAFNFEYSIFKNPDVLYDPVPLATMVLENRLIFASSLFDFATKLIPQLSIFLSLVTVSELLGRSDVKVIPSTNRHSIQSVAVKPKAGSDGIGKPSEVDKTIGNPKNSGQFASLRALHKWKHVIAIVLFILWGTIILLLHGLAAQRAANYEVIGCRAVTRPWFSNGKEPCSSLVYDCHARNTTSPDGSSFDKLDHVTLATLAIAHCPELKMPPDFQRLENLVMFHL…	GBGX01015880.1			.	.	.	G3DSA:3.80.10.10;;IPR032675;Leucine-rich repeat domain, L domain-like|TMhelix;Region of a membrane-bound protein predicted to be embedded in the membrane.|SSF52058;;IPR032675;Leucine-rich repeat domain, L domain-like
g406.t1	contig_4	AUGUSTUS	192447	193116	+	ID=g406.t1;Parent=g406																	OG0001145	Pcac(1):Pinf(0):Ppar(5):Pcap(3):Psoj(1)	Pcac|g406.t1,Pcap|14090,Pcap|18030,Pcap|20395,Ppar|PPTG_02688T0,Ppar|PPTG_06348T0,Ppar|PPTG_07290T0,Ppar|PPTG_12620T0,Ppar|PPTG_19548T0,Psoj|306814	MPTTPELLRAQRQEQEIEEARSPLRSVNDARSVISNEQPSPNVNVSHEMCLLRMEESDLSWRLELINLVDAPDFSDLLSEYSTLDITTQYVRVPVDVHSLKLLFGNPVGSIQIRQHLRAEPLTNSQATNHNHRVLLSTAEAAAVAPQQTRNESSRVDDVGDALEAPLNHHQNGARQTPLQTLLSSNEGLLVPTPATKSX	GBGX01003483.1			.	.	.	.
g407.t1	contig_4	AUGUSTUS	194988	195278	+	ID=g407.t1;Parent=g407																	OG0000027	Pcac(21):Pinf(29):Ppar(5):Pcap(8):Psoj(23)	Pcac|g14673.t1,Pcac|g15899.t1,Pcac|g15909.t1,Pcac|g17559.t1,Pcac|g19807.t1,Pcac|g19814.t1,Pcac|g20779.t1,Pcac|g20781.t1,Pcac|g20782.t1,Pcac|g20897.t1,Pcac|g21098.t1,Pcac|g21967.t1,Pcac|g22106.t1,Pcac|g22121.t1,Pcac|g22124.t1,Pcac|g22413.t1,Pcac|g23609.t1,Pcac|g407.t1,Pcac|g5190.t1,Pcac|g7609.t1,Pcac|g8597.t1,Pcap|12454,Pcap|12483,Pcap|20208,Pcap|20210,Pcap|22051,Pcap|22110,Pcap|529017,Pcap|533316…	MVFVVALPRTGRGNTALLLFQDHFTGFVITKAMCDTGAFEVTKVFEECAFRHFGAPSLIRHDRDPRFMSEVFQKFSEMMQSRSRATLSYRHPANGQX				.	.	.	SSF53098;;IPR012337;Ribonuclease H-like domain|G3DSA:3.30.420.10;;IPR012337;Ribonuclease H-like domain|PS50994;Integrase catalytic domain profile.;IPR001584;Integrase, catalytic core
g408.t1	contig_4	AUGUSTUS	196481	196951	-	ID=g408.t1;Parent=g408																	OG0001616	Pcac(8):Pinf(0):Ppar(0):Pcap(0):Psoj(0)	Pcac|g15356.t1,Pcac|g18057.t1,Pcac|g19648.t1,Pcac|g20207.t1,Pcac|g20292.t1,Pcac|g3490.t1,Pcac|g408.t1,Pcac|g5900.t1	MVFAPRGMDPRVVEDAIKENFDFAEPAPFRIAAGAPPLSLSLVNRSGIRIFTETGLGELGPDSDGGSEDADSADDGLGSPNTRGASLNTSWFGTPSPGSPSSHHDVSANSATAPADSFSSAPASVPPGSSAMGLLVAAATAASTMVAPQSMVSAPSX				.	.	.	.
g409.t1	contig_4	AUGUSTUS	198954	199373	+	ID=g409.t1;Parent=g409																	OG0015200	Pcac(1):Pinf(0):Ppar(0):Pcap(0):Psoj(0)	Pcac|g409.t1	MATISERAVSFGYSELEDSRAVDEDLGYDDDREESTPPTEAKAEPREEAVLSAGSREAAKPLSRNLADERSAVTRTDAAYYEWGDEEKEDEPSSKAARDLDVNGDTPAADKAWRGAVRRRPSDWIEQFNPHQTRQSDLGX				.	.	.	.
g410.t1	contig_4	AUGUSTUS	199456	200211	+	ID=g410.t1;Parent=g410																	OG0015201	Pcac(1):Pinf(0):Ppar(0):Pcap(0):Psoj(0)	Pcac|g410.t1	MGMKIRNYSSNLTLKEWLPSEAGADLHKWKKKLRAAFGVKDIGNVRQPVARAAVPAANPAMIPLPDTPARAREDTRDFGDNVFSKGEESPYFQDSHMVRPRSASRARRLSTYSEGSYANRGAPRSSGGAHGRRSVNHRSEDSSDSDYDCWGQVDEAPRKELARQMEALCPAGTTDLGSRIELAMHIPLDRIKRFSGRRNKSDNSIDWLKTFVFEMKGTRTRPDEWYVAFELSLQDEAIYRYRYPPKKTRRKX				.	.	.	.
g411.t1	contig_4	CodingQuarry_v2.0	200437	201075	+	ID=g411.t1;Parent=g411																	OG0015202	Pcac(1):Pinf(0):Ppar(0):Pcap(0):Psoj(0)	Pcac|g411.t1	MRDLGRLRLTDIRELEEVLVDLPKGEERLVARGAIQQSWSVGDSYRRGDTRSRSRSRSKSRAEQDRSNHRKRRDYDSLDRRKRREQGRPREDMRRASRVTFADAAEQDWVAELNGRGCKASRATVRRDASSVDDFVSSCSDGSSSSDSLRQLAAAIKSERRSIAEGTYTRNNHRPRRNKQTGRGDDRERREVERGGRENRRRSFGPCAACGGX				.	.	.	.
g412.t1	contig_4	CodingQuarry_v2.0	201920	202294	+	ID=g412.t1;Parent=g412																	OG0015203	Pcac(1):Pinf(0):Ppar(0):Pcap(0):Psoj(0)	Pcac|g412.t1	MFPGEIMLSLLKSKTMETNPVGRREVTCPSPKGMYGGAPECADFGLQMNRRSGETHQLWARRTEKLIPILLTNRRGDPVKVRLANATDKGTWYAGLTDFIVGVPHGDLPRGISYVNLTSQRYKDX				.	.	.	.
g413.t1	contig_4	AUGUSTUS	203365	204095	+	ID=g413.t1;Parent=g413																	OG0000022	Pcac(38):Pinf(0):Ppar(1):Pcap(54):Psoj(1)	Pcac|g11418.t1,Pcac|g11419.t1,Pcac|g11564.t1,Pcac|g12779.t1,Pcac|g14606.t1,Pcac|g14919.t1,Pcac|g17356.t1,Pcac|g17689.t1,Pcac|g20061.t1,Pcac|g20998.t1,Pcac|g21000.t1,Pcac|g21337.t1,Pcac|g21586.t1,Pcac|g22216.t1,Pcac|g22324.t1,Pcac|g22571.t1,Pcac|g22782.t1,Pcac|g23302.t1,Pcac|g23384.t1,Pcac|g23386.t1,Pcac|g23517.t1,Pcac|g23571.t1,Pcac|g23573.t1,Pcac|g23731.t1,Pcac|g23738.t1,Pcac|g23801.t1,Pcac|g238…	MEYTMPLVDDLQTELEHYLWVCSLDAASGFWAVMVTRRARKISAFVWALGHFEWLRMPFGSLAKRREPDEPSLGTAMVRTPVRTKLTADREASQVMDPLQVLFDSLEAKMFTTGEPDELSPVPVFEHMSFVNDICFGGETFDSCLATLDRLLSRFGKWGLTKSLFIKSKVSFLSHEVSRVGIRADPKKMQAIATLPFPTSKKGMX				.	.	.	SSF56672;|PTHR10178;|PTHR10178:SF302;
g414.t1	contig_4	AUGUSTUS	204513	204974	+	ID=g414.t1;Parent=g414			Yes				secreted										OG0015204	Pcac(1):Pinf(0):Ppar(0):Pcap(0):Psoj(0)	Pcac|g414.t1	MEWLANSKTLFGRAVLFAVMLSPRDLVVEKVSKKDVPFAQLLQSTVTSFVDLETSLAPVAPLSRGSATVRMDPALLYAQLPLGYDGFVLSFGGSANTENYGCYGSGSWTLWRLPEWTIMIATSDFLELTTVNFDEYTGMNHGVKAAVDSTSTIX				.	.	.	.
g415.t1	contig_4	AUGUSTUS	205551	206003	+	ID=g415.t1;Parent=g415																	OG0000801	Pcac(7):Pinf(1):Ppar(2):Pcap(0):Psoj(3)	Pcac|g11073.t1,Pcac|g17357.t1,Pcac|g17690.t1,Pcac|g19668.t1,Pcac|g22939.t1,Pcac|g415.t1,Pcac|g4315.t1,Pinf|PITG_14148T0,Ppar|PPTG_00160T0,Ppar|PPTG_07857T0,Psoj|322525,Psoj|404747,Psoj|422176	MDRATETASDVSCESSPVLKELLPASNEPSSVPSAYDMDQVAVQPERRRRIAVTQSEEARWRNTKSVQTGDADKLSYREAKEAWKWSDKFVLTEHQIIYYAGLNRRRGTDQEEGIQLRLVVPTTMVQQVLQKCHDWLEASIREWFGLTNEX				.	.	.	.
g416.t1	contig_4	CodingQuarry_v2.0	206711	207016	+	ID=g416.t1;Parent=g416																	OG0015205	Pcac(1):Pinf(0):Ppar(0):Pcap(0):Psoj(0)	Pcac|g416.t1	MSKEYQASEKGRRSKEHTETLGRMERCSVRCVKSDDAADYGLNARAGGTRTARMQARTLFEVGSCAWLYMERVKPGLVKKLAQLWYGPFCIKAKVEEFAMRX				.	.	.	.
g417.t1	contig_4	AUGUSTUS	207866	208330	-	ID=g417.t1;Parent=g417																	OG0000161	Pcac(15):Pinf(0):Ppar(5):Pcap(0):Psoj(16)	Pcac|g17358.t1,Pcac|g19680.t1,Pcac|g20413.t1,Pcac|g21547.t1,Pcac|g21631.t1,Pcac|g21768.t1,Pcac|g22605.t1,Pcac|g22849.t1,Pcac|g23345.t1,Pcac|g23587.t1,Pcac|g23661.t1,Pcac|g23792.t1,Pcac|g417.t1,Pcac|g749.t1,Pcac|g9372.t1,Ppar|PPTG_03574T0,Ppar|PPTG_09729T0,Ppar|PPTG_13360T0,Ppar|PPTG_17529T0,Ppar|PPTG_19769T0,Psoj|246387,Psoj|251303,Psoj|254484,Psoj|259239,Psoj|259675,Psoj|330518,Psoj|334895,Psoj|…	MFRNLSFDKEVAKVILRHWKEYDKSRKQWVDVLWIHHKRNFQGEWLVDEEAKPEEQKELPPELVFESSTPLMSLENLPWEPTSVVWNASVMTLDAAEPWCNCWLQKPHLYSFNTTFLPCNPTARIFVPHGHTPQSVGPRIVIDGSVSTWEVVIGX				.	.	.	.
g418.t1	contig_4	AUGUSTUS	210737	211747	-	ID=g418.t1;Parent=g418																	OG0000717	Pcac(12):Pinf(2):Ppar(0):Pcap(0):Psoj(0)	Pcac|g18883.t1,Pcac|g21400.t1,Pcac|g21462.t1,Pcac|g21629.t1,Pcac|g21630.t1,Pcac|g21717.t1,Pcac|g22871.t1,Pcac|g22872.t1,Pcac|g22933.t1,Pcac|g23499.t1,Pcac|g2982.t1,Pcac|g418.t1,Pinf|PITG_16050T0,Pinf|PITG_22295T0	MSGFARPTTARVLDLTGYLSPSSSPVSGDDSTPRSDEPAHANADMRHASSAGALDLSDTSLTVPAAPPAVDHAFTPQSAFPGVSENTLRDIVDEAESVASFRSLDTSATQLASVAKVLVRAMVQHPRSINQAFWDQFDRAQTVAEFDSAVGAGTSQVFDTSADVGKLCARLESAYAGRQALKHQLLTQAGLRDNAELYAHQATAEIEESKADLNRTKASDAAHLRRAMDAQATIDASTETVSKHQKFVESIQDGNGELDRIVGRLARRPQGNSATSSQVCRWQTAPLAATGLADVLGVARDPSPTKRRGLRMPKAX				.	.	.	Coil;
g419.t1	contig_4	AUGUSTUS	216622	218329	-	ID=g419.t1;Parent=g419																	OG0000079	Pcac(12):Pinf(0):Ppar(1):Pcap(34):Psoj(5)	Pcac|g11333.t1,Pcac|g14920.t1,Pcac|g15359.t1,Pcac|g17688.t1,Pcac|g18827.t1,Pcac|g19938.t1,Pcac|g22781.t1,Pcac|g23574.t1,Pcac|g23718.t1,Pcac|g23775.t1,Pcac|g419.t1,Pcac|g6490.t1,Pcap|101830,Pcap|109283,Pcap|112189,Pcap|113950,Pcap|129319,Pcap|132835,Pcap|133521,Pcap|133675,Pcap|133735,Pcap|133854,Pcap|39612,Pcap|39684,Pcap|42040,Pcap|42050,Pcap|42051,Pcap|42055,Pcap|43146,Pcap|43337,Pcap|43434,Pca…	MQKQQRLYDELLSRQRPAVEWREYPVPTAVDRRPRLEGAEPELTCAERWVKIDAAAEASAPTVDSGVGVKVTHTGVSGSDSSVLSSAEGPCDAEDGPVSAVLHTRDVDLHGAKCGGDRDRFGDRANSAEKNTTANFGVGTVSSAIMNSATTVFDPGGDRNDSVWAERSAYAPMDTSWEDGTWGPSDISLMDASTGFPATVNSASAKFDPGCDNADLKSSNQGVSLPDLACGDKGTPLADATNSATMLRLGSAEIDATEVGTHSVEDSAETLRLYYLVAVSTDEGEGDAKEIGDLNQFEHEGTDFDLADYAHELAFLPDLAEVVPTELYYDAPNVKSSCHTPEQSARLVAVLQTHALIMISSGNALPNPAYGVVCDIGIQRHGVLKAGLIAFSSGPWASP…				.	.	.	SSF56672;|PTHR10178:SF302;|PTHR10178;|G3DSA:3.10.10.10;
g420.t1	contig_4	AUGUSTUS	219553	220776	-	ID=g420.t1;Parent=g420																	OG0015206	Pcac(1):Pinf(0):Ppar(0):Pcap(0):Psoj(0)	Pcac|g420.t1	MQIPVTVRTSKKTPSRSASKGSRNSCLHSAAVGTELGGGDDEDAEPCDRGDPGALVKGYIRHLSFDKAEEDNSQYLEVRSHASLDKITELDGKRYRSDASLQWLKKFIYEMKSTRMPQNYCEAFLDYYCSQFDQSARTRHYSARHKENEPICDFLVRLNGYARAAKIQYENGGADAGDHVENFLLHCGDGDVMVLVYPLPLDDISKVEQVINRRILGEKRKKQCDRLVTMRSRYVKRKEQSRRAEPHREDRRDGNRDDRRDDRRNHKQDSRQRRVTVAEANSEEEESNRRPPSSYDSEGDWSLEVQSSEDDSAYGSDYMDTGFVSDKSKNTGRRESSARGRDDSSRDRTNSANRPSRPFDRRDQSNRRDGSRDRPPX				.	.	.	.
g421.t1	contig_4	CodingQuarry_v2.0	221595	221780	-	ID=g421.t1;Parent=g421																	OG0000543	Pcac(5):Pinf(0):Ppar(0):Pcap(0):Psoj(12)	Pcac|g17299.t1,Pcac|g19075.t1,Pcac|g2709.t1,Pcac|g3795.t1,Pcac|g421.t1,Psoj|321075,Psoj|328651,Psoj|333423,Psoj|333434,Psoj|333465,Psoj|335070,Psoj|335080,Psoj|337818,Psoj|489736,Psoj|501183,Psoj|512663,Psoj|522173	MVKGSATPSDGSPATAGGSPLAGPGSTDQRTVQFDDAGQDQGSKSGEASEGEYEEKAWNAEX				.	.	.	.
g422.t1	contig_4	AUGUSTUS	223563	225404	-	ID=g422.t1;Parent=g422			Yes		Yes												OG0000648	Pcac(5):Pinf(1):Ppar(1):Pcap(1):Psoj(7)	Pcac|g22438.t1,Pcac|g405.t1,Pcac|g422.t1,Pcac|g425.t1,Pcac|g426.t1,Pcap|78967,Pinf|PITG_18068T0,Ppar|PPTG_13403T0,Psoj|321402,Psoj|327113,Psoj|469924,Psoj|470195,Psoj|472714,Psoj|474391,Psoj|509201	MFGIIGGMHALQVLNILIMSIRARRITLRSEGSNMIQTLVVKRMMPSRFVTRNSSQPTSRTTGPFAYIWINVFSRKGIFGVESEHFSTVFAVREVLEASSQTYQAYRASNLLPRAGMNALIVGLLVTNCWTTAGIQLFLRKSPALERVVTLTYDALLSFGMMIVVPLIIFIPYIEAFNFEYSIFKNPDVLYDPVPLATMVLENRLIFASSLFDFATKLIPQLSIFLSLVTVSELLGRSDVKVIPSTNRHSIQSVAVKPKAGSDGIGKPSEVDKTIGNPKNSGQFASLRALHKWKHVIAIVLFILWGTIILLLHGLAAQRAANYEVIGCRAVTRPWFSNGKEPCSSLVYDCHARNTTSPDGSSFDKLDHVTLATLAIAHCPELKMPPDFQRLENLVMFHL…	GBGX01015880.1			.	.	.	G3DSA:3.80.10.10;;IPR032675;Leucine-rich repeat domain, L domain-like|TMhelix;Region of a membrane-bound protein predicted to be embedded in the membrane.|SSF52058;;IPR032675;Leucine-rich repeat domain, L domain-like
g423.t1	contig_4	AUGUSTUS	227061	230021	+	ID=g423.t1;Parent=g423																	OG0002480	Pcac(1):Pinf(1):Ppar(2):Pcap(1):Psoj(1)	Pcac|g423.t1,Pcap|539130,Pinf|PITG_18067T0,Ppar|PPTG_13401T0,Ppar|PPTG_13401T1,Psoj|343629	MGAELSRPLAGSDITNLREDSRRRVGSSSALDSRRQANKQQQQSGFPTSASTTALSSLGQTKGSRSSSANSKSLFSSMRRSRNNSKSTPPDSMSVMSGGDNAVESLDLPIVEWEGYVTKRGHLVRNWKMRFFTLEGNLVSYYENKVDARNRSHLKGRVNVASVKMDKVAKNGHGFDFSFETTEGKVFYCSVPTHFDQLAWVYFLEAGVDTVSMRQNNRPVYGTYRHGALPDMHTDKAYEAYRRMLGGDAAVVTELLSYFNKDLVFSSSYPKSTPFSGDYFGREGLLHFMGAFQSNVDLIEINVQECELDANGKSLIVKGTETLKSKHSGAVITQSWSHRVRFGPYGRILRFRVDVDLKSATGNWKSFGVKNPYSEMSDASIRSNRSLSISMKDFTVYNV…	GBGX01015457.1			.	.	.	SM00133;;IPR000961;AGC-kinase, C-terminal|PTHR24356;|SM00233;;IPR001849;Pleckstrin homology domain|SSF54427;;IPR032710;NTF2-like domain|G3DSA:2.30.29.30;;IPR011993;PH domain-like|SM00220;;IPR000719;Protein kinase domain|G3DSA:3.30.200.20;|SSF56112;;IPR011009;Protein kinase-like domain|SSF50729;;IPR011993;PH domain-like|PS50003;PH domain profile.;IPR001849;Pleckstrin homology domain|PS00107;Protei…
g424.t1	contig_4	AUGUSTUS	230226	231905	-	ID=g424.t1;Parent=g424																	OG0004063	Pcac(1):Pinf(1):Ppar(1):Pcap(1):Psoj(1)	Pcac|g424.t1,Pcap|4628,Pinf|PITG_18066T0,Ppar|PPTG_13402T0,Psoj|473073	MDLSAENPFADLMTKAVKLKGAQQAQLRTQYDSWPQYFQHSLFMQESVVTVRSKSFPERIAAAEDMKAAGNAHFNGEALEEAVAEYEKALAVFKYLENKDPGWKKKGIEDGDMLISDFKCDDPEDQKRLDALKVSCYLNIAVAKFKLKEYPVCIRACDDTLELDPQNVKAYYRRAQALITPASSGALEFDRAISDLQKAYAIDPENREVRKLLRELMEQRTKQRALDKVTFSGMFNRGQLYDEASAKKDAELDEVAREQKFQQEAEEAEALARGFEAKGKNEYAKEIRDKIAQAQEVRSRRLKCVDFFNPTPEMIANAKESGIDLTDRNVQQMLHDLQEEERNKTSSGQQCESKQSPPSAVESVDSLLKSMSSTEIAQLLSREGIDYHKISDREQFLET…	GBGX01018277.1			.	.	.	SM00028;;IPR019734;Tetratricopeptide repeat|Coil;|PS50293;TPR repeat region circular profile.;IPR013026;Tetratricopeptide repeat-containing domain|G3DSA:1.25.40.10;;IPR011990;Tetratricopeptide-like helical domain|PTHR10516;;IPR023566;Peptidyl-prolyl cis-trans isomerase, FKBP-type|SSF48452;;IPR011990;Tetratricopeptide-like helical domain
g425.t1	contig_4	AUGUSTUS	232404	234248	-	ID=g425.t1;Parent=g425			Yes		Yes												OG0000648	Pcac(5):Pinf(1):Ppar(1):Pcap(1):Psoj(7)	Pcac|g22438.t1,Pcac|g405.t1,Pcac|g422.t1,Pcac|g425.t1,Pcac|g426.t1,Pcap|78967,Pinf|PITG_18068T0,Ppar|PPTG_13403T0,Psoj|321402,Psoj|327113,Psoj|469924,Psoj|470195,Psoj|472714,Psoj|474391,Psoj|509201	MFGIIGGMHALQVLNILIMSIRARRITLRSEGSNMIQTLVVKRMMPSRFVTRNSSQPTSRTTGPFAYIWINVFSRKGIFGVESEHFSTVFAVREVLEASSQTYQAYRASNLLPRAGMNALIVGLLVTNCWTTAGIQLFLRKSPALERVVTLTYDALLSFGMMIVVPLIIFIPYIEAFNFEYSIFKNPDVLYDPVPLATMVLENRLIFASSLFDFATKLIPQLSIFLSLVTVSELLGRSDVKVIPSTNRHSIQSVAVKPKAGSDGIGKPSEVDKTIGNPKNSGQFASLRALHKWKHVIAIVLFILWGTIILLLHGLAAQRAANYEVIGCRAVTRPWFSNGKEPCSSLVYDCHARNTTSPDGSSFDKLDHVTLATLAIAHCPELKMPPDFQRLENLVMFHL…	GBGX01015880.1			.	.	.	G3DSA:3.80.10.10;;IPR032675;Leucine-rich repeat domain, L domain-like|TMhelix;Region of a membrane-bound protein predicted to be embedded in the membrane.|SSF52058;;IPR032675;Leucine-rich repeat domain, L domain-like
g426.t1	contig_4	AUGUSTUS	236298	237818	+	ID=g426.t1;Parent=g426																	OG0000648	Pcac(5):Pinf(1):Ppar(1):Pcap(1):Psoj(7)	Pcac|g22438.t1,Pcac|g405.t1,Pcac|g422.t1,Pcac|g425.t1,Pcac|g426.t1,Pcap|78967,Pinf|PITG_18068T0,Ppar|PPTG_13403T0,Psoj|321402,Psoj|327113,Psoj|469924,Psoj|470195,Psoj|472714,Psoj|474391,Psoj|509201	MLVPSAKLNIFNVVLLITTCWSTAAIQYFLKRSPVLQRVALFLCDAILSFGMMVVVPLVIFIPYVQVFNVSEGAFKNPNFLHDTVTISTLSLENRLIFASSFIDFATKFIPHIGILLSLMAVTNLVSRHDTRYNITQEGSVEVPKTIRKVNVRLSSTKTYSGPVQGPSVSSQVTPADQRETLRWPRKWEHTISLVVFFIWGLVILSLHVAAAQRAANYQVAGCRTITQPWFSSGKEPCSSLIYDCHARNTSTLDDASLEKLDPKTLVGLAVVHCPALRMPTTFQKFTSLMMIHIFNSTITSWDVDSSISASKHTRLLAILLRNIQLSEIPVGMRQPLPRILKTIRISGSNLTELPDDLSSKWSGLAVLAIEDSNLEAIPSGIFAMNVVVLSFMGNQVQV…	GBGX01014454.1			.	.	.	SSF52058;;IPR032675;Leucine-rich repeat domain, L domain-like|TMhelix;Region of a membrane-bound protein predicted to be embedded in the membrane.|G3DSA:3.80.10.10;;IPR032675;Leucine-rich repeat domain, L domain-like
g427.t1	contig_4	AUGUSTUS	237937	242452	-	ID=g427.t1;Parent=g427																	OG0002481	Pcac(1):Pinf(1):Ppar(2):Pcap(1):Psoj(1)	Pcac|g427.t1,Pcap|4629,Pinf|PITG_18065T0,Ppar|PPTG_13404T0,Ppar|PPTG_13404T1,Psoj|475308	MKKLFKLASKFHGVGPVVFAWHPNGTFLATAGKNGLVHIFDRQGEQHDEIGLDLTAPVVALEWDTEGSTLAILQQGSSVVPLWDNGTRSTLSLDTNLKDPTFARWSKEGSLLAVGTQKGNLVLYSKITRKLVPVVGKHSRRILCGSWNGDDKLVLGGEDRMLTVSNPQGDTIEQRELSHTPWDIKFGRKRGDSMKAAEQLIAIALSKAIILFNLQDPANPVELTFQTHYGNIIFIEWFADGMIMIAFSEGYLIVISTKIDEVGEELQSHRFFSDRIFTACYSSTLDRVALSGESGIKVVDMNTFTEVAADSIKLSDTEENEAHLMNFTSDGQILTVATQGGTVLNFLARMPRIHDHYGHYVAYLSSLRELSVVDTRRNETGSSSNGAIRIALSVEPSFV…	GBGX01014454.1			Homo sapiens	Q8NEZ3	WD repeat-containing protein 19	PF15911;WD domain, G-beta repeat|G3DSA:2.130.10.10;;IPR015943;WD40/YVTN repeat-like-containing domain|PTHR14920:SF0;|SSF50969;;IPR011044;Quinoprotein amine dehydrogenase, beta chain-like|SSF50978;;IPR017986;WD40-repeat-containing domain|G3DSA:1.25.40.10;;IPR011990;Tetratricopeptide-like helical domain|SM00320;;IPR001680;WD40 repeat|PTHR14920;
g428.t1	contig_4	AUGUSTUS	242529	244188	-	ID=g428.t1;Parent=g428																	OG0012911	Pcac(1):Pinf(0):Ppar(1):Pcap(0):Psoj(1)	Pcac|g428.t1,Ppar|PPTG_13405T0,Psoj|353423	MEHQSVLQVIASSLPRIPDQDLPCYRLRVGKTGNRNATNFCAQVYRHDVQQPIIECPYTVFKMEISFGKLRWKIARRFSEFVELHARLKMLIEESMLPQLPPSTCFSATEPSFLFQRRLHLENYLKGVFMVDVLQDSVPLLVFLGVLSTTYFDHVALRSYRNQILHLQVLEFYTRPGDLILFNGRARVSILQRSMTRAEWDHVAIVIPSGEGGTLQLLEATGDGVTLTPLTARLLAYSAFHVRYFALRKLRTPLLSRAIVNDLLGRFTAEVEGLCYGLSIRKILRAGQVEQSRSQDSTYFCSELVAEAYQSLGIISRFSEANNFWPGSFSPGDFVDTELSRHGASLSPEIIIDCKLLEVATATKVKHSQFX	GBGX01001178.1			.	.	.	SSF64268;;IPR001683;Phox homologous domain|SSF54001;|G3DSA:2.30.30.330;|G3DSA:3.30.1520.10;;IPR001683;Phox homologous domain|PF00787;PX domain;IPR001683;Phox homologous domain|PS50195;PX domain profile.;IPR001683;Phox homologous domain|PTHR15454;|SM00312;;IPR001683;Phox homologous domain
g429.t1	contig_4	AUGUSTUS	244948	246847	-	ID=g429.t1;Parent=g429																	OG0004064	Pcac(1):Pinf(1):Ppar(1):Pcap(1):Psoj(1)	Pcac|g429.t1,Pcap|41308,Pinf|PITG_18064T0,Ppar|PPTG_13406T0,Psoj|475236	MSSKIKDGLFMGDMDAAQDADFLQLNGIMHIVNCVPRQMPNIFQQSLGLSYTACDLEDELRRPFFDLKNREFTHIIQLIDRALERTESVLVHSLNGINRSPSIMIGYLMVRYCWGLDKAHEFVMTKRADMKLHESYVDQLCSLEAQIQEDRSARATERQMYEWSTHAADPKTDEVVLIHTFLNTASAPEANTALERRRDTSKRYRGAASERRLTWIDQTPEMRKMHPSLLVRPERPPNNSYNKMTAANGWVDLLDPSPALVHQAKTKEMAPEGGIYATRVAFADLSTSGLSSKLDALASSRYLDEPEFDLGVSEVHNIKRLHSFSAPKRTDVLDDEVSSSPSTASEELDFMPEVSNPRYLRGTVSSTNSRPRRLSSTVPTTSKRSSTSTKRASLPTNGR…	GBGX01015785.1			.	.	.	G3DSA:3.90.190.10;;IPR029021;Protein-tyrosine phosphatase-like|SSF52799;;IPR029021;Protein-tyrosine phosphatase-like|PTHR10159;;IPR024950;Dual specificity phosphatase|PF00782;Dual specificity phosphatase, catalytic domain;IPR000340;Dual specificity phosphatase, catalytic domain|PTHR10159:SF357;|PS50056;Tyrosine specific protein phosphatases family profile.;IPR000387;Tyrosine specific protein phos…
g430.t1	contig_4	AUGUSTUS	247038	248955	-	ID=g430.t1;Parent=g430																	OG0004065	Pcac(1):Pinf(1):Ppar(1):Pcap(1):Psoj(1)	Pcac|g430.t1,Pcap|36965,Pinf|PITG_18063T0,Ppar|PPTG_13407T0,Psoj|475692	MDAFLKRQLFAQDVVVLPGQPTDHGDDGIAHKESSLLKAHGGVVVGDDEQSSDRVNVVLLSGPTQDEMLKLLATRFPQAEILRAQWITDSVQKNRRLSTTYYRLLEPAATDPPPAKKQKVISSSAAFFAAQEATTATDTALPEPNFTPWATVQGSLYVLDARGKQQQEEAADKFKIAGFDLDGTLIVTKSGKKFAKDKNDWKLFHPTLVRDKLAQLARDGFTLTIFSNQNGIAKGHITAAQVQSKLEAIVKQLKLPMLVFLGTENDIMRKPRLGAWKEMVKLLSAKGEEAIDKEASFYCGDAAGRPKITGRAKDFAATDYKFALNAGIRFFTPEDLFLGTKQRIHTRPDTWELGFDPKSIALNDSTEPLLSPSSAEAAKSDQELIVLVGPPASGKSFFA…	GBGX01015785.1			.	.	.	PTHR12083;|G3DSA:3.40.50.1000;;IPR023214;HAD-like domain|SSF56784;;IPR023214;HAD-like domain|PTHR12083:SF6;|PS50172;BRCT domain profile.;IPR001357;BRCT domain|SSF52540;;IPR027417;P-loop containing nucleoside triphosphate hydrolase|G3DSA:3.40.50.10190;;IPR001357;BRCT domain|TIGR01664;DNA-3'-Pase: DNA 3'-phosphatase;IPR006551;Polynucleotide 3'-phosphatase|TIGR01662;HAD-SF-IIIA: HAD hydrolase, famil…
g431.t1	contig_4	AUGUSTUS	250065	252617	+	ID=g431.t1;Parent=g431																	OG0004066	Pcac(1):Pinf(1):Ppar(1):Pcap(1):Psoj(1)	Pcac|g431.t1,Pcap|97688,Pinf|PITG_18062T0,Ppar|PPTG_13408T0,Psoj|468130	MPQPQAPPRAAAAPRGNSAMAQFKPKRWQVEDRCGLCSIEFSLMNKRHHCRHCGLSVCGKHSRNKVIVPTSLSKVPQRVCDKCYPKCRSIARGLAPPPRRDLPDDKPRRHTLEARDEREYGQRMRSPGDGARKNLEGARRDNRTWNGDDDYEEPRRVMRRDAEPRTVHSTRDRRMRSPRAKSPHAARSPHGRDPREVVSSRGKSSRDRPSREGDLHPRDLFHDPRDKERRNRDPREMERRMRDPRERDPRERDRRNRDPRERDPRERDPRRDPRERERRERDPRERERCDRALHERDRFDGAPRVRTSRDSPGQKERHRMPTTEPTRNRKHEQMRSPVPSLVKRASGKTRADTSSTCRTTSSTLSNLYAALNASDEIKPQAPPPKPKPKRRKEEKENEK…	GBGX01018986.1			.	.	.	PTHR23164;|SM00028;;IPR019734;Tetratricopeptide repeat|PS50293;TPR repeat region circular profile.;IPR013026;Tetratricopeptide repeat-containing domain|Coil;|PF13181;Tetratricopeptide repeat;IPR019734;Tetratricopeptide repeat|PF13432;Tetratricopeptide repeat|PF01363;FYVE zinc finger;IPR000306;FYVE zinc finger|SM00064;;IPR000306;FYVE zinc finger|PS50178;Zinc finger FYVE/FYVE-related type profile.;…
g432.t1	contig_4	AUGUSTUS	253314	254514	+	ID=g432.t1;Parent=g432																	OG0004067	Pcac(1):Pinf(1):Ppar(1):Pcap(1):Psoj(1)	Pcac|g432.t1,Pcap|503116,Pinf|PITG_18057T0,Ppar|PPTG_13409T0,Psoj|308768	MPPANKAGEKKRSRPKKTEATVPKKKKQRRRKNSWDYEDDDGDVEFEDAGDDDSESEDKAPKPKKKRALPRKAPVKKEEKVPPVQKKKKATNVAQDEDQDDERDRALLEEKHRSRKQQYEHDSEQLLQEVRDLAWQEKKTQEKLIEKLKRDITTLSKQAEEERKKRKKEVDRLVAEKMREYDAKQRSREGADAEKKALRDHIKELESQFASFKRSTGPDDVVTVNAAAASAATAVQNSEAILQLNQANKLLELYRVVTSTDIRLIQSCDDDDDADDCTEVVCTTTDSATGNQFEFELAVPAIASSEIEYLPSETPPTGIKVPSYLREELSFSRSEMTKFIRSVLDVVIRKKKAX	GBGX01015125.1			.	.	.	Coil;
g433.t1	contig_4	AUGUSTUS	254704	255917	-	ID=g433.t1;Parent=g433																	OG0004068	Pcac(1):Pinf(1):Ppar(1):Pcap(1):Psoj(1)	Pcac|g433.t1,Pcap|98391,Pinf|PITG_18056T0,Ppar|PPTG_13410T0,Psoj|475208	MTQPADAAAPPAPPAANAEAPKAPASLPASPAPVAKKRRVERRERLRKSALCKHFDKPGGCPFPNCKFAHGRVEVNDSDTHSVAAQRRLIREQAIHRAEEQFQTADAGAVTSKRRGTMIERYYTEMFSCDTMGKPMEDQYVHMHSNRLCVVGVAASHPVMQEELVCVEFTQNVLESRVTGKKKKGGRFMLPNTVLCVLKCKSGREFTLYSCIRGALIEVNERLQKEPELLKQKHQSDGYLVILQPKKVEVAEIQESLLSNDEYKQFRAISKAKADSDASPQKPPESTSAEDMADILVKEEMKDEPMSDKLAVKVESSSDTVKEEPMSEDAPMEEX	GBGX01015125.1			.	.	.	G3DSA:4.10.1000.10;;IPR000571;Zinc finger, CCCH-type|PTHR13651:SF0;|PF01597;Glycine cleavage H-protein;IPR002930;Glycine cleavage system H-protein|G3DSA:2.40.50.100;|SSF51230;;IPR011053;Single hybrid motif|PF00642;Zinc finger C-x8-C-x5-C-x3-H type (and similar);IPR000571;Zinc finger, CCCH-type|PS50103;Zinc finger C3H1-type profile.;IPR000571;Zinc finger, CCCH-type|PTHR13651;
g434.t1	contig_4	AUGUSTUS	256144	257142	-	ID=g434.t1;Parent=g434																	OG0004069	Pcac(1):Pinf(1):Ppar(1):Pcap(1):Psoj(1)	Pcac|g434.t1,Pcap|97410,Pinf|PITG_18055T0,Ppar|PPTG_13411T0,Psoj|539065	MEALKKTFQGVTQNLSAEEERHQKCEDMREKALTKCSRVKFLVDAMEKLGCILEPGFFSSVECEGKINGGFHLDDEGKPGVVLCQNHIPDQEWMDRTMAHELIHAFDHCRNKIDWNKCEHHACSEVRAAALSGDCNWKYEFFRKNFNVSQQHQLCTRRRAKLSIEQNEACKGRGDECIDKVFDSCYRDWSPYREIPX	GBGX01015059.1			.	.	.	PTHR21711;|PF09768;Peptidase M76 family;IPR019165;Peptidase M76, ATP23|PTHR21711:SF0;|Coil;
g435.t1	contig_4	AUGUSTUS	257500	258116	-	ID=g435.t1;Parent=g435																	OG0004070	Pcac(1):Pinf(1):Ppar(1):Pcap(1):Psoj(1)	Pcac|g435.t1,Pcap|525255,Pinf|PITG_18054T0,Ppar|PPTG_13412T0,Psoj|353422	MLSRVSRVALRSAAARRTCANNMRLTQVAFFSEEAAKMPATAEEELALSPKVQTVLDQILDLNMVEIAELSHAIQTKFGIAESAFQVGMGGGAGGGAAPAAEEAKEEKTAFDVKLASFDAKSKIKVIKEVRAITGLGLKEAKELVEGAPSTLKKDVKKEDADALIEQLKAVGAVVELEX	GBGX01017544.1			.	.	.	G3DSA:1.20.5.710;|PD001326;RIBOSOMAL L7/L12 50S RIBONUCLEOPROTEIN CHLOROPLAST L12 PLASTID DIRECT SEQUENCING PEPTIDE;IPR013823;Ribosomal protein L7/L12, C-terminal|SSF48300;;IPR008932;Ribosomal protein L7/L12, oligomerisation|MF_00368;50S ribosomal protein L7/L12 [rplL].;IPR000206;Ribosomal protein L7/L12|SSF54736;;IPR014719;Ribosomal protein L7/L12, C-terminal/adaptor protein ClpS-like|PTHR24089;…
g436.t1	contig_4	AUGUSTUS	258379	259868	+	ID=g436.t1;Parent=g436	Yes	Yes	Yes	Yes	Yes												OG0004071	Pcac(1):Pinf(1):Ppar(1):Pcap(1):Psoj(1)	Pcac|g436.t1,Pcap|503121,Pinf|PITG_18053T0,Ppar|PPTG_13413T0,Psoj|261542	MVMKRVLLLTVAVAMAAVQGEVINQSAKRTFDLTKHVVREYTEFQFSDTDAEVTEYDVGFPRALETRLAYVSARCGKTPCEIVPATHKHAAKAKTPEDAALYTVLLKKPVAKGETGTVKVTAYFTRILTPYPAEIAQKEDQLVLFDASHLITSPYLTKTQNTKLKLPSGNVESVRAAEPISRKGSVVTLGPYTNVKSFAAGVEASPLSVHYKNHAPFMTITKLTREIEVSMWGRVSFEEVYDMEHTGARLKGGFSRYDYVQLHQRSASFHEMYAHLPKDSVNVYYRDQIGNISTSRLRPAGRTGSHQDLEFKPRFPLFGGWKSQWYLGYSVPTYSVLTHVGDKFKLEVDFSTPVQGASVDDLTVKVILPEGATNVQVNVPFSLDSSSETTRQTYLDTPA…	GBGX01004673.1			.	.	.	TMhelix;Region of a membrane-bound protein predicted to be embedded in the membrane.|PTHR21049:SF0;|PF04597;Ribophorin I;IPR007676;Ribophorin I|PTHR21049;;IPR007676;Ribophorin I
g437.t1	contig_4	AUGUSTUS	260135	261304	-	ID=g437.t1;Parent=g437																	OG0004072	Pcac(1):Pinf(1):Ppar(1):Pcap(1):Psoj(1)	Pcac|g437.t1,Pcap|503123,Pinf|PITG_18052T0,Ppar|PPTG_13414T0,Psoj|284116	MGHRKFEAPRHGHLGFLPKKRTKHHRGRVRKFPRDDASKAPHLTAFMGFKAGMTHIMREVDRPGSKVHKKEIVEPVSIVETPPMVVIGVVGYLETPRGLRTLTTVFAEHLSEEVKRRFYKNWYKSKRKAFTKYAKKYQTAPADIENELNRIKKYCQVVRVLAHTQIRKVKLRQKKAHLLEVQVNGGSVADKVDFAKSLFEKQVPVTAVFAKDEMIDVIGVTKGHGVEGVITRWGVTRLPRKTHRGLRKVACIGAWHPSRVRFTVPRAGQHGYHHRTEINKKIYRIGAAGDKKSCMTEQDLTEKDITPLGGFPHYGVINEDWLMIKGAIVGTKKRALTLRKSLLVHTKRSALEEINLKFIDTSSKFGHGRFQTAEEKAKWMGPLARQNRAX	GBGX01013214.1			Mus musculus	P27659	60S ribosomal protein L3	PS00474;Ribosomal protein L3 signature.;IPR019926;Ribosomal protein L3, conserved site|PF00297;Ribosomal protein L3;IPR000597;Ribosomal protein L3|SSF50447;;IPR009000;Translation protein, beta-barrel domain|G3DSA:3.30.1430.10;|G3DSA:2.40.30.10;|G3DSA:4.10.960.10;|PTHR11363;
g438.t1	contig_4	AUGUSTUS	261941	264430	-	ID=g438.t1;Parent=g438																	OG0002482	Pcac(5):Pinf(0):Ppar(0):Pcap(0):Psoj(1)	Pcac|g14138.t1,Pcac|g20412.t1,Pcac|g22698.t1,Pcac|g438.t1,Pcac|g9373.t1,Psoj|284315	MRVQDAPATRPNIPDVRLSRQTFQDLLREVNHEVSDRVISTLAPQIETAARISVGMQLGSPVRGNKRIYVRFVATRSLQEVADSVVPDSGDESETTSQGLARLRSEIHSAQAAQATAEPSLTKEIMHRESAQTVCSSARRELEQTQREVHRLRERESSVLRELDAFNAQVDAHNELSQRLENRIKSAEDESQRLTQYTARQKEIFKATVATNTSQIRRLHQLLSDSDIADDSANTRLKRRNKDLREQVKLLSSANKALRAHVKLEEVDPDGLVLVLEGLSTGELNWELLDVSGQTRDILKRLYAMKDYTMSDENFAAGLARIACREGDDLVLSHDGRAANSRKTSTGTSYAEVQKSNSKHKAKASASRSDKQSLRPLVPLPSPVHGPQPFVRFSKQVVK…				.	.	.	Coil;
g439.t1	contig_4	AUGUSTUS	265105	266844	+	ID=g439.t1;Parent=g439																	OG0012912	Pcac(1):Pinf(0):Ppar(1):Pcap(0):Psoj(1)	Pcac|g439.t1,Ppar|PPTG_19387T0,Psoj|488085	MLYSRATDEWTVALVKASVGEIYNGNDGREHNNSHEAGCDGTSCDGSSSDGPSSGRLEHGVQKRGCRCTQVGSNKPLKYDEEGGFDLYEAVLESYLAQRGCWVILDGTDALDASPTAAETARQSEKNTFARDVLLRGVLIKDATKICTMTDARQMWVAFELEKTKRNFSNALFARKKFYSYDYAAGMGVDEYLDEMKSMRRQLHSMNDIITDDEMVKVILQGVACAYRGVVRMFEKEVRDGTFCCGPIYX				.	.	.	Coil;|PF14223;gag-polypeptide of LTR copia-type
g440.t1	contig_4	AUGUSTUS	267468	267963	-	ID=g440.t1;Parent=g440																	OG0015207	Pcac(1):Pinf(0):Ppar(0):Pcap(0):Psoj(0)	Pcac|g440.t1	MVNDMPSLKLDDSGVYCLHNSQTEADVVQAAQQTQQGVFRSANVGRVLRWCGNYRWQSLFSTDSGRSFELEKEHTINKFSCDQDKEFVNMKLKTFLTEPGVQLLTTNAYMPKDNSFVEKLNGNLLNKVRAIREATGLSSSLX				.	.	.	SSF53098;;IPR012337;Ribonuclease H-like domain|PS50994;Integrase catalytic domain profile.;IPR001584;Integrase, catalytic core|G3DSA:3.30.420.10;;IPR012337;Ribonuclease H-like domain
g441.t1	contig_4	AUGUSTUS	268222	268500	-	ID=g441.t1;Parent=g441																	OG0015208	Pcac(1):Pinf(0):Ppar(0):Pcap(0):Psoj(0)	Pcac|g441.t1	MIMTNDSGTTNCDDWMVDTGAGVHVRTDETAFLSMEKDTLTFVGWKGDVSSSEASGLVNISATDAVTGCDVTLGLEDTRYTSKGTTNLLSLEX				.	.	.	.
g442.t1	contig_4	AUGUSTUS	269816	270145	+	ID=g442.t1;Parent=g442																	OG0000078	Pcac(21):Pinf(0):Ppar(0):Pcap(30):Psoj(1)	Pcac|g12232.t1,Pcac|g13138.t1,Pcac|g13757.t1,Pcac|g14076.t1,Pcac|g1706.t1,Pcac|g17650.t1,Pcac|g18223.t1,Pcac|g18359.t1,Pcac|g2.t1,Pcac|g21639.t1,Pcac|g22021.t1,Pcac|g22476.t1,Pcac|g23736.t1,Pcac|g2596.t1,Pcac|g2883.t1,Pcac|g442.t1,Pcac|g5445.t1,Pcac|g5665.t1,Pcac|g6199.t1,Pcac|g6641.t1,Pcac|g7151.t1,Pcap|101143,Pcap|103595,Pcap|110428,Pcap|110591,Pcap|118226,Pcap|123319,Pcap|39506,Pcap|42875,Pcap…	MGMIYLTVYVDGIVIAAKLSDIEIVARELSAKLEVKDLGRVKHLLGMEINFKPGVILCTSQTAYVERLASRFRMKNARTVRSPQMHNERMPAIEKDTSKINDDHYRTGRX				.	.	.	PTHR11439:SF185;|PTHR11439;|PF07727;Reverse transcriptase (RNA-dependent DNA polymerase);IPR013103;Reverse transcriptase, RNA-dependent DNA polymerase
g443.t1	contig_4	CodingQuarry_v2.0	270644	270796	+	ID=g443.t1;Parent=g443																	OG0015209	Pcac(1):Pinf(0):Ppar(0):Pcap(0):Psoj(0)	Pcac|g443.t1	MIAEFGEDGVAIVDYVSTTGNVADVFTRALGPQGFEYLRGKFSMENVLVAX				.	.	.	.
g444.t1	contig_4	AUGUSTUS	272958	273298	+	ID=g444.t1;Parent=g444																	OG0015210	Pcac(1):Pinf(0):Ppar(0):Pcap(0):Psoj(0)	Pcac|g444.t1	MVKIPAFSGKFVSWEELETAFERYQEEIQKSYKLRTSNTARDRNRDQRRRTALAGKEQVLLDERLEFYTNTFICEWQRTTRSVVLNALRGX				.	.	.	.
g445.t1	contig_4	CodingQuarry_v2.0	273617	273865	+	ID=g445.t1;Parent=g445																	OG0000466	Pcac(9):Pinf(0):Ppar(7):Pcap(3):Psoj(0)	Pcac|g10087.t1,Pcac|g10088.t1,Pcac|g13213.t1,Pcac|g17838.t1,Pcac|g23330.t1,Pcac|g3316.t1,Pcac|g445.t1,Pcac|g5438.t1,Pcac|g8076.t1,Pcap|113547,Pcap|114420,Pcap|124498,Ppar|PPTG_07547T0,Ppar|PPTG_07548T0,Ppar|PPTG_09506T0,Ppar|PPTG_11130T0,Ppar|PPTG_12796T0,Ppar|PPTG_15578T0,Ppar|PPTG_19635T0	MRRETYTSLDDNVHVSELLRYFGESPVNAVNTFRDQATKMTSCITFQIAHMRRMARKFPEALCMDATHGTSINRYGTSSVLLX				.	.	.	.
g446.t1	contig_4	CodingQuarry_v2.0	276266	276490	+	ID=g446.t1;Parent=g446																	OG0000346	Pcac(3):Pinf(1):Ppar(3):Pcap(9):Psoj(7)	Pcac|g446.t1,Pcac|g4943.t1,Pcac|g8183.t1,Pcap|106715,Pcap|106938,Pcap|107112,Pcap|110991,Pcap|111805,Pcap|112089,Pcap|132481,Pcap|96193,Pcap|96236,Pinf|PITG_14690T0,Ppar|PPTG_16730T0,Ppar|PPTG_20008T0,Ppar|PPTG_20455T0,Psoj|286243,Psoj|334305,Psoj|377335,Psoj|380070,Psoj|382588,Psoj|515688,Psoj|552476	MHGPVIQQHQNQDGMILQVKTACLAGKNNLDYQLLLLFGCTLVAYQHRVVVLDSLRDDLVDWYHQNLGHPASMRX				.	.	.	.
g447.t1	contig_4	AUGUSTUS	277178	278816	+	ID=g447.t1;Parent=g447																	OG0004073	Pcac(1):Pinf(1):Ppar(1):Pcap(1):Psoj(1)	Pcac|g447.t1,Pcap|539151,Pinf|PITG_18050T0,Ppar|PPTG_13417T0,Psoj|467960	MSLPSVGGVGPLAMVDPLEDILASMAAATGNAPRPASAAPTKSASAASASIPTAKKRERELSSTPPSGIWNPQEEMPLASSALRELEDATRNRAVNPAMEIARQQTVRALCNKIRRASEDLGIGKLPNSAYETWQFTSQLTVKEHDPLIPHAGSDYSGLFEELRKAGATKSGATKKCKELTRESERMLRKFGQQDFVAGKKKKVQVAVMEDGMRQLTYGHSTVKLSADHFAKLREMFARKQGLGDDGSNMAPKDQRQFESALFCLLLRYDSLDGGGFQAALNEECFDVLLKEFDCKMECFASPLNCRYSRFCSAFLDTDFAFGSVGSFFDFSPRSGCFEANPPFIPKVIKRMADHMTALLNAADGPLAFIVIIPAWQETEGWQQLNASRFNQRHLLVPQ…	GBGX01020531.1			.	.	.	PTHR21727;|PF12237;Phosphorylated CTD interacting factor 1 WW domain;IPR022035;Phosphorylated CTD interacting factor 1, WW domain
g448.t1	contig_4	AUGUSTUS	278933	282633	-	ID=g448.t1;Parent=g448																	OG0004074	Pcac(1):Pinf(1):Ppar(1):Pcap(1):Psoj(1)	Pcac|g448.t1,Pcap|4638,Pinf|PITG_18049T0,Ppar|PPTG_13418T0,Psoj|321384	MHIKQVVVCGFRSYKDQVAVEPFSNQHNVVIGHNGTGKSNFFDAIRFGLLTSRFANLRPEERQALLHEGSGKHVMSAYVEIVFDNSDGRLPVDDTEVTLRRTIGVKKDEFFLNRKHITKSDVVHLLESAGFSRSNPYYIVQQGKVNALAVMRERERLELLKEVAGTKVYEDQRVKSLKILQETQTQRDKIQEVVSYIEERLAELEEEKEELKEYQQLDREQRALEYTMHEKELQNVRAEIELLEKQRQEESARSTDLHEKLMHVRAEISRIESDHQRKEQDLAQLMEERKSQEDERKGLMEARYKLEMEVQELKEQIRSDGVQRSAVSKEAEVVKREIEAKRAQLNNEIFPALRQTEQTHDQVARSLQECRAQSEHLIAKQSRKSQFRTQQQRDDYLQR…	GBGX01019859.1			Arabidopsis thaliana	Q56YN8	Structural maintenance of chromosomes protein 3	Coil;|SM00968;;IPR010935;SMCs flexible hinge|PF02463;RecF/RecN/SMC N terminal domain;IPR003395;RecF/RecN/SMC, N-terminal|PTHR18937;|PIRSF005719;;IPR024704;Structural maintenance of chromosomes protein|SSF52540;;IPR027417;P-loop containing nucleoside triphosphate hydrolase|G3DSA:3.40.50.300;;IPR027417;P-loop containing nucleoside triphosphate hydrolase|PF06470;SMC proteins Flexible Hinge Domain;IP…
g449.t1	contig_5	AUGUSTUS	9153	9404	-	ID=g449.t1;Parent=g449																	OG0015211	Pcac(1):Pinf(0):Ppar(0):Pcap(0):Psoj(0)	Pcac|g449.t1	MGVSASVMKELSPWFVFGNQKPVVNPQSKKSDYDVIRMFTDMRNEVGMRSEQDYLNFKFIYYTSLKDKSALTAIAREGPSALNX				.	.	.	.
g450.t1	contig_5	AUGUSTUS	10179	10400	-	ID=g450.t1;Parent=g450										Yes							OG0015212	Pcac(1):Pinf(0):Ppar(0):Pcap(0):Psoj(0)	Pcac|g450.t1	MDVHWVEYYQNMKTNGVDQSDETKSEDNDDMTGGEKVENQDEEEKMKSTYKAVVTGSKDDAWNALKCMGVQCGX				.	.	.	.
g451.t1	contig_5	AUGUSTUS	12595	14009	-	ID=g451.t1;Parent=g451																	OG0002483	Pcac(1):Pinf(1):Ppar(1):Pcap(1):Psoj(2)	Pcac|g451.t1,Pcap|551307,Pinf|PITG_11097T0,Ppar|PPTG_02271T0,Psoj|284878,Psoj|284879	MSSSGAAATGGADDALFPPSKAVILIGGPNQQGNHFRPLSLDLPKPLFQLAGREMLYFHVEACARVPNLKEILMIGSYDEGLFSRFFDSVWRRFNVQICYLHEEKALGTAGGIRFFRDEIMDGDPAHLFVLHCDVCCSFPLNEMMHFHLKHKGSCTVLGKRVFHDEAKKYGCLVAEPISKEILHWAEKPETFVSDIINCGVYLFDVSLMDTIVSVGDKLSRQRLRSESSSEANTQHDLKKLFPEFSNLDNLRLEQDVLLPLADQHCLYLYELGDFWCQIKTPGMAITCSELYMQRFRFTNPSALSTTGGKLSPIIEGNVVVDSSANVHPTAKLGPNVTIAAGVTIGPGVRVAHSIILEGVTIKDHACVLFSVIGWNSIIGQWARVEGQPPNASQIQVHS…	GBGX01015201.1			Dictyostelium discoideum	Q86HG0	Mannose-1-phosphate guanyltransferase alpha	PF00132;Bacterial transferase hexapeptide (six repeats);IPR001451;Hexapeptide repeat|SSF53448;;IPR029044;Nucleotide-diphospho-sugar transferases|G3DSA:3.90.550.10;;IPR029044;Nucleotide-diphospho-sugar transferases|G3DSA:2.160.10.10;|PTHR22572:SF104;|PTHR22572;|PS00101;Hexapeptide-repeat containing-transferases signature.;IPR018357;Hexapeptide transferase, conserved site|PF00483;Nucleotidyl transf…
g452.t1	contig_5	AUGUSTUS	14256	16411	+	ID=g452.t1;Parent=g452																	OG0004075	Pcac(1):Pinf(1):Ppar(1):Pcap(1):Psoj(1)	Pcac|g452.t1,Pcap|551310,Pinf|PITG_11098T0,Ppar|PPTG_02270T0,Psoj|359214	MQFTELSELNHMVGLMRLAACNSPTFHDRQDSEVDRIYNSSPKMESQLRNSWIDKMTAFKPLASTSSSSSGGKKSPKGLRKGSSSSISTANGGKAGDDAAAKTREGREKSVASSNVSRRRTSTQAGRADKKSSATASVKNGEKDDGESGADKKKSDDGFTFEKEEVPPISFHESSMLDKALKGPAAGGGARPPMMGADGGAVLHLTIYLPTRDEMKIDLYDVSTVDEAIQELLRVHQVDARQPALYYGHPECYELRLHDSDGIPDEDFPALDRSRKIKNFGDAGGHEYCLCERPDACPPSGDAPADVAAPTAAAKPSAAATKAPLPNDKAFLKIFMPKSDDYTVVAIDGTTVGQDLLPTLNKKHRLQLFQELYVLKISEADRERLDLASDEIDMHTKLR…	GBGX01015548.1			.	.	.	PF16978;SAPK-interacting protein 1 (Sin1), middle CRIM domain;IPR031567;Sin1, middle CRIM domain|PF16979;SAPK-interacting protein 1 (Sin1), Pleckstrin-homology;IPR031313;SAPK-interacting protein 1, Pleckstrin-homology domain|PTHR13335;;IPR008828;TORC2 component Sin1/Avo1
g453.t1	contig_5	AUGUSTUS	16801	17776	-	ID=g453.t1;Parent=g453																	OG0004076	Pcac(1):Pinf(1):Ppar(1):Pcap(1):Psoj(1)	Pcac|g453.t1,Pcap|9769,Pinf|PITG_11099T0,Ppar|PPTG_02269T0,Psoj|284882	MGIDLVAGGKVVGKKNRTNPKSDNVYLNLLVRLYRFLARRTDAKFNDIVLRRLYQSNTNQAPLSLGKVARFMKKHEGKIAVVVGTVTDDIRLLTTPKLSVVALSFTETARARIVKAGGECLSFDQLALRAPKGTNTVLLRGARKARGVYAHFGHKSTLESVHTHDHVKPYVRSKGRKFERARGRRKSRGFKVX	GBGX01020564.1			.	.	.	PF17135;Ribosomal protein 60S L18 and 50S L18e;IPR021131;Ribosomal protein L18e/L15P|PTHR10934;;IPR000039;Ribosomal protein L18e|G3DSA:3.100.10.10;|SSF52080;;IPR021131;Ribosomal protein L18e/L15P
g454.t1	contig_5	AUGUSTUS	18149	19865	+	ID=g454.t1;Parent=g454																	OG0004077	Pcac(1):Pinf(1):Ppar(1):Pcap(1):Psoj(1)	Pcac|g454.t1,Pcap|535762,Pinf|PITG_11100T0,Ppar|PPTG_02268T0,Psoj|296378	MTVFTHVPLEHKKVPMQELPEEVAKDLVMVVRRQENIDISLLQERIRAGGSELWDPANQEDNVPVRRAGHDTWGIGKVVFIFCDDYLQKVFTFPWFHSWQKELNPIFEQINIPVNRIVRCILASMPPGADIPVHHDTGSWVHFTHRMHIPVFTSPDIDFMVGPNDQNMKRYEFKQGNLYELNNISRHHVKNNWDQHRVHLIFDYVDEGFPINGMDLKQGTTVWQTRRSVDLSTDYGKRVPPSFVVIGAQKAGTTSLYDYILQHDLVWPAKRKETHYFDWRWNKELPDPSTPEGAEKHLRYYEDTFLERKILYRFPSLMSGEATPSYMLGGKTVITRMKQVIPHCRKILAIMRNPVERAYSHYSMTADTEGSEKQKLNRGHHHLKGRSFEQIVDDEIEEL…	GBGX01017602.1			.	.	.	G3DSA:3.40.50.300;;IPR027417;P-loop containing nucleoside triphosphate hydrolase|PF05118;Aspartyl/Asparaginyl beta-hydroxylase;IPR007803;Aspartyl/asparaginy/proline hydroxylase|PTHR10605;|SSF52540;;IPR027417;P-loop containing nucleoside triphosphate hydrolase|G3DSA:2.60.120.330;;IPR027443;Isopenicillin N synthase-like|SSF51197;|PF00685;Sulfotransferase domain;IPR000863;Sulfotransferase domain
g455.t1	contig_5	AUGUSTUS	19887	22676	-	ID=g455.t1;Parent=g455																	OG0004078	Pcac(1):Pinf(1):Ppar(1):Pcap(1):Psoj(1)	Pcac|g455.t1,Pcap|9772,Pinf|PITG_11101T0,Ppar|PPTG_02267T0,Psoj|483075	MAHERVGKRVRVYWSEEEEWFEGTIQELNQSQGYYIVYDDGDERWESEGQPMLVEGEEEAQTAANYEELRDSDRTPQMMEPPASPGSDYDDDYEGMEQSKSHQQPEDTTNHTTGDEIQQQHEVINYSEDEVDQDTYQQEKEEDQQDHSQSESKDDHAENGIEDHGGEDVDDTSDDQSVAESEMPKTFGKTNETTGKHRLPSTSTPPSTVPVPVKGMLEGRVLRATGLQTSRALAPNAFVRVSFVESGDATHASAMLRCKETLSTTGIVRGSVNPVWSEDLLSDDNQHSRNDSGDGGFQLELLPRIVPPGTKPAWHQLPGDVLFTIFSASRSDGSRNGANEHIGQATISLRSLLQDLLTVSPFTTRVLELRSRSGKRLGYGNTSTRSLFDDGRAEAPTLV…	GBGX01017602.1			.	.	.	PS50004;C2 domain profile.;IPR000008;C2 domain|Coil;|SSF63748;|SM00333;;IPR002999;Tudor domain|G3DSA:2.60.40.150;;IPR000008;C2 domain|SSF49562;;IPR000008;C2 domain
g456.t1	contig_5	AUGUSTUS	22942	25374	+	ID=g456.t1;Parent=g456																	OG0004079	Pcac(1):Pinf(1):Ppar(1):Pcap(1):Psoj(1)	Pcac|g456.t1,Pcap|571282,Pinf|PITG_11102T0,Ppar|PPTG_02266T0,Psoj|541813	MDFSKRMKDLILPPAPPSIKPSANSSAAATTTTVQLAPPALNVLDLNEHKGVRRAPIKEEAVEPGDLDSTQHVRVPKNNQTRAMITKALKAHYLFSSLDQGEIDEMIDVMAMVTVQAGESVIAQGTSGKCFYVLESGSCDIVVDGKLVGTYTNGDAFGELALLYNCPRAATIRATTGCILWTVERTTFRKIMATTASATQLARVNFLKNVELLQRLSNNQLQKVAAALKLQRFNDGDYIIRQGEDGNTFYIIVEGTVRCTSRTGGSDEVEKELMTLQRGNYFGEMALVLNEPRQANCIAVGAVDCYVMDRAEFTKLLGPLRSLIDRQMRIRVLRSVPLLSSLTDDELDILAHALNVVAFEDKSTIIKEGDAADTFYMISDGKVSVRKSGFEIMQLRSGE…	GBGX01003551.1			Homo sapiens	Q13237	cGMP-dependent protein kinase 2	PS00888;Cyclic nucleotide-binding domain signature 1.;IPR018488;Cyclic nucleotide-binding, conserved site|PTHR24353;|PF00069;Protein kinase domain;IPR000719;Protein kinase domain|G3DSA:2.60.120.10;;IPR014710;RmlC-like jelly roll fold|PS00889;Cyclic nucleotide-binding domain signature 2.;IPR018488;Cyclic nucleotide-binding, conserved site|PS50042;cAMP/cGMP binding motif profile.;IPR000595;Cyclic n…
g457.t1	contig_5	AUGUSTUS	25477	28949	-	ID=g457.t1;Parent=g457																	OG0004080	Pcac(1):Pinf(1):Ppar(1):Pcap(1):Psoj(1)	Pcac|g457.t1,Pcap|120390,Pinf|PITG_11103T0,Ppar|PPTG_02265T0,Psoj|325373	MNLAKPTALAAFAAKQQLLDDLSIPDGGLPGKTLAQLKIPSLKTLEGASDVGANAKLLKDLNSRGGGALIPPVKPLKALNELQISGDGRGSMPGKLVGMSTASTPMSPVNSDKTSSSDRATATASSPGIVKAGLKTLATADDDDNRRSLVNDSGLKKPEKTTKKAAHDVAASAADTPLTQDETTLKEREVIISKPDDSGEEDFNFDDIDEEEKNAKATVQPSEEKQSSPPPVTELRPTSGDVEDLYDCPPEASHNQQQREPKMFLPRASDIELFHLVLTEDADQLERYLKRISPQEILEIVDANERTLYHYAALSKDKLVRDLIFQHVSSYNDAQFEVELQDLMRKKAQMNVWMQGTEWVPPRVKELQRQTTRQKCADWARICSKVDENGRSLFHYIAT…	GBGX01017535.1			.	.	.	PS50088;Ankyrin repeat profile.;IPR002110;Ankyrin repeat|PS50297;Ankyrin repeat region circular profile.;IPR020683;Ankyrin repeat-containing domain|PTHR24198:SF70;|PTHR24198;|PF12796;Ankyrin repeats (3 copies);IPR020683;Ankyrin repeat-containing domain|PF00023;Ankyrin repeat;IPR002110;Ankyrin repeat|SSF48403;;IPR020683;Ankyrin repeat-containing domain|SM00248;;IPR002110;Ankyrin repeat|G3DSA:1.25.…
g458.t1	contig_5	AUGUSTUS	29048	37514	+	ID=g458.t1;Parent=g458																	OG0004081	Pcac(1):Pinf(1):Ppar(1):Pcap(1):Psoj(1)	Pcac|g458.t1,Pcap|18874,Pinf|PITG_11104T0,Ppar|PPTG_02264T0,Psoj|311302	MAKKVGARIRVDSDPPKAPESEEGADVVVDQFTREFTAVWQLTREKQCKELTVESFGGAKDYAVSARQEVAFYGDVAQKLTPLADRLMRATPDQINTQKKTELFLIFGDRFYQAQEFRAASMFFYQKVLLLDEESNLDTPQGVLERILSSIDSPPRKRSHQEGQVYVRSLFGVAMCCFHVQKRSDGFVRNPGKLEKMIETLTLLRLGMEISVAMERQYSGQFSWLTLNGSVLIYSIVKPLQTLGFSKEVVAYLKWSLLAMESAVALCTTKYLMWRLQLGSAICDCYEELALKEEAKADQHVKSAVACAAYLQQVVQRLRKEEELDMPLPAEVQRVLLQAETTTAMLMSRVKATGDHQPLTKSAIETASPAVRDQVRAAIDAMETLSREAKQKRGGQASF…	GBGX01018739.1			.	.	.	Coil;|PTHR33487:SF2;|PF14858;Domain of unknown function (DUF4486);IPR027912;Protein of unknown function DUF4486|PTHR33487;
g459.t1	contig_5	AUGUSTUS	37623	41698	-	ID=g459.t1;Parent=g459																	OG0001946	Pcac(1):Pinf(1):Ppar(3):Pcap(1):Psoj(1)	Pcac|g459.t1,Pcap|9773,Pinf|PITG_11106T0,Ppar|PPTG_02263T0,Ppar|PPTG_02263T1,Ppar|PPTG_02263T2,Psoj|487955	MNPERQAARLKRRAERLAPPSRAHSSSVGTRHSYTVSSDASSSRTRGSSVPIDSNDSLRRPPLLAKVHGAPSAITTRRTVVRLHDAVSTVQQTDAFSVLEKIKRKIATDAPQFYADSQDTVTRLNEVYSRFVKFKNLDKKTEALLLLYGLMDTAPPPLHSEEVHRHPDFAAKNMDSYPAESTPGSLDSSVSEKKGYHHRSQSMPLSLEAQNAAPMEQSKTDLDSLEDSFKFAVGIGPAHKPSRGRGTSPRTHSGAPSTAAGRSSFDVPEEVLLRDVLYALQAIESRYLYFDDAADRFQITRSVGVPTPMRELIHMLCDLGWIFRKISEYIKQHREELAFGLVGQSFCHVLNTELAGYFRLIAVLAAQIDEDAETRQPHERGVSSLTLRTLIVWLQDPLD…	GBGX01018739.1			Xenopus laevis	O73787	Gamma-tubulin complex component 3 homolog	PTHR19302:SF14;|PTHR19302;;IPR007259;Gamma-tubulin complex component protein|PF04130;Spc97 / Spc98 family;IPR007259;Gamma-tubulin complex component protein
g460.t1	contig_5	CodingQuarry_v2.0	41896	42048	+	ID=g460.t1;Parent=g460																	OG0015213	Pcac(1):Pinf(0):Ppar(0):Pcap(0):Psoj(0)	Pcac|g460.t1	MISTHEEISLHQEDLEKIKLIGTLCRKLRILYLQNNIIEKSEGLTHMTELX				.	.	.	G3DSA:3.80.10.10;;IPR032675;Leucine-rich repeat domain, L domain-like|PS51450;Leucine-rich repeat profile.;IPR001611;Leucine-rich repeat
g461.t1	contig_5	AUGUSTUS	44681	45364	-	ID=g461.t1;Parent=g461																	OG0000008	Pcac(53):Pinf(0):Ppar(68):Pcap(14):Psoj(6)	Pcac|g10430.t1,Pcac|g10903.t1,Pcac|g11513.t1,Pcac|g12831.t1,Pcac|g12832.t1,Pcac|g13306.t1,Pcac|g1399.t1,Pcac|g1400.t1,Pcac|g14454.t1,Pcac|g14742.t1,Pcac|g1484.t1,Pcac|g15128.t1,Pcac|g15393.t1,Pcac|g1709.t1,Pcac|g17558.t1,Pcac|g17663.t1,Pcac|g18205.t1,Pcac|g18534.t1,Pcac|g19726.t1,Pcac|g19857.t1,Pcac|g20007.t1,Pcac|g20503.t1,Pcac|g21172.t1,Pcac|g21347.t1,Pcac|g21411.t1,Pcac|g22811.t1,Pcac|g22920.t…	MFDGKIGLWPLAETYVAMRGSVKRKKGTICSRNVASVDRPLHKHYIIEEVIPAIKAKWPASERGRTIYIQQDSATPHVSVSEPDVVAAGTSDGWNICLLFQPPNSPDLNVLDLRFFALIQCIQYRQQTRGIQNLIRAVTVAFEETSTTTLDNIFLTLQCVIQCILLNEGGNRYPLPHIGKEVLRKKGFADRDHVRLGGVQTGCAGPRTSRSAYAVLSCDQNTSASYRX	GBGX01002743.1			.	.	.	PTHR23022:SF80;|PTHR23022;
g462.t1	contig_5	AUGUSTUS	46011	46598	+	ID=g462.t1;Parent=g462																	OG0000008	Pcac(53):Pinf(0):Ppar(68):Pcap(14):Psoj(6)	Pcac|g10430.t1,Pcac|g10903.t1,Pcac|g11513.t1,Pcac|g12831.t1,Pcac|g12832.t1,Pcac|g13306.t1,Pcac|g1399.t1,Pcac|g1400.t1,Pcac|g14454.t1,Pcac|g14742.t1,Pcac|g1484.t1,Pcac|g15128.t1,Pcac|g15393.t1,Pcac|g1709.t1,Pcac|g17558.t1,Pcac|g17663.t1,Pcac|g18205.t1,Pcac|g18534.t1,Pcac|g19726.t1,Pcac|g19857.t1,Pcac|g20007.t1,Pcac|g20503.t1,Pcac|g21172.t1,Pcac|g21347.t1,Pcac|g21411.t1,Pcac|g22811.t1,Pcac|g22920.t…	MKGNVGGKPHGRDELVEKIRAVPVQQRQNQRQLAEASGVSKRLVGILLRDGLLHRVTDRIKPSLTVAIRIARLQFVLSHLNESTMKFDEGYDVVHVDEKWFNEDKDDRAYLLLLFVSIIRRFLRHRRGHLSSSVSPSGFVDPSQDVYPTDIAPAEPPHQCTFAQVFQEQLGLRHFQRRNRYQGTRLSCRYLQYTEX				.	.	.	PTHR23022;|PTHR23022:SF80;
g463.t1	contig_5	AUGUSTUS	47740	48090	+	ID=g463.t1;Parent=g463																	OG0000195	Pcac(24):Pinf(2):Ppar(5):Pcap(0):Psoj(1)	Pcac|g10336.t1,Pcac|g12277.t1,Pcac|g12927.t1,Pcac|g14455.t1,Pcac|g14481.t1,Pcac|g14487.t1,Pcac|g15186.t1,Pcac|g15813.t1,Pcac|g16703.t1,Pcac|g17366.t1,Pcac|g17595.t1,Pcac|g17777.t1,Pcac|g22048.t1,Pcac|g4215.t1,Pcac|g463.t1,Pcac|g4988.t1,Pcac|g5343.t1,Pcac|g5707.t1,Pcac|g6642.t1,Pcac|g6852.t1,Pcac|g7156.t1,Pcac|g7157.t1,Pcac|g756.t1,Pcac|g826.t1,Pinf|PITG_16849T0,Pinf|PITG_17695T0,Ppar|PPTG_00277T0…	MEDPTDEDFCRVDTNSENETRSELSSVDATGEDDEDAADSTPTPENLSAEEQKERLKWMAELLVSADAMRISSREVIGLRSMKREFREELGSKQGRMQQKSMTDFIGRPSTYGSFSX				.	.	.	.
g464.t1	contig_5	AUGUSTUS	48361	49128	+	ID=g464.t1;Parent=g464				Yes													OG0002484	Pcac(2):Pinf(1):Ppar(1):Pcap(1):Psoj(1)	Pcac|g10949.t1,Pcac|g464.t1,Pcap|503292,Pinf|PITG_07070T0,Ppar|PPTG_04364T0,Psoj|484972	MSGATLLFAHGGGFCKQIWDPIIRRLKISPIVHQLATEFVTFDFPYHGTKRDESVAPKLHESNPTSLRVYHPAQDVLPSTTAEVQRQVQLLRENYDAKGERPALIGIGHSMGAGALWNAEVQDPGTFDGLILFEPVYGEDDPVVTDKVTSFLVGVTLQRKALWSSRQEAVQYFETLKNFKSWDRESLAAYLQGALIEDEAAGKPCWRVTLTLKLRCIVTSIFASWITSSSDRSAAFASIEESARTCSSRPILSTRX	GBGX01001952.1			.	.	.	PF12697;Alpha/beta hydrolase family;IPR000073;Alpha/beta hydrolase fold-1|G3DSA:3.40.50.1820;;IPR029058;Alpha/Beta hydrolase fold|SSF53474;;IPR029058;Alpha/Beta hydrolase fold
g465.t1	contig_5	CodingQuarry_v2.0	49164	49274	+	ID=g465.t1;Parent=g465																	OG0015214	Pcac(1):Pinf(0):Ppar(0):Pcap(0):Psoj(0)	Pcac|g465.t1	MKNCAHLMVLEDPESTTNEIVNDLVKTAPFRKDTPKX				.	.	.	.
g466.t1	contig_5	AUGUSTUS	49437	52431	-	ID=g466.t1;Parent=g466	Yes	Yes	Yes	Yes	Yes			Yes								CAZY:GH31.hmm	OG0001947	Pcac(2):Pinf(1):Ppar(2):Pcap(1):Psoj(1)	Pcac|g3876.t1,Pcac|g466.t1,Pcap|98813,Pinf|PITG_11712T0,Ppar|PPTG_02261T0,Ppar|PPTG_07818T0,Psoj|350021	MQSRWLFVLLTAAVLALSVHAVDRSKFRTCEETQFCNKFHNVQRQELPSKFRAKGGVPLAGSLAFLLNEDKAAVPALRVRLLEKFEDPKDPKIRWTSDDILVPAAEETRPLRQLTAQEAGLKTPINEEEVLLFAPRDAGNFTEVVMSTNDDGLFHYEIRQDRADAAAQTGAALDHAAVDAHGGKTIVDYGEDGLAIYEDGTVQKKKEHLATTTATVGADGNVEGWQESFGGHTDKKKFGPSSIGLDVSFHGSVGAPRSLYGIPEHATDFVLKDTIESSDKGGGKRKVVTDPYRLYNLDVFEYELDNPMALYGSIPVLVAPNKFNTVGMSWNNPSETFIDIWTNKEANTKSSHWVSESGVFDLFLLAGPSSADLFSQYTLITGRAQLPPLFALGYHQGRW…	GBGX01011463.1			Dictyostelium discoideum	Q94502	Neutral alpha-glucosidase AB	PF01055;Glycosyl hydrolases family 31;IPR000322;Glycoside hydrolase family 31|PTHR22762;|SSF74650;;IPR011013;Galactose mutarotase-like domain|PTHR22762:SF54;|SSF51445;;IPR017853;Glycoside hydrolase superfamily|SSF51011;|PF13802;Galactose mutarotase-like;IPR025887;Glycoside hydrolase family 31, N-terminal domain|TMhelix;Region of a membrane-bound protein predicted to be embedded in the membrane.
g467.t1	contig_5	AUGUSTUS	53067	56476	+	ID=g467.t1;Parent=g467																	OG0004082	Pcac(1):Pinf(1):Ppar(1):Pcap(1):Psoj(1)	Pcac|g467.t1,Pcap|120320,Pinf|PITG_11111T0,Ppar|PPTG_02260T0,Psoj|556845	MENVTVKMDDVQLEDGAAPVKKMARRDHLIDIEHEVIAKWDAVKLFESDPDPSKPKYMVTFPYPYMNGYMHVGHLFTLMKVEFASRYHRLKGENVIFPFGFHCTGMPIQAAANKLKRELAEYGNPPNFSRDLEVEAKPKSAADSLNKAHGKKSKAVAKTGGVVHQYDILKISNIPEDEIPKFHDPLYWLQYFPPHAIADLKRFGMNIDWRRSFITTDVNPFYDAFVTWQLNKLNEQKRVVRGKRPNVYSILDGQSCADHDRASGEGVGPQEYTLVKIRVQEPLPEKLASLAGKKVYLAAATLRPDTLCGQTCCFVLPEGDYGAFLINDDNDVFVMSRRAARNLAHQEYSRVWGKEECLLEMKGRDLLGLPLSSPDSPYDTIYTLPLLTISMGKGTGVVM…	GBGX01019121.1			Homo sapiens	Q9P2J5	Leucine--tRNA ligase, cytoplasmic	PTHR11946;|PTHR11946:SF51;|G3DSA:1.10.730.10;;IPR009080;Aminoacyl-tRNA synthetase, class 1a, anticodon-binding|SSF47323;;IPR009080;Aminoacyl-tRNA synthetase, class 1a, anticodon-binding|PS00178;Aminoacyl-transfer RNA synthetases class-I signature.;IPR001412;Aminoacyl-tRNA synthetase, class I, conserved site|PF00133;tRNA synthetases class I (I, L, M and V);IPR002300;Aminoacyl-tRNA synthetase, clas…
g468.t1	contig_5	AUGUSTUS	56818	58273	-	ID=g468.t1;Parent=g468																	OG0004083	Pcac(1):Pinf(1):Ppar(1):Pcap(1):Psoj(1)	Pcac|g468.t1,Pcap|551325,Pinf|PITG_11110T0,Ppar|PPTG_02259T0,Psoj|325378	MPELVQKHLAVQDLTKLKIEELTPLTPEVISRQATINIGTIGHVAHGKSTVVKAISGVQTVRFKNELERNITIKLGYANAKIYRAENGTGIGCYRAFGSSKPDRFVDENDEKTTWVLQRHVSFVDCPGHDILMATMLNGAAVMDAALLLVAGNEVCPQPQTSEHLAAIEIMRLQNIIILQNKVDLIKEDAAVAQHEQIKKFVAGTVAHDAPIIPISAVLKYNVDVVCEYICRNIPIPKRDFTSKPKLIVIRSFDVNKPGEDVENLKGGVAGGSILEGVLRVGDEIEVRPGIVSKDEEGKMTCVPIFSRIVSLYAEKNDLQFAVPGGLIGVGTHIDPTLTRSDRLVGQVLGLKGSLPHVFTELEINFYLLKRLLGVKTQEGSKASKVQKLSKAEVLMVNI…	GBGX01019121.1			Gallus gallus	Q5ZMS3	Eukaryotic translation initiation factor 2 subunit 3	SSF50465;;IPR009001;Translation elongation factor EF1A/initiation factor IF2gamma, C-terminal|G3DSA:3.40.50.300;;IPR027417;P-loop containing nucleoside triphosphate hydrolase|PS51722;Translational (tr)-type guanine nucleotide-binding (G) domain profile.;IPR000795;Transcription factor, GTP-binding domain|PF00009;Elongation factor Tu GTP binding domain|PF09173;Initiation factor eIF2 gamma, C termin…
g469.t1	contig_5	AUGUSTUS	58655	62632	+	ID=g469.t1;Parent=g469																	OG0011180	Pcac(1):Pinf(1):Ppar(1):Pcap(1):Psoj(0)	Pcac|g469.t1,Pcap|120570,Pinf|PITG_11109T0,Ppar|PPTG_02258T0	MAGGASNTSSAPGLIHRHFFGLKGGVHNNVAFAEESVLVYPCGHNVIVYNLESKEQQFLHGVETTGRGITALAVAPNKRYVAVAEQAERAVVHIHDLNTLRRRKTLTLSDGLADTCVWVAFSGDSKYCITQGGAPDWVLSLWLWEKTKLLASVKASTPQGNAVHQADFSPIDPLTICASGNGMLKFFRFTDGQLRLQATPLKREPAHFLRHAWVSDDRVVAAADSGELWLFEQFEFRQILTPATTGATGDGSFVSSVLGYSKGFVCGGSGGCVRIYDRSDDGGSREYYKKAKTFRIEGDTSTIKDLAISPSEDLLVCSLENNQMYALTLSSTDILKEDAMNFEVVSTAFHAPSSNGSCHITGLDTCIRKPLVVTCALDRSVRVWNYLDKSTDILKFFRE…	GBGX01017043.1			Mus musculus	Q9D180	Cilia- and flagella-associated protein 57	Coil;|PTHR32215:SF0;|G3DSA:2.130.10.10;;IPR015943;WD40/YVTN repeat-like-containing domain|PF00400;WD domain, G-beta repeat;IPR001680;WD40 repeat|SSF50998;;IPR011047;Quinoprotein alcohol dehydrogenase-like superfamily|SM00320;;IPR001680;WD40 repeat|PTHR32215;|PS50294;Trp-Asp (WD) repeats circular profile.;IPR017986;WD40-repeat-containing domain|PS50082;Trp-Asp (WD) repeats profile.;IPR001680;WD40 …
g470.t1	contig_5	AUGUSTUS	62671	63197	-	ID=g470.t1;Parent=g470																	OG0004084	Pcac(1):Pinf(1):Ppar(1):Pcap(1):Psoj(1)	Pcac|g470.t1,Pcap|120327,Pinf|PITG_11108T0,Ppar|PPTG_02257T0,Psoj|311307	MKQAAPPAAAELAKPKRKPRKPRSLLLLLKSFVGLRVRIDLKNDSVLEGVVQEVVQDMDFTLLDACETKPNGTTLMLDEVFVMGKTVLYVHIPDRINITQHLQQYMRMIRQSATMYTRAKRTTSSVRPGQX	GBGX01017043.1			.	.	.	PTHR21196;|SM00651;;IPR001163;LSM domain, eukaryotic/archaea-type|PF01423;LSM domain;IPR001163;LSM domain, eukaryotic/archaea-type|G3DSA:2.30.30.100;|SSF50182;;IPR010920;LSM domain|PTHR21196:SF1;
g471.t1	contig_5	AUGUSTUS	63370	64287	+	ID=g471.t1;Parent=g471																	OG0004085	Pcac(1):Pinf(1):Ppar(1):Pcap(1):Psoj(1)	Pcac|g471.t1,Pcap|509080,Pinf|PITG_11107T0,Ppar|PPTG_02256T0,Psoj|556852	MGPRGAGRRLNDQERMEILEIIQREAKVKNVDLAKRYGVSEGAIRKLKQMKDTIRNRYYMGNEHNRDKRKRGGFKRNAPFEEELYQWIVRMRESQPYQLMPLTQTAVRQQAIILSKNYEKMANFKASPGWFARFCSRHRLDPIVTNAAGGGDAASTPMGSTPADASLSSAGVPQAVTVPPAVSMPMTTGATDETAFLMDSLTAAPSQTMEIMNATDTIATDTEESKTDTPSINEQVQQAAREHNEAALRAAAAKIGEAQAASEDTTAEADPEASDTESVKKEVSDTEEVKKEGDAIADEIFSLGLX	GBGX01014709.1			.	.	.	PF03221;Tc5 transposase DNA-binding domain;IPR006600;HTH CenpB-type DNA-binding domain|SM00674;;IPR006600;HTH CenpB-type DNA-binding domain|G3DSA:1.10.10.60;;IPR009057;Homeodomain-like|SSF46689;;IPR009057;Homeodomain-like|PTHR19303;|PTHR19303:SF297;|PS51253;CENPB-type HTH domain profile.;IPR006600;HTH CenpB-type DNA-binding domain|G3DSA:1.10.10.10;;IPR011991;Winged helix-turn-helix DNA-binding do…
g472.t1	contig_5	AUGUSTUS	64362	64592	+	ID=g472.t1;Parent=g472													Yes				OG0015215	Pcac(1):Pinf(0):Ppar(0):Pcap(0):Psoj(0)	Pcac|g472.t1	MVEILCALIGETGVTGCISVEVPVDDSKTAGNLKKEIKEESERWGSHGSLAGVAALPGEEEQCVAGLGYRSSCDAPX				.	.	.	.
g473.t1	contig_5	AUGUSTUS	65110	65463	+	ID=g473.t1;Parent=g473																	OG0000495	Pcac(6):Pinf(0):Ppar(4):Pcap(3):Psoj(5)	Pcac|g13192.t1,Pcac|g15864.t1,Pcac|g23812.t1,Pcac|g473.t1,Pcac|g5194.t1,Pcac|g9148.t1,Pcap|108217,Pcap|110559,Pcap|123465,Ppar|PPTG_00494T0,Ppar|PPTG_05652T0,Ppar|PPTG_11300T0,Ppar|PPTG_18488T0,Psoj|415028,Psoj|469514,Psoj|474602,Psoj|515130,Psoj|523568	MALPPRPRQATFTPAQVTGFYFRPCRDANDEIVSEYLCCRCGTVRKQTRRNGYTNPTQHVRREHMDYEVVMLTASTVETGSLLNYVRRSALNVFGWLDWIIKSGLPLHFCENPAARSX				.	.	.	.
g474.t1	contig_5	CodingQuarry_v2.0	71155	71352	+	ID=g474.t1;Parent=g474																	OG0000076	Pcac(13):Pinf(1):Ppar(5):Pcap(8):Psoj(26)	Pcac|g16926.t1,Pcac|g17151.t1,Pcac|g1834.t1,Pcac|g19854.t1,Pcac|g19998.t1,Pcac|g20424.t1,Pcac|g22307.t1,Pcac|g22410.t1,Pcac|g474.t1,Pcac|g6575.t1,Pcac|g6575.t2,Pcac|g8615.t1,Pcac|g9151.t1,Pcap|105692,Pcap|109215,Pcap|114634,Pcap|116548,Pcap|120756,Pcap|123222,Pcap|130818,Pcap|77523,Pinf|PITG_20870T0,Ppar|PPTG_04929T0,Ppar|PPTG_05651T0,Ppar|PPTG_16521T0,Ppar|PPTG_18483T0,Ppar|PPTG_20312T0,Psoj|245…	MEQYEDDLACVQALMMRLRTLKQSAKLRLKSSLRPVIX				.	.	.	Coil;
g475.t1	contig_5	AUGUSTUS	71383	72102	+	ID=g475.t1;Parent=g475																	OG0000014	Pcac(34):Pinf(1):Ppar(22):Pcap(21):Psoj(32)	Pcac|g10486.t1,Pcac|g1072.t1,Pcac|g11207.t1,Pcac|g1127.t1,Pcac|g12271.t1,Pcac|g12308.t1,Pcac|g1342.t1,Pcac|g1343.t1,Pcac|g13748.t1,Pcac|g13858.t1,Pcac|g15208.t1,Pcac|g16891.t1,Pcac|g18429.t1,Pcac|g18754.t1,Pcac|g20313.t1,Pcac|g20736.t1,Pcac|g21672.t1,Pcac|g21709.t1,Pcac|g21852.t1,Pcac|g22379.t1,Pcac|g22750.t1,Pcac|g22974.t1,Pcac|g22984.t1,Pcac|g3074.t1,Pcac|g3275.t1,Pcac|g4295.t1,Pcac|g4355.t1,Pc…	MVHRYFKLLGHLDPTDDAIVDVLPAPPCNKRLLSLLKDLKKGVGPRADIVHRPDFESGCVRVLGGSHRLTRAEKAALQRFRCVEEEPPRTTEDASSADSEDEGSFVENLQKRRHLAAGEPRYDLLSCIPPTSSLVERFFSVARTTYGQERHSLQPITLEMVLFLRQNGEYWAAQTVDEATRX	GBGX01016985.1			.	.	.	.
g476.t1	contig_5	CodingQuarry_v2.0	72924	73301	+	ID=g476.t1;Parent=g476																	OG0000649	Pcac(5):Pinf(0):Ppar(1):Pcap(1):Psoj(8)	Pcac|g13773.t1,Pcac|g17142.t1,Pcac|g23850.t1,Pcac|g476.t1,Pcac|g9552.t1,Pcap|110274,Ppar|PPTG_12770T0,Psoj|284618,Psoj|286146,Psoj|286755,Psoj|286776,Psoj|289250,Psoj|289287,Psoj|474854,Psoj|478889	MHDWYDGRMFAVPIMDISVESKPERPEIGDRYKVNLIVRALNAAYSKVISMHLKEDFVASEDGLEMRTFVYVQNTNIFSECMEWKRKDTVSRSSGNHSMIWCLRX				.	.	.	.
g477.t1	contig_5	AUGUSTUS	74613	76403	+	ID=g477.t1;Parent=g477																	OG0004086	Pcac(1):Pinf(1):Ppar(1):Pcap(1):Psoj(1)	Pcac|g477.t1,Pcap|551334,Pinf|PITG_11114T0,Ppar|PPTG_02255T0,Psoj|325382	MLAHEAVKTANMFSSLTKTNSMGGSSTASASSGTPTSSTASSKKKTKSKKKTTKTKIDNASTVNIRSPVEREENPSQLPLARRLEVAAAIPDTHAALVGLLGWSRLYVHTETILTFFQSDALSLLLSNLLRSRPAAAVLDNLDALLANCLSVESRSETTEAVGTAPHRQMAGEVVAAVRAITDQLQGDVEDAEDVNAEAERAAKSLSRLVRAHALSLHGVDLDSPLTKDVQDLEAKIAQVMNADEAVRGQTIRESFQRRDLRSDGLSLHETRLKKLTKLVEERVRSSEQQHEVEEEAEEDKESPEDNTQTAEDETLMQEVTKSLQDMQDRKDAELAPLRKKKTVASAEVQTLRQKQEELEAQLRAVKSELQRAVGEQHQTDEEMRAVEERFIADTARFR…	GBGX01018316.1			.	.	.	Coil;
g478.t1	contig_5	AUGUSTUS	76794	78524	-	ID=g478.t1;Parent=g478																	OG0004087	Pcac(1):Pinf(1):Ppar(1):Pcap(1):Psoj(1)	Pcac|g478.t1,Pcap|120311,Pinf|PITG_11115T0,Ppar|PPTG_02254T0,Psoj|485858	MRGGTKNNKPLHCRLDGPCGHQSVQSGQMADGNDAAALQAHGESTSDVSGEDQSLRVLATATATGGTGSAEERTSGELKLEDGDSSAGDAEPIQPDKSNCDQGAILPTPSAEELKVPAVSSSLELAALRLELAQLRQTLQEEPDNVEEDAVTATADNEDNETVEYRVIDFAGGTYRGQVQALGALEQIEWRPHGLGVLTTATSHTYCGQWLNGSQVQHGTRYSPTLHYEGDVGVGSTPTTRHGVGLYTFGALFVGCWVSATCSRRHPRGLGSLQSSIDMMISVDGWFHGLHCVHHTDFHKCTFKLSSDASSQSQPQRGLMVADERLQYWRRHALTRALSVWTRLCCEFNTTQARRSRLLALQAQAQARRAEQRAISENLERQKAAKSQDAAELLTLLAK…	GBGX01019774.1			.	.	.	Coil;|G3DSA:2.20.110.10;
g479.t1	contig_5	AUGUSTUS	79179	82388	+	ID=g479.t1;Parent=g479																	OG0001146	Pcac(2):Pinf(2):Ppar(2):Pcap(2):Psoj(2)	Pcac|g18050.t1,Pcac|g479.t1,Pcap|533182,Pcap|551335,Pinf|PITG_08802T0,Pinf|PITG_11116T0,Ppar|PPTG_02253T0,Ppar|PPTG_06379T0,Psoj|541826,Psoj|548626	MMQVSQFRALRRAQSTMHSRPLQTSLARAFSAQSDADVEVCEKELLSALDKFQKDAAGNAVPWFLENMPPSYFRSIQEEDRLQHLNAITALVGAEQPEVLLRSTDQKVFSHFRSGANFPGRLANVLDQLPQEVDGATLARVKIFTALDDSLGLDIFRFGQQQPFLNKTEEEKLARATIQQFCADIQAGKYAGNDSYPVAGAHFEPEAVDAFLNSSNTMYVQFSHPRRLAKQMELFHRVKGTEGVVVDVEHNWESRSDENKYATAAPQTMLTMAASNVLPKSFMQKAATYLGLCNLNVVRAHLDVVNKGDGHVAMVRILVQPSEQALKDNFEFEWSKISGNLKYLKWVDDRPVNLTLQHPDLGISRAELIYAYGNMMHGVLAKKDPFAYSLTRIMETLEH…	GBGX01013496.1			.	.	.	SSF53223;|PTHR11606;|SSF51735;;IPR016040;NAD(P)-binding domain|PS00074;Glu / Leu / Phe / Val dehydrogenases active site.;IPR006095;Glutamate/phenylalanine/leucine/valine dehydrogenase|G3DSA:3.40.50.720;;IPR016040;NAD(P)-binding domain|G3DSA:3.40.192.10;|PTHR11606:SF2;|PF00208;Glutamate/Leucine/Phenylalanine/Valine dehydrogenase;IPR006096;Glutamate/phenylalanine/leucine/valine dehydrogenase, C-ter…
g480.t1	contig_5	AUGUSTUS	82611	84755	+	ID=g480.t1;Parent=g480																	OG0012913	Pcac(1):Pinf(0):Ppar(1):Pcap(0):Psoj(1)	Pcac|g480.t1,Ppar|PPTG_02252T0,Psoj|296389	MDSKQHEQDPASELGKESEESTRDASVAFLENQGAVVKTKSPSNAALLKAGLKTNLSPSEATAQLRVLCRKFAALTEKVKEETKVREAAEREVRRLKALLDKEASPVVASCRAETQAYVRELKETQGKLKRELRLEKEKNERVVAKALELEREKSALLTAQSQQTQTNPLRASISQQDSSLKHQSAWDKEQVNKIQVTLKLTIEELEEELSRKEEEIQTFRERSQRDRARIKALEDEIRAKDDAQRAAQEARRQLEADLQQAQTEITNELENMQRIHDQAREDRAMRETLEQQLVTLGEVNAALEQRSHALVRRLELSSTVTQECQDLKMQLRDAEVDNETLVQTIRHLKDEQFTREKDWKVRLESVHEEKAQVEQQVLELQEDLASLQAQNSLFSEWM…	GBGX01005191.1			.	.	.	Coil;
g481.t1	contig_5	AUGUSTUS	84937	86918	+	ID=g481.t1;Parent=g481	Yes	Yes	Yes	Yes	Yes												OG0004088	Pcac(1):Pinf(1):Ppar(1):Pcap(1):Psoj(1)	Pcac|g481.t1,Pcap|509083,Pinf|PITG_11117T0,Ppar|PPTG_02250T0,Psoj|349881	MCWRKVGVLALLAMAMAFVHAQEADEFDVVETQETTAPTPSHTMPARDFATLAKQFIPFQNPDYFVVEASSWGFGILFVLLFFIGKAQNRKIADKWLDEAEPVLRTQFSYTGSSVENGMGLIEESRSNFKYFCTGRRFLTRFVADLELKSRHDLMSRIYRIIVPTSDYLTIDVGLHGVDVDPFILGISKKLGFTALSKIFPELIETAKQVPVKEVPESMWVATDSTEIPKAALTHSIQASLNELEDFLEYIVITDMNKQLIIGMPKTQQHVLRVRFKLQAGSEKLDVPKALQLVFALVDGAGATIKLSPNAKHSAIKRRLKIKQAADALESAKEDNISRRHAELNEKKQKEYESLSYEEQQKVDAKNEKRATRKRFNRKARIX	GBGX01013597.1			.	.	.	PF07946;Protein of unknown function (DUF1682);IPR012879;Protein of unknown function DUF1682|TMhelix;Region of a membrane-bound protein predicted to be embedded in the membrane.|PTHR12883;;IPR012879;Protein of unknown function DUF1682
g482.t1	contig_5	AUGUSTUS	87713	89198	+	ID=g482.t1;Parent=g482																	OG0004089	Pcac(1):Pinf(1):Ppar(1):Pcap(1):Psoj(1)	Pcac|g482.t1,Pcap|535771,Pinf|PITG_11118T0,Ppar|PPTG_02249T0,Psoj|353936	MELSYPLVRVPFEGASKSFRLYHKQLTRELAQAAAQIEALDDGDGQQPGHRMDVEVAIKKLAELAEKLRDLKKSAKNNVFEQQNDLQSCATRTRYLETLEEAKVGGDPSLSGLQTGSINDRLIADFLLGQGYLESAKVIEDTKDVGHLVDHELHAECQAVLKDLQAHHTDKAITWCSQNGSRLRRLQSQLEFHLRLQNFIEFVRAHKPLEAVQHARTYLTPLAMQPDKQSLRDAAIGEVQIAMATLAFESPEKCGIEAYEKIFALDRWMILEKMFRKTFNDVYGMHDPPSLCIALHAGLSTLNSRACHLARDANLKARLAHSGARGKRQRREGEEDGDVDNGDSGSESEEWLKSITASEKNDDAANSANSKKRKYTRAEFPVPICPACSEVGSQLCLGL…	GBGX01014517.1			.	.	.	SM00668;;IPR006595;CTLH, C-terminal LisH motif|PTHR12170;|Coil;|PTHR12170:SF2;|PS50897;C-terminal to LisH (CTLH) motif profile.;IPR006595;CTLH, C-terminal LisH motif|G3DSA:3.30.40.10;;IPR013083;Zinc finger, RING/FYVE/PHD-type|PF10607;CTLH/CRA C-terminal to LisH motif domain;IPR024964;CTLH/CRA C-terminal to LisH motif domain
g483.t1	contig_5	AUGUSTUS	89324	92382	-	ID=g483.t1;Parent=g483																	OG0001948	Pcac(2):Pinf(1):Ppar(2):Pcap(1):Psoj(1)	Pcac|g483.t1,Pcac|g483.t2,Pcap|9783,Pinf|PITG_11119T0,Ppar|PPTG_02248T0,Ppar|PPTG_19945T0,Psoj|482732	MRSAKGVRSDQPFRAGKQQPLRRYMSVGSSPVALTPNFSSLSPLYPLPGSPHSAGSSPCSTSMDDAVGRLFTQYLPTFFDLLEKFQYQKALLIVEDEEETRWKSWGAVKVMLKLGASCESTYHLMKYVEAELVQTDTIDQMYGKLVVLMNHLADELKPIVARQSRHFSVHTPTPSSTRNGNASGSRDGEKECENDSMLMMEIAMCGDMSYYVELLEQGAEFFSLRVPMIQIYRGLALSSVPRDYHSMLKRLENLLLRFDTFDHPLLETMKQSAIEELSTVHAAIQCEARVAEYDFTRSIVALHRLKVQLRSWSDHIDGVSDYPLFEGNGIDFGAGGEEEGLLLDESNEHYGITSDSMYSNTSFQSSSSLARGHMLNSSLSGESHHASSGVPGVPSSLAE…	GBGX01014517.1			.	.	.	PTHR31581:SF1;|PTHR31581;|SSF160651;|PF09404;Eukaryotic protein of unknown function (DUF2003);IPR018544;Protein of unknown function DUF2003|SSF158548;
g483.t2	contig_5	AUGUSTUS	89324	92382	-	ID=g483.t2;Parent=g483																	OG0001948	Pcac(2):Pinf(1):Ppar(2):Pcap(1):Psoj(1)	Pcac|g483.t1,Pcac|g483.t2,Pcap|9783,Pinf|PITG_11119T0,Ppar|PPTG_02248T0,Ppar|PPTG_19945T0,Psoj|482732	MRSAKGVRSDQPFRAGKQQPLRRYMSVGSSPVALTPNFSSLSPLYPLPGSPHSAGSSPCSTSMDDAVGRLFTQYLPTFFDLLEKFQYQKALLIVEDEEETRWKSWGAVKVMLKLGASCESTYHLMKYVEAELVQTDTIDQMYGKLVVLMNHLADELKPIVARQSRHFSVHTPTPSSTRNGNASGSRDGEKECENDSMLMMEIAMCGDMSYYVELLEQGAEFFSLRVPMIQIYRGLALSSVPRDYHSMLKRLENLLLRFDTFDHPLLETMKQSAIEELSTVHAAIQCEARVAEYDFTRSIVALHRLKVQLRSWSDHIDGVSDYPLFEGNGIDFGAGGEEEGLLLDESNEHYGITSDSMYSNTSFQSSSSLARGHMLNSSLSGESHHASSGVPGVPSSLAE…	GBGX01014517.1			.	.	.	PTHR31581:SF1;|PF09404;Eukaryotic protein of unknown function (DUF2003);IPR018544;Protein of unknown function DUF2003|SSF158548;|PTHR31581;|SSF160651;
g484.t1	contig_5	AUGUSTUS	92542	93501	+	ID=g484.t1;Parent=g484																	OG0004090	Pcac(1):Pinf(1):Ppar(1):Pcap(1):Psoj(1)	Pcac|g484.t1,Pcap|9784,Pinf|PITG_11120T0,Ppar|PPTG_19944T0,Psoj|484187	MAFAVGDVVRFDRGQYSHVALYVGGGRVVHLWGESDFQVRVDSIRFVQGAAGSGSKPPEKFSDELDEKMFADHNLLPFNSDEVVRRAMSRLGETQYNCLAHNCEHFVTWARYGFGASPQVTSNANQVLAGAMVGAVVGGMAGFVVGGLISLFAKADALTTSAGTGASMGASATTSLGDDEEEEQMDEQVRRATREMLWNGLPAACAPAAIDAMTQMENWVETRRRSAAKDSERKYSDERHNTLANRLAEEELQCSICYSDLLRVRAVAFPCDHFTCAVCYAAFQGDKCCPYCRLPIADVKKIHKSTKLRAKHLLHWDDEX	GBGX01020762.1			.	.	.	G3DSA:3.30.40.10;;IPR013083;Zinc finger, RING/FYVE/PHD-type|PF04970;Lecithin retinol acyltransferase;IPR007053;LRAT-like domain|TMhelix;Region of a membrane-bound protein predicted to be embedded in the membrane.|PS50089;Zinc finger RING-type profile.;IPR001841;Zinc finger, RING-type|PTHR13943;|SSF57850;|PF13920;Zinc finger, C3HC4 type (RING finger)|G3DSA:3.90.1720.10;;IPR000064;Endopeptidase, NL…
g485.t1	contig_5	AUGUSTUS	93750	94463	+	ID=g485.t1;Parent=g485			Yes		Yes								Yes	Yes	CRN		OG0000139	Pcac(5):Pinf(1):Ppar(1):Pcap(2):Psoj(30)	Pcac|g20641.t1,Pcac|g20966.t1,Pcac|g21636.t1,Pcac|g21655.t1,Pcac|g485.t1,Pcap|53531,Pcap|63072,Pinf|PITG_21544T0,Ppar|PPTG_14941T0,Psoj|322512,Psoj|326802,Psoj|341739,Psoj|341867,Psoj|375495,Psoj|398376,Psoj|456793,Psoj|458222,Psoj|466559,Psoj|466980,Psoj|470479,Psoj|470930,Psoj|470966,Psoj|476106,Psoj|477119,Psoj|477527,Psoj|502162,Psoj|511317,Psoj|512055,Psoj|513826,Psoj|513851,Psoj|521378,Psoj…	MVLITLKCFFIGNGVAVSLTIDNGQSVAHLMDDMRVKRVNFSKDVDGSKLQLFLAKKEGAWLTRAGAEAVTVDELGHPRGFEKMVPSLLLQGDKYFGEKFQLSGGQVHVLAVVPEVPASKRRRFDAITSPRSEELVALAAFGQQLNRETALPVGELLVLPKTVFGTSFWNGLYIRQEYWDLYNMIEQKLADGTGRIRRILVIGSPGIGKSVFGVFLLLVFLIERRNVAYHACGDVLTX	GBGX01005501.1			.	.	.	PTHR24362:SF272;|PTHR24362;|TMhelix;Region of a membrane-bound protein predicted to be embedded in the membrane.
g486.t1	contig_5	AUGUSTUS	95217	95591	+	ID=g486.t1;Parent=g486																	OG0012914	Pcac(1):Pinf(0):Ppar(1):Pcap(0):Psoj(1)	Pcac|g486.t1,Ppar|PPTG_09194T0,Psoj|306907	MIEASSEIKNELVLYIPLSKTFPAVDGVFVVPSESLVIYAQFTVGRARAIEYQRMKNVCQDLTTREEFSGYTHILLFLVSENIYDRFTVQAYRTEDGKNRSEQVDIGVSHYVGKITRQQIKSLKX	GBGX01000206.1			.	.	.	.
g487.t1	contig_5	AUGUSTUS	95956	100038	-	ID=g487.t1;Parent=g487																	OG0001949	Pcac(2):Pinf(1):Ppar(2):Pcap(1):Psoj(1)	Pcac|g487.t1,Pcac|g487.t2,Pcap|551345,Pinf|PITG_11121T0,Ppar|PPTG_02247T0,Ppar|PPTG_19943T0,Psoj|482354	MPLRSPSDDGDGTKGASQGRDTEYGSFSSSKPVQEPPQPAQKTPQKAAKPVTNQVSKSPANALHPESPSTAWWRKLFFEFFDKKLLDTELDASQVWELTPEHTSAEASAAFREVYAQSRECRGMCRIKRALFRTHRWNLAVCWALQFVSLLCDACTPVLLYMLLTMAISREYTQTQIYALLGLLYVTALGEVLLHCHSHFLGFKIHIKIMGALRALVFENTISQPEHIPGHAAGSYDSESGKKRMAEVAHLYAEDVVNVAKMVNHMQFLWRSVLQIVFELCILVQVIGIKFKPVAIAFLFMAVFAKFLSAAGSRLRRKLQKKIEARLNVIHECFKGIQMVKLNAWEDKMQEKIERARKEENRERCRVNVVAALQYCVGVDSPNLASIFIFGWVALQDSR…	GBGX01015825.1			Rattus norvegicus	Q8CG09	Multidrug resistance-associated protein 1	SSF52540;;IPR027417;P-loop containing nucleoside triphosphate hydrolase|TMhelix;Region of a membrane-bound protein predicted to be embedded in the membrane.|Coil;|PS50929;ABC transporter integral membrane type-1 fused domain profile.;IPR011527;ABC transporter type 1, transmembrane domain|G3DSA:3.40.50.300;;IPR027417;P-loop containing nucleoside triphosphate hydrolase|PF00005;ABC transporter;IPR00…
g487.t2	contig_5	AUGUSTUS	95956	96312	-	ID=g487.t2;Parent=g487																	OG0001949	Pcac(2):Pinf(1):Ppar(2):Pcap(1):Psoj(1)	Pcac|g487.t1,Pcac|g487.t2,Pcap|551345,Pinf|PITG_11121T0,Ppar|PPTG_02247T0,Ppar|PPTG_19943T0,Psoj|482354	MANLEAELSDNGENWSLGERQMLCLARAVLRPSRIVILDESFSAVDQTNQSTLLNVLDTAFRDSTLFLITHRLDDVLEFDKILVMQEGQAVEFGPAEDLAADPDSAFYEFLETTLLTYX	GBGX01015825.1			.	.	.	SSF52540;;IPR027417;P-loop containing nucleoside triphosphate hydrolase|PTHR24223;|PF00005;ABC transporter;IPR003439;ABC transporter-like|G3DSA:3.40.50.300;;IPR027417;P-loop containing nucleoside triphosphate hydrolase|PTHR24223:SF254;
g488.t1	contig_5	AUGUSTUS	100299	101981	-	ID=g488.t1;Parent=g488																	OG0001617	Pcac(1):Pinf(1):Ppar(2):Pcap(2):Psoj(2)	Pcac|g488.t1,Pcap|120479,Pcap|535775,Pinf|PITG_11122T0,Ppar|PPTG_02246T0,Ppar|PPTG_19942T0,Psoj|293408,Psoj|483689	MGFSALWRTKPMSVIQAEEIKEDIPRTLNLFDLCCIGIGGTIGSGIFSTAGSIISETAGPAAVASWLIGGVICCLNALAYMELSTRVPSSGSTYAYAYHTIGELPAVVAAWLLTLEYAVSGAGVARSWGDKVEEWLLLEYPDKSFHWLNLKSANLSGGLIQFLSMVVLLMGVRFGKAFVNTVTMVKLVVVAFIIIAGFAALDPDNLSPFVPTRSELDGTVAFGTQGIITGASQAFFGYVGFDEICCLAGEAKNPKKIMPIAVMSVVIGTMVLSALCSLVLAGMVTYLDAGSFGDGFEGHGWKWAGTIVRAGEVVTMPVVALIGFLAQPRLNYALACDGLLPRVFAEVDSKGNLFKNTLITGLFFTVIAVVVPFDTLWDIVNFGVMMSFIIANVSLTLAR…	GBGX01017547.1			.	.	.	PF13520;Amino acid permease;IPR002293;Amino acid/polyamine transporter I|TMhelix;Region of a membrane-bound protein predicted to be embedded in the membrane.|PTHR11785;;IPR002293;Amino acid/polyamine transporter I|PTHR11785:SF357;|PF13906;C-terminus of AA_permease;IPR029485;Cationic amino acid transporter, C-terminal
g489.t1	contig_5	AUGUSTUS	102628	103461	+	ID=g489.t1;Parent=g489																	OG0004091	Pcac(1):Pinf(1):Ppar(1):Pcap(1):Psoj(1)	Pcac|g489.t1,Pcap|571315,Pinf|PITG_11123T0,Ppar|PPTG_19941T0,Psoj|353940	MSTTAKDLPRGWKEVQSKSRPGKVYFLHVKSGEKTWKLSHVHAKEREFRHRAASDTKKRHSADGSSGPDSVQALHILVKHSGSRRPSSWRQETITRSKAVAEAKAGGIREKLLACVEANPDRSSEALRELFEQIAKEESDCSSAKRGGDLGPFTRGKMTPSFEKAAFALKVGDLSDLVESDSGIHVILRITX	GBGX01017184.1			.	.	.	PTHR10657;|PF00639;PPIC-type PPIASE domain;IPR000297;Peptidyl-prolyl cis-trans isomerase, PpiC-type|PTHR10657:SF12;|G3DSA:2.20.70.10;|PS50020;WW/rsp5/WWP domain profile.;IPR001202;WW domain|PS50198;PpiC-type peptidyl-prolyl cis-trans isomerase family profile.;IPR000297;Peptidyl-prolyl cis-trans isomerase, PpiC-type|SSF54534;|G3DSA:3.10.50.40;
g490.t1	contig_5	AUGUSTUS	103702	105546	-	ID=g490.t1;Parent=g490																	OG0004092	Pcac(1):Pinf(1):Ppar(1):Pcap(1):Psoj(1)	Pcac|g490.t1,Pcap|529319,Pinf|PITG_11124T0,Ppar|PPTG_02244T0,Psoj|485830	MATAAEIKQLEAKIKEDVKQINELPKVVKALQHTDKAVAQAAMQSMRRVLLFFLEKGDLKPKPTEQEAAKKAKGTDSQAIDKFRRWLWDVYVNFIKEMLQWLGDSQADSNLRVGALRTLMEFVSREGEIRGGNAPAFGNETFTRVVQELAKTEKLKGELASVFKGEYVGAYMDVQYYMLKNLAQILDTAEDKEQDLALVANALRLLGMVQMPYDAEEITSFLVEPKDSNLPEQEMVSSDEESDDEEEEVIATAGAKRKAVSDPKKTKKTRGLRSVKQHQYAFSLAWIAVLRHKLPQASYKKVLVQLPDDIMPHLVNPLLLADFLTDSYSIGGVTSLLALNSLFILIQDYNFDSPDFYNKLYALLDDPSLYSAKQRDRFFGLLNLFLSSTHLPAYTVAAF…	GBGX01013497.1			.	.	.	PTHR12455:SF0;;IPR027193;Nucleolar complex protein 4|PTHR12455;|SSF48371;;IPR016024;Armadillo-type fold|PF03914;CBF/Mak21 family;IPR005612;CCAAT-binding factor
g491.t1	contig_5	AUGUSTUS	105890	107512	+	ID=g491.t1;Parent=g491																	OG0011181	Pcac(1):Pinf(1):Ppar(1):Pcap(1):Psoj(0)	Pcac|g491.t1,Pcap|571322,Pinf|PITG_11125T0,Ppar|PPTG_19940T0	MDASDERENDYLRFLRGMRPDDANIQASMPDLSTTQSSELDFRTSFVGPDGLPEIDHDGAEFARMLLAQAEQEHKDTDTEAEEAVVAAQAEAEEAAAAVTGVLQLSSARVRAEASQSRRAEKAPAPKATDNFVLTKKTCRFYNKERERCKRAATGLDGRCAIHKVSQFCKHPKCNKYNQGNGFCIKHGGGKKCKHEGCEKHVQGYGYCSGHGGKPLCPIEGCENKRMEGGYCKAHGGGRFCQHEDCKKRDIGGGLCISHGGGKKCNAKECKKVDRGGGFCKAHGGGKKCETENCKNWALGGGICLEHKGPGKRCKMLGCTKYDLGGGFCIAHGGGRKCIIEGCTKIRQVNKRCRGHGGKVLCSVPNCDRAAQNRKLCKSHGGGKLCKHEGCTNTQKGKG…	GBGX01019296.1			.	.	.	Coil;|PTHR31827;
g492.t1	contig_5	AUGUSTUS	107679	111110	+	ID=g492.t1;Parent=g492	Yes	Yes	Yes	Yes	Yes												OG0004093	Pcac(1):Pinf(1):Ppar(1):Pcap(1):Psoj(1)	Pcac|g492.t1,Pcap|529320,Pinf|PITG_11126T0,Ppar|PPTG_02243T0,Psoj|353939	MLLPCLLLALLAAPTSANPPSPPINYKTYAEMTRYLLELNATFPDVVQVSVAQDTYDLPYPEELQCIIDDETKATEPCKQFLVHMTNHSTLASDPERPEVFISGALHGNERVGPNAAIELVALFAHATSIYGTDDKAKPTLDTQRWLKQLVNTRNVLVTPMTNAYGYSHNHREELTVDPNRDYNYMRSGAECMQTMTSRVVNEIWRDHIFQLAVTFHGGTRAVAYEWGSPDHYLNGKESNPSEKSPDHMAQLQIGNTLANFAGVFPDGKLYPTGTMNDVVYGVSGGMEDWGYAASWENQFYDAKSQPFHACEPSTFGGYPKEKTIYNNITHRAFNMLVETSNTKEPKAADLGNFKELYEANVDFFRTEGITTEFVGHVPRNVRLALMMIEMAQPLVRWV…	GBGX01019014.1			.	.	.	SM00631;;IPR000834;Peptidase M14, carboxypeptidase A|PTHR11532:SF54;|PS00132;Zinc carboxypeptidases, zinc-binding region 1 signature.;IPR000834;Peptidase M14, carboxypeptidase A|PTHR11532;|TMhelix;Region of a membrane-bound protein predicted to be embedded in the membrane.|G3DSA:3.40.630.10;|SSF53187;|PF00246;Zinc carboxypeptidase;IPR000834;Peptidase M14, carboxypeptidase A
g493.t1	contig_5	AUGUSTUS	111286	113313	-	ID=g493.t1;Parent=g493				Yes													OG0004094	Pcac(1):Pinf(1):Ppar(1):Pcap(1):Psoj(1)	Pcac|g493.t1,Pcap|509092,Pinf|PITG_11127T0,Ppar|PPTG_02241T0,Psoj|296404	MVVLSAALLTRNGKVLVARQFVEITRIRLEGLLAAFPKLLSSGSREHTFIDTESVRYVYQPLESFFVLIITNKTSNIVEDLHTIQVLAKLVPDICAPLSEASIRDKQFELVFGFDELITAGGHSENINVSQIRVNMDMESHEEKLHNMILESKRAAAKDDMKRHTARIKEEQRERARLERAGMGGSGFGSQNSFGSSFSNAFKSPRSGGSSDSFMNSPRSPAATSPISYNSRPEPVVSKAAGMKLGSSSSSKGMGLGSGGKSFMDAMAAEDGLKEIPPMSAAVETVQKPEVAAAVSHDPIGAVVEEKMTVVLTRDGALEQLEVKGSMYVSVNDPSAGCCRLKLHTGGVEGVSFQTHPKVDKRLYDSESVLALRDPTKPFPTSRVAFLRWSLKTQDESML…	GBGX01013359.1			Bos taurus	P53619	Coatomer subunit delta	PTHR10121;;IPR027059;Coatomer delta subunit|G3DSA:3.30.450.60;|PTHR10121:SF0;|Coil;|SSF49447;;IPR028565;Mu homology domain|PS51072;Mu homology domain (MHD) profile.;IPR028565;Mu homology domain|SSF64356;;IPR011012;Longin-like domain|PF00928;Adaptor complexes medium subunit family;IPR028565;Mu homology domain
g494.t1	contig_5	AUGUSTUS	113971	115362	+	ID=g494.t1;Parent=g494																	OG0004095	Pcac(1):Pinf(1):Ppar(1):Pcap(1):Psoj(1)	Pcac|g494.t1,Pcap|120364,Pinf|PITG_11128T0,Ppar|PPTG_02240T0,Psoj|311324	MLLAASTPVPPSRSGGRATPPIRKEMSITEQIARQTRKSTVLDPKNALLVMAIPDYDDYKIMQPYSCRSLSNKSKFIGGRDFITRHNPQEVNDFKMKYSRDVGNLNRHRSILAPPTSNLSATGLFSSSSESIGSLASPPKNGSSNNDKWLKDGSLWRKTFTSTMKICWVLTDYGIQTLIGPEYRLTTRTPVLPAIPSPRSLKPLSLPLSCRSARPETPSSLAAFSARESARKGFGVDLADEKTLAALSRFAVSTPKSRKPPCSPSKRFTDLKTPKSDESSASTLSSSESRTDGAELLSLAPYADVSWERNDESEQNQIASPEEIPFQKKTVGFQFASTTNSSNERLPAVSSMTQNFAVEVSPPSLALGTLQTGQVYLFPIRVRNVGFRQERFRVNRVVA…	GBGX01003515.1			.	.	.	PF14874;Flagellar-associated PapD-like
g495.t1	contig_5	AUGUSTUS	115552	116815	+	ID=g495.t1;Parent=g495																	OG0013985	Pcac(1):Pinf(0):Ppar(1):Pcap(0):Psoj(0)	Pcac|g495.t1,Ppar|PPTG_02239T0	MHGVGAEAEGALPEQSEEDQQWGLHIGDVVQIVQGRSKKFTYALYCGRGRVIHVWSPSRRNFRVRVDSLRGLKSSGYVATICSRELDEFFHEMLNIDPLEPIEAIRRAKTALHATPACRVSTLSLILFARYGDIIFALLQSLKEAYWLSFDGGTSYDQYPENPEADESHLDSPVRPTKPGTESNNRVPDIKAFFGSVGDLLMSEWLENSLSDYFQDSQVRSNWYSIYVPPAILRLPSLFLQYDIQLALFRVRYDVARSLSHRLAGDRMECGICWMDFTPLKVMLLKCQHYICDPCLGLLPRSECPYCRGPIRYAQPVSELVKREALWLLKREMQLEDKPPALKSDEPTNVDLDX	GBGX01009474.1			.	.	.	SSF57850;|PS50089;Zinc finger RING-type profile.;IPR001841;Zinc finger, RING-type|PF14634;zinc-RING finger domain;IPR001841;Zinc finger, RING-type|SM00184;;IPR001841;Zinc finger, RING-type|G3DSA:3.30.40.10;;IPR013083;Zinc finger, RING/FYVE/PHD-type|PS00518;Zinc finger RING-type signature.;IPR017907;Zinc finger, RING-type, conserved site
g496.t1	contig_5	AUGUSTUS	117041	118077	+	ID=g496.t1;Parent=g496																	OG0004096	Pcac(1):Pinf(1):Ppar(1):Pcap(1):Psoj(1)	Pcac|g496.t1,Pcap|5942,Pinf|PITG_11129T0,Ppar|PPTG_02238T0,Psoj|349884	MEQVRELPSGKCLRKYSPEHPLFDAGTLLWATKYYQEPESMVQPEEAVREPTHSDPIPCRLANCDVSFQSVAAYEEHYEMVHRNICRECSRSFLSLRLLDIHISETHDAFFKILSKKKPMYVCLVDGCSETFQHDNKRTRHLIQVHQYPESFSFHQHRKQKGEGKAGKGAGGVKHIEGGEQSEVDAETIKKREARKRRRQQKKKKLLEQAKLRDSDMQVDEETKTHNSGEQANNEDGSSEITDVEMADLEKNMRELRIPKSIHFGRKRGIX	GBGX01011474.1			.	.	.	PS00028;Zinc finger C2H2 type domain signature.;IPR007087;Zinc finger, C2H2|SM00355;;IPR015880;Zinc finger, C2H2-like|PTHR21354;|PTHR21354:SF0;|Coil;
g497.t1	contig_5	AUGUSTUS	118289	122933	-	ID=g497.t1;Parent=g497																	OG0011182	Pcac(1):Pinf(1):Ppar(1):Pcap(0):Psoj(1)	Pcac|g497.t1,Pinf|PITG_11130T0,Ppar|PPTG_02237T0,Psoj|478476	MEATGALEELLLEQRTLVNHALYPLLEDMSLGDLLGHFQSTLLDLQHQEPTFWQLQVVEFIRSVLKSRVGSCIDAAVRTATTEVLQDPAHVLNCVKTRVQTSSELQEALIQLQSDVEKEVVRLKEIMNVDVENHLKAPDSDEPFVVKFWEKLQDAVEMRYKQQKHDEERGVEGVEQEFESCSFERLSFDEDFNDMSRSAMSFPCMEDFPTTIRRMQSADVVERAAGLDEFMRMPVVEVVHSGPVFPAACSALVGLFLDTDIRGERCESAERAKRVAYDLMNQVEDAAQFLELFWAVLEFMGSHLETGELFLYRQDISESTDVRSIAVLDCFRVLHTLLFKIMRHWVYISAEALAQVLHSTFRLLVMYSKGETEAEAKRANPLTMLFLIDDDPVRWFKLW…	GBGX01020599.1			.	.	.	PF14961;Broad-minded protein;IPR032735;Protein broad-minded|TMhelix;Region of a membrane-bound protein predicted to be embedded in the membrane.
g498.t1	contig_5	AUGUSTUS	125925	127578	+	ID=g498.t1;Parent=g498																	OG0004097	Pcac(1):Pinf(1):Ppar(1):Pcap(1):Psoj(1)	Pcac|g498.t1,Pcap|526290,Pinf|PITG_11131T0,Ppar|PPTG_02236T0,Psoj|483810	MEIPLANTFHSAAAPHTPEDELYPFLEGEAVDSPDNDFFLSGYPASITDLDFAATVQALPTHQNGTAPSSSSQQLKAFDEGMLHQPLNLPLSPSAFYDLPKAQKPFFGASPRKNSRSGSCQRARPRVASAPSPTRSYSPSYSPPSSVNGSDGGCGSMKDSEEILNAPVKSLTEEEKKLRRRAQVAKSARKHRNRQKEELTRLREQVQMLQEQMAIMTHHQGSSSPTSIKREQDVITQHRKRKKVDEDDEGVGGGVLTNPNVGLISMPPPKPHIQHWYHRLPIDTLERSTMLTRIADKRMTIGEQYIRAEFGAGTSYPLTDIKLNSNGPDLEIKQVRGRLVSGFTHHEVGEACWNSFSNFLFDVPERFRRHVTCERLMELDSNTRYGRTIVPLLRDHKGR…	GBGX01018611.1			.	.	.	Coil;
g499.t1	contig_5	AUGUSTUS	127728	129118	-	ID=g499.t1;Parent=g499																	OG0013986	Pcac(1):Pinf(0):Ppar(1):Pcap(0):Psoj(0)	Pcac|g499.t1,Ppar|PPTG_02235T0	MKNMAYLGDGSMSSGDADFDMNVLTEFLFQADGMPKLIDDNELQDNVTATTTSTDGTSSSDDADASPDSPVIISRSDKLTDRKTKRRAQVAVSARRHRYRKKHEMLDLRKEVAVLTDQLHSLRSKHKLLRPDGTVAETEEYTMAQRHKRRQAEKLNEQLRRALVMQRRFFASIQGLVLDSPITNAELNMSTLLHTFTHFGRTAYARRRDYLAVCTDSKADLAVQILLRETEGTDFAGPPSIITRSVPPTNEQQQIMTTVAAYAFDCLDLKTVFVSACSAVLGCGTDWPQYTTVSQNGEVLDKPQGNISYAKSDTHYQSTVDTQNVVVESRSLVFYRMSDNYGVLVWDFADQDDLYPAKPETTIKRDLIGAAMVRRELCHDGVERVVYRSICTKLHSFSL…	GBGX01007609.1			.	.	.	Coil;|SSF57959;|G3DSA:1.20.5.170;
g500.t1	contig_5	AUGUSTUS	129508	133105	-	ID=g500.t1;Parent=g500																	OG0001376	Pcac(1):Pinf(3):Ppar(3):Pcap(1):Psoj(1)	Pcac|g500.t1,Pcap|542240,Pinf|PITG_11132T0,Pinf|PITG_11134T0,Pinf|PITG_22141T0,Ppar|PPTG_02233T0,Ppar|PPTG_02234T0,Ppar|PPTG_02234T1,Psoj|438049	MRSSTLSLDEPDSSTNVMLGTHHALTPKLGWVTFANELHVFFVFGFVDGNDLAHFVNFEAQREPTSQMDDVDLTFLSELLSQDSNVPNATIAVMDSVPSPSSSSHSMDNSDSADSAKSPEDLDGAGGSERKRKLGSPPESADDDGQTDDRNERRRVLSAKNARRYRSRKKNELVTLKEQVFRFEEQLKALRLKHHVFRADSAVACWEEKAIVQRLRRRQAEEFNEQLQLALFTHTGFVRKLRSIFTESAPPSIALNMRHFLHMYTHLRKDPQLRARDLGAVSSAAKIDRAMQVVLRETATIPVTTSPEILFQELDLGTEGLGKTSTAVYAFNTRDSSKAFDVACKAILTTCGVWPDHSRVESSTKFVDVPPTEFNVQYGITKHCYQHNATKAQAWTEAR…	GBGX01021239.1			.	.	.	Coil;
g501.t1	contig_5	AUGUSTUS	137808	139485	-	ID=g501.t1;Parent=g501																	OG0011183	Pcac(1):Pinf(1):Ppar(1):Pcap(0):Psoj(1)	Pcac|g501.t1,Pinf|PITG_11135T0,Ppar|PPTG_02231T0,Psoj|353942	MSQTSIDSDFLLNSDMDLHVAVSGLDDALTLLDVESVDGGALLDTSVDDMDLNFLSDLLQQSEPVPEPASPLSTSSELVVSSPSGKSDTAESSDDDSTSSIEPAAEVAVQKHGPKPATETTGLKKVEERKARRRAQVAISARRHRSRKKNEVISLNKEASYLNKQLDFLRSKHKLMRADGAVAEWEEKAIAQRHKRRQAEELNAQLRYALFQQSGYVSNLKAMFALGSPNIMELNMRRFLHTYTHLRKDPQSRVRDLASVCTDAKLELGMQTVLRETEGIPVLRPHISTRQISTSSTEFGASTVAVYAFDTMNTVQIFLAACGAILGCGSEWPKYTQLDSFGKVVDAPSDSIRYGVSGCRYRSDDGQDEVVVESRGLSYFKIMDQCSVLLWDYADDDDL…	GBGX01015035.1			.	.	.	Coil;
g502.t1	contig_5	AUGUSTUS	140299	140889	+	ID=g502.t1;Parent=g502																	OG0002485	Pcac(1):Pinf(1):Ppar(2):Pcap(1):Psoj(1)	Pcac|g502.t1,Pcap|526294,Pinf|PITG_11136T0,Ppar|PPTG_02230T0,Ppar|PPTG_02230T1,Psoj|325410	MNLGGGLESEELRVRQSILYTVGRICDEEAQKQQHEHHARARPAMSKEAMALLADLVYKQSEVMATELQFFSRHANRKIIKTEDVTLLARKHPNLTNLLQKFQRENLNSSSTTSGKKRRNFADSDX	GBGX01016879.1			.	.	.	SSF47113;;IPR009072;Histone-fold|PF15630;CENP-S protein;IPR029003;CENP-S/Mhf1|PTHR22980;
g503.t1	contig_5	AUGUSTUS	140961	144012	-	ID=g503.t1;Parent=g503																	OG0004098	Pcac(1):Pinf(1):Ppar(1):Pcap(1):Psoj(1)	Pcac|g503.t1,Pcap|542247,Pinf|PITG_11137T0,Ppar|PPTG_02229T0,Psoj|481371	MDSTGAYDAGDSESWSSSEGEEQVIEISSHSRILISPRKTRSSAWNNNSQRSRNRRVSVGKRKPTRPQKDDPKSPSFQTNRHSFHELKSRKSCWAGSPRKTPADNQPVTSNNSDSVSGSESDENLASSRDGSDSSGDSDASLESDEETLELRRVSRKQGIKKNSSNSYKHLATSLDASMQSLGSPTASGKEMEELKATLKKLARHDDSDDNPIMQKEPNISSATALHEYLTAATALIGVNTVTATNQTRPTESTRLKTRQASLHLPRSSSNISSGWTRNTKSMRATDSDAKVRRDSPSKKLAGSRADPGSERLSFNKKIFSTPPPPFGVSGTYAGLTLPLQKNSFTSGGGVSGGAQGSRAVLSALKALQDKIGRLEQERESLMQQLSDAKLIARKREAE…	GBGX01009718.1			.	.	.	Coil;|PTHR19336;|PTHR19336:SF9;
g504.t1	contig_5	AUGUSTUS	144300	146286	-	ID=g504.t1;Parent=g504																	OG0004099	Pcac(1):Pinf(1):Ppar(1):Pcap(1):Psoj(1)	Pcac|g504.t1,Pcap|504610,Pinf|PITG_11138T0,Ppar|PPTG_02228T0,Psoj|541857	MLASTLVRRFLPVKPMALRSLTLDTFTCLSLVSYLCLYQLPSMAGSSPDHATTQQQAAMEKHVDLTIVGAGLAGLTASLEAANLDPSLKILLVEKEKKVGGNSAKASSGINAALDAADAPLFTQDTLKSGGGLAVEKIVDTFIPKTPDAKEFLEKYNVDLSVLSQLGGHSAKRTHRNKSGPNIGFAIISTLQKEIVTRDNIEILTGAAAKKLLLADETQTPPTVTGVEVKLADGQTLSIYSNAVILTTGGFSASHKMLKRFSPGMETYPTTNGVWAQGEGVLMSEAIGVDLTLMDKVQLHPTGFINPKDREASTRFLAPEAIRGSGAVLLNKNGKRFVDELTTRDKASDAILAQPGQEAYMLLFEDGAKAMASELPFYKHMGIVTMTNSVAEAAKFYHF…	GBGX01019574.1			.	.	.	PF00890;FAD binding domain;IPR003953;FAD-dependent oxidoreductase 2, FAD binding domain|PTHR11632:SF6;|G3DSA:3.50.50.60;;IPR023753;FAD/NAD(P)-binding domain|SSF51905;;IPR023753;FAD/NAD(P)-binding domain|SSF56425;;IPR027477;Succinate dehydrogenase/fumarate reductase flavoprotein, catalytic domain|TIGR01813;flavo_cyto_c: flavocytochrome c;IPR010960;Flavocytochrome c|PR00368;FAD-dependent pyridine n…
g505.t1	contig_5	AUGUSTUS	146660	149860	-	ID=g505.t1;Parent=g505																	OG0000650	Pcac(3):Pinf(3):Ppar(3):Pcap(3):Psoj(3)	Pcac|g13660.t1,Pcac|g505.t1,Pcac|g7929.t1,Pcap|110345,Pcap|111992,Pcap|504612,Pinf|PITG_06672T0,Pinf|PITG_11139T0,Pinf|PITG_12940T0,Ppar|PPTG_02226T0,Ppar|PPTG_07345T0,Ppar|PPTG_18730T0,Psoj|247115,Psoj|520956,Psoj|541858	MASFKLVTGDLIRLVETPHEKQQDVLASMGGLDGVAAALNVDPRQGLDSNNAADLAKREDCFGKNYVPPPKPKSFLELMWDAYQDITIIVLTISGFISIILSSTVGDHPETGWVEGACIILAVVVVTIVTAMNDYQKEAQFRALNAVKEDEKIKVIRNGQPAEVSKWSLVVGDIVRVDLGDIIPADGIVFDAKEIKMDESAMTGESDLLSKNAENPFLLSGTKVMEGVGKMLVVCVGEHSQAGIIKSLINGNRPGAAAAGGSDSQTKKNPDAPDDQIYVEIETPKNVATLEEENNKNNEEEESQSPLEGKLYNLTVLIGKLGTLVALLVFVIMSIRFSIDTFGNDNKPWKSGYVSDYLNFFIIAITVLVVAIPEGLPLAVTIALAYSVKKMLVDNNLVR…	GBGX01016656.1			Homo sapiens	Q16720	Plasma membrane calcium-transporting ATPase 3	TMhelix;Region of a membrane-bound protein predicted to be embedded in the membrane.|PF12424;Plasma membrane calcium transporter ATPase C terminal;IPR022141;Plasma membrane calcium transporting P-type ATPase, C-terminal|PTHR24093;|SSF81665;|PF00122;E1-E2 ATPase;IPR008250;P-type ATPase, A domain|TIGR01494;ATPase_P-type: HAD ATPase, P-type, family IC;IPR001757;P-type ATPase|G3DSA:3.40.1110.10;;IPR0…
g506.t1	contig_5	AUGUSTUS	156562	158112	+	ID=g506.t1;Parent=g506																	OG0000496	Pcac(4):Pinf(3):Ppar(3):Pcap(3):Psoj(5)	Pcac|g13659.t1,Pcac|g506.t1,Pcac|g508.t1,Pcac|g685.t1,Pcap|110509,Pcap|504613,Pcap|528274,Pinf|PITG_00831T0,Pinf|PITG_11140T0,Pinf|PITG_12941T0,Ppar|PPTG_02225T0,Ppar|PPTG_02227T0,Ppar|PPTG_11385T0,Psoj|260128,Psoj|325421,Psoj|337343,Psoj|475718,Psoj|518685	MIHDTSTDYEKVTTPNLDPRPSSIVSDTNQKHGDDVDDEEEDSYSKKPLQEKIVWGIIYGTASLAALYFFMVAVKLIGDGFTLALGCDTKGAFDFADNPVAGLMIGTIATALLHSSGTVTSIVVALVGSGGMTIRQGVYVIMGANIGTCITCIMVAFGQVGDRARFQRAMAAATVHDMYNLWSVFVLFPLEVLFHPLEELSIAMSNAQTDSGAFSSPVDTIVKPLAQELLVVDKDSIYEVATGDLVCEPGQSFVTGGAFEGSSMGDGSIGAIVVVIGFCILVCSLLTLVKMLAKVFMGPTKRLISKLLNYNGYINILVGTMITFVVHSSTVVTSTLTPLAGLGVVSLEQVYPLVIGANLGTTGTALLAALVTGKSDSVAIALVHFWFNVFGILLFYPIP…	GBGX01013417.1			.	.	.	PTHR10010;|TMhelix;Region of a membrane-bound protein predicted to be embedded in the membrane.|PTHR10010:SF8;;IPR030147;Sodium-dependent phosphate transporter NptA-like|PF02690;Na+/Pi-cotransporter;IPR003841;Sodium-dependent phosphate transport protein
g507.t1	contig_5	AUGUSTUS	160875	162383	-	ID=g507.t1;Parent=g507																	OG0000068	Pcac(28):Pinf(2):Ppar(8):Pcap(5):Psoj(13)	Pcac|g10592.t1,Pcac|g10593.t1,Pcac|g12262.t1,Pcac|g12263.t1,Pcac|g13811.t1,Pcac|g13812.t1,Pcac|g14511.t1,Pcac|g15349.t1,Pcac|g16723.t1,Pcac|g16724.t1,Pcac|g1791.t1,Pcac|g18825.t1,Pcac|g19380.t1,Pcac|g19586.t1,Pcac|g20208.t1,Pcac|g21371.t1,Pcac|g23557.t1,Pcac|g295.t1,Pcac|g3374.t1,Pcac|g3790.t1,Pcac|g507.t1,Pcac|g7758.t1,Pcac|g8934.t1,Pcac|g8985.t1,Pcac|g8986.t1,Pcac|g9111.t1,Pcac|g9112.t1,Pcac|g9…	MLLTHVGDGFYNCTTCGKQYKKDNGYTILLNHLRRNHEDYKQDAQEAARRLNSLNLHLVSQRTQDLYRWIVWVVCDRLPFAFVKRRLTRLNVALSTISEDTLLRYIVLLFEVVDVRAARELPDCAGGNTGTTGDCAASEYEDLESLSRRFLLLAFSPVEMEEHLSTQSQYDLITDTLSRYNKLRSAVKFTVGDSRSENQYIGRKEGTIPLIGCASHRFNLEVKDFLKSEGELITDVQASYNQGPSYSTTRLPSVTSAAERHHMVEHVVGCCGKPQLVIIQLDHDRLDEHEVQPLLLRCAEHERVKALFQDLAALEAVTQELQKPTLTLSAARRLFDQVTKQYPALEPRLSTTATIVNNPNLEHGLNGRHQVAEECLIVRVALKKRKVMKRSHYVNVAYI…	GBGX01020295.1			.	.	.	Coil;|SSF53098;;IPR012337;Ribonuclease H-like domain|PTHR40866;
g508.t1	contig_5	AUGUSTUS	163251	164852	-	ID=g508.t1;Parent=g508																	OG0000496	Pcac(4):Pinf(3):Ppar(3):Pcap(3):Psoj(5)	Pcac|g13659.t1,Pcac|g506.t1,Pcac|g508.t1,Pcac|g685.t1,Pcap|110509,Pcap|504613,Pcap|528274,Pinf|PITG_00831T0,Pinf|PITG_11140T0,Pinf|PITG_12941T0,Ppar|PPTG_02225T0,Ppar|PPTG_02227T0,Ppar|PPTG_11385T0,Psoj|260128,Psoj|325421,Psoj|337343,Psoj|475718,Psoj|518685	MKLQVNRLSFRFNTHPTSLNQLSDTVLMINNASVDYEKASTPYREPRANSDCNIKQIALIENEEDSYSKKTLQEKIVWGIIYGTASLAALYFFMVAVKLIGDGFTLALGCDTKGAFDFADNPVAGLMIGTIATALLHSSGTVTSIVVALVGSGGMTIRQGVYVIMGANIGTCITCIMVAFGQVGDRARFQRAMAAATVHDMYNLWSVFVLFPLEVLFHPLEELSIAMSNAQTDSGAFSSPVDTIVKPLAQELLVVDKDSIYEVATGDLVCEPGQSFVTGGAFEGSSMGDGSIGAIVVVIGFCILVCSLLTLVKMLAKVFMGPTKRLISKLLNYNGYINILVGTMITFVVHSSTVVTSTLTPLAGLGVVSLEQVYPLVIGANLGTTGTALLAALVTGKSD…	GBGX01013417.1			.	.	.	TMhelix;Region of a membrane-bound protein predicted to be embedded in the membrane.|PF02690;Na+/Pi-cotransporter;IPR003841;Sodium-dependent phosphate transport protein|PTHR10010:SF8;;IPR030147;Sodium-dependent phosphate transporter NptA-like|PTHR10010;
g509.t1	contig_5	AUGUSTUS	166965	167516	+	ID=g509.t1;Parent=g509																	OG0013987	Pcac(1):Pinf(0):Ppar(1):Pcap(0):Psoj(0)	Pcac|g509.t1,Ppar|PPTG_02224T0	MAATKTSAGQRAERIKQEAVKLSAEEAANQKVLQHYAKTVYFNDLWVSFLVKMAGLVALMSFLEVQRMRRSPRGINFIVGFEVLSVLIGASTVLFIRRWLNPLLAFKVAFAFSLLQGFWYAASYSSRFMELPRQAGDLLAEQIPFGLIYFVVCWVSDRFMMRSQDIAKHTAEDMRAVLKGKAAX	GBGX01000464.1			.	.	.	TMhelix;Region of a membrane-bound protein predicted to be embedded in the membrane.
g510.t1	contig_5	AUGUSTUS	167743	168707	+	ID=g510.t1;Parent=g510																	OG0004100	Pcac(1):Pinf(1):Ppar(1):Pcap(1):Psoj(1)	Pcac|g510.t1,Pcap|562213,Pinf|PITG_11142T0,Ppar|PPTG_02223T0,Psoj|556892	MRYSEDPEWADVVKVPQDDGPDPVVSIAYSADFTDVMDCFRGVLKLNEYSERTLALTLDVIDANPANYTVWYFRRRVLEALGSDLREELQFTADMAIQHPKNYQIWHHRREICSMLHNGSEEKEFCAMAIDGDSKNYHAWAHRQWAVKTFGLWDGELQYVDKMLLEDVRNNSAWNHRWFVLSNTSGLATTADRQREIDYSLNKISIAVHNESPWNYLRGLVRGHEATFAAQVKKKVQEILAATPDCIFAAALLVDFYAKEGTDEALESASKLVETLTNDTDRVRKAYWQFRLTTLKRRTX	GBGX01017094.1			.	.	.	PS51147;Protein prenyltransferases alpha subunit repeat profile.;IPR002088;Protein prenyltransferase, alpha subunit|PTHR11129:SF1;|PTHR11129;|PF01239;Protein prenyltransferase alpha subunit repeat;IPR002088;Protein prenyltransferase, alpha subunit|SSF48439;|G3DSA:1.25.40.120;
g511.t1	contig_5	AUGUSTUS	168949	171869	-	ID=g511.t1;Parent=g511																	OG0004101	Pcac(1):Pinf(1):Ppar(1):Pcap(1):Psoj(1)	Pcac|g511.t1,Pcap|542260,Pinf|PITG_11143T0,Ppar|PPTG_02222T0,Psoj|478083	MSQKLRDLIRGVRACKTAAEERAVIAKESALIRTKFKDQDRQYRHRNVAKLLFIHMLGYPSHFGQMECVKLIASPYFAEKRMGYLGLILLLTDQEDVLTLVTNSVKNDLNNQNHFIVALALTAVGNIASADMARDLVMDVDRHLRSDNEHLRKKAALAAIRVFTKVPELVEDFTESILGLLRSKHHGVLLAGVQLITEVVLLDAENLKTFRSLVPKLVKQLRNLLSMGYSSEYDVSGIADPFLQVAILKLLRLLGKDNEKASEAMNDVLAQVATNTETAKTAGNAILYECVQTIMTIESDSGLRVLAINILGRFLLNRDNNIRYVALNTLSKVVADDIAAVQRHTNTIVDCLKDPDTSIRQRALELIYSLVNSSNIQTLAREMLNYLVIAPNEQKPELC…	GBGX01014328.1			Arabidopsis thaliana	Q9ZUI6	AP-1 complex subunit gamma-2	PS50180;Gamma-adaptin ear (GAE) domain profile.;IPR008153;Clathrin adaptor, gamma-adaptin, appendage|PTHR22780:SF5;|PIRSF037094;;IPR017107;Adaptor protein complex AP-1, gamma subunit|SSF48371;;IPR016024;Armadillo-type fold|PF02883;Adaptin C-terminal domain;IPR008152;Clathrin adaptor, alpha/beta/gamma-adaptin, appendage, Ig-like subdomain|SSF49348;;IPR013041;Coatomer/clathrin adaptor appendage, Ig…
g512.t1	contig_5	AUGUSTUS	173603	175435	+	ID=g512.t1;Parent=g512																	OG0004102	Pcac(1):Pinf(1):Ppar(1):Pcap(1):Psoj(1)	Pcac|g512.t1,Pcap|504618,Pinf|PITG_22928T0,Ppar|PPTG_02217T0,Psoj|353847	MLAAKSLSLSTAGRRAFGSTRGMAGGRAAFNWRDPLMLDSQLTDEEAMIQKSANDYCQGKLLPRIVEANRKGKFDRSIMKEMGEMGFLGPTIQGYGCAGVGYVSYGLIANAVERVDSAYRSAMSVQSSLVMHPINTFGSDEQKEKYLPRLATGELIGCFGLTEPNHGSDPGSMETRARLKGDKYILNGSKNWITNAPIADVFLVWAKDDEGDIRGFILEKDFPGLSAPYIEGKATLMASATGMIFLEDVEVPKENMLPKVKGLKGPFTCLNSARYGISWGALGAAYACMDIARQYTLDRSQFGAPLAANQLIQKKLADMNTEIAIGLQGCLQVGRLLDEGKAPVELVSMVKRNSCGKAIEIARNARDMLGGNGVSDEYHIIRHVVNLEAVNTYEGTHDV…	GBGX01013149.1			Bos taurus	Q2KHZ9	Glutaryl-CoA dehydrogenase, mitochondrial	G3DSA:2.40.110.10;|G3DSA:1.10.540.10;;IPR013786;Acyl-CoA dehydrogenase/oxidase, N-terminal|PF02771;Acyl-CoA dehydrogenase, N-terminal domain;IPR013786;Acyl-CoA dehydrogenase/oxidase, N-terminal|SSF47203;;IPR009075;Acyl-CoA dehydrogenase/oxidase C-terminal|SSF56645;;IPR009100;Acyl-CoA dehydrogenase/oxidase, N-terminal and middle domain|PTHR10909;|PTHR10909:SF307;|PF00441;Acyl-CoA dehydrogenase, C-…
g513.t1	contig_5	AUGUSTUS	175575	178256	-	ID=g513.t1;Parent=g513																	OG0002486	Pcac(1):Pinf(1):Ppar(2):Pcap(1):Psoj(1)	Pcac|g513.t1,Pcap|542263,Pinf|PITG_11146T0,Ppar|PPTG_02216T0,Ppar|PPTG_19626T0,Psoj|284903	MEHDAPAATGATGTTADAPNKLVQVSDAPLAGNPVDSGATTAQEEINNVQETETDADQQLDGDASQQPVKAGDTEKKEALTEDEGVTTNDGQEEQYDVVMAEPTVVATQQEGEASEEKDTVIVGNDGAVNTTTQEADTTEATIMNDGASVQAHKEGASAAADEASQAQDSAPATGAKASLSEEQRAGKDATVVSTGDDSASSPPTHDENEYDPSAPALIVDAVPHGEDEYDPANPSPAGTPVARNGFSTHRPNTEQEEYDPDHPSMTSSAVAEDAVAMEVDHISSKTTGEQSSATPAKRKAGDEPHASDVSVNRDIDPKRPRYVDDNKSSSHDDHKHGRPRRGSGDSVSSSSSRHKHEEDHKGLSAAAWDRLMDFQTSGEFRVTQVSRAAFASVGAMPE…	GBGX01013149.1			.	.	.	.
g514.t1	contig_5	AUGUSTUS	178412	180078	+	ID=g514.t1;Parent=g514																	OG0013988	Pcac(1):Pinf(0):Ppar(1):Pcap(0):Psoj(0)	Pcac|g514.t1,Ppar|PPTG_02214T0	MDESRAVKEKKNASSIPQFFFPRKRTPFTRGERIRRRRVVARLDAVILSRTEFSQLEEHICSFACDSGLSLGLKREIKQRAKKTGIIAVDRILEAQTTRMLSYEDYQSLSKGSWCNSPALRAKLEVLLSAQRFLMFPQDTQGRVNGCAILEYLHQLQLSLRVARFVLERVALEGAGREDETLSEKMYVALITETIQASSRELGLHDDKDFQEYYELICARMLLLPHGLLQIRSGLSIHQVVTCSRFAEFFRLMDESLRERYDMQSNTFHPTRVWNVHRQYLQLDRDGNGMLSMSELQDYGKKRAFNPTGNEPTHDLTDAFVTQVFAEVPTFNHEMDYHAYLDFTLVMSDRVSLAALRFFWNVLDFHKQGFLDAFTLDYFLRSLLEKIYAHEGKKDAPSI…	GBGX01003377.1			.	.	.	PTHR12085:SF3;|PS00018;EF-hand calcium-binding domain.;IPR018247;EF-Hand 1, calcium-binding site|G3DSA:1.10.238.10;;IPR011992;EF-hand domain pair|SSF47473;;IPR011992;EF-hand domain pair|PTHR12085;
g515.t1	contig_5	AUGUSTUS	180259	181737	-	ID=g515.t1;Parent=g515				Yes													OG0011184	Pcac(1):Pinf(1):Ppar(1):Pcap(0):Psoj(1)	Pcac|g515.t1,Pinf|PITG_11152T0,Ppar|PPTG_02213T0,Psoj|541865	MASTSSSAAVAAMVQRASQQYLECRRSVTAKVDEVKLLDEQIAAVFQQITALSEAPEGEEELSEEAKSAAKSVGRLEVSLLGVEGEEPVPNATITVALDPEYEADEYETVEEVVEKKDTVVTDEHGHVVEDGQVPEEDGESTPRKLKTTTKITRTIIKKRVKKEKEPVVRTVAWNAAANTEDDEEESTALTFPATFVFDPVQSREAVVIITVAAAASEDDEESEPVKEIEFPISSLFQDNALDKWYTTANEEEEEEPTTITELVEEAMKEAIEEEIAAEKAEETEEVEKAEETENTKEDEKTEEAENIEKAEETEENEKVEENEKVEENEKVEEDENVEDAEKVEEDENVEEVEKVEEPKSTGSRFHVKASFALSEAEKLSISVVALSKKKQEAETALQ…	GBGX01003377.1			.	.	.	Coil;
g516.t1	contig_5	AUGUSTUS	182780	184168	-	ID=g516.t1;Parent=g516																	OG0004103	Pcac(1):Pinf(1):Ppar(1):Pcap(1):Psoj(1)	Pcac|g516.t1,Pcap|14637,Pinf|PITG_11153T0,Ppar|PPTG_02212T0,Psoj|480413	MGAFCRSIESLTRRLYGLAGFPSQSAIPSVKVNRQARPIRVEAQERRSLPRRKEYGRRRAKQDRTTVHREPSHVVHCRFIARSGQQEQSLRSMGIIAWFSLFKFNWLRRCRTCGVRGSKCLCRRPSLALEHIFFLEERKNKFGARNFSHVSDTMMTSNSTMFASSTAGTGPASSLSGSTVVMRGAGSFVDSEVNPTDYYNQTVPPVNASDGNGELLTPRMDQKTESQLRTHGHHNQSKKQRSVGHSNSKVSAAADVPPTALVRKYSGRMMSKARHTGDKNMQPPIKEVVAGEYFLYSEENIPVSLPHRQQQKQIVPHNRRRSRAQSNKSIKTTNTLPQHKEEPGVSFQFYGRSGAPTVPAPAMLSSNRSTSMRSSCSTNDSFIMGSSSISSTRVSQYSD…	GBGX01019553.1			.	.	.	.
g517.t1	contig_5	AUGUSTUS	185769	188004	-	ID=g517.t1;Parent=g517																	OG0004104	Pcac(1):Pinf(1):Ppar(1):Pcap(1):Psoj(1)	Pcac|g517.t1,Pcap|532873,Pinf|PITG_11154T0,Ppar|PPTG_02211T0,Psoj|296440	MDAEGGAVQEPNKEPATNGTPSPGKRNVSKAKRLLPMELRKRRRAAKLQVSAEKKARVTSGATFSTQASSASARSPGKTEITGEVIEDTKPSQAFHEAKSAEVSPAKAAKKASPSKSTPQKSPRAKAPTSTTSTRLHSLYNSSLLSQKTQNRRLVPGANVPNSFQVAELPLDIVPKTKLSILIAFPYPFQRVTSKIKQQSLQNFMTGGSIAQQPASQSTAVRWQQALHYFVHPADSVPTSVLLNRATAASTSEPLLGGPTSQHKREEKAFFTARWNTWQESFRDVYMNFRRQASSTIGDTQDRSFYLRSSEFVVYFLYDTDGQDATGNGPSIINLCRQHAEQTKSSENPTEEANNRHLRAVMSQSSARTRKVLHHLNVEYTMPYIKANQTQREVGEFHL…	GBGX01000927.1			.	.	.	Coil;|PTHR12972;;IPR024861;Donson
g518.t1	contig_5	AUGUSTUS	188140	189497	+	ID=g518.t1;Parent=g518																	OG0004105	Pcac(1):Pinf(1):Ppar(1):Pcap(1):Psoj(1)	Pcac|g518.t1,Pcap|532874,Pinf|PITG_11155T0,Ppar|PPTG_02210T0,Psoj|487598	MVTAGHAVILFYKYVEVEAPLELKQEQEQLCERLGLVGRILISEEGINATLSSPSRAKIDEYIAFLCAHKVFAMRPEDFKHSSHAHEEPPFVGIIIKHVKEIVSTGGIVARPDMTASDKDRGYLTPQQFHEAMRQAVKDKEGTVVLDVRAHKEFLVGHFENAVDPKVKNFSEYYAFLQNRVDEMKDKKVLMYCTGGIRCEKASNFLRSQGVNDVHHLKGGIHKYLEAYQDGGFFRGKNFVFDKRVLMGAQNSNEIVGKCIECQAPFDEFSGRKVCTVCRDLVLVCDRCYYARHGEVHCTDHQYLKHCYVTFLQYVPRAELLEQQKALEKILTDFLEDKSSSKNKRRSIRNQLNKIAARLEAIDANPEAAAATLTLDQRPIHCRTCGLATCMGNCWGFWS…	GBGX01016996.1			.	.	.	SM00450;;IPR001763;Rhodanese-like domain|PTHR22778;|SSF52821;;IPR001763;Rhodanese-like domain|G3DSA:3.40.250.10;;IPR001763;Rhodanese-like domain|PF12368;Rhodanase C-terminal;IPR022111;Rhodanase, C-terminal|PS50206;Rhodanese domain profile.;IPR001763;Rhodanese-like domain|PTHR22778:SF21;|PF00581;Rhodanese-like domain;IPR001763;Rhodanese-like domain
g519.t1	contig_5	AUGUSTUS	189590	191418	+	ID=g519.t1;Parent=g519																	OG0011185	Pcac(1):Pinf(1):Ppar(2):Pcap(0):Psoj(0)	Pcac|g519.t1,Pinf|PITG_11156T0,Ppar|PPTG_02209T0,Ppar|PPTG_02209T1	MPATKSAPRRKRGAAVSSGPKKNQAVAAKKKHVRELAKAGRWAEIEKLYGKKILVKAKMYAEKNRTSKTPQEIAREILMKNGLLSPASQAAANTTATSTGNQEEESRTRGNMPRANASIPSNSTKPLTKEQQKLIERRRQEALERRRPPSPLGALTEEQQERIEKRRREALEKRRRAKNSGMIHVQPPAVIQPDSADNSRYGLQPSVVPPHYLNQQPPQVSRIEARPTASTSHRVVTPDNLPATNQVVKTQQTRPDFFWDDLEAAAEIAQWENEHMAEVTLVQPSLAKTPRGFSRKDDALQHSQRMRQGKPKTRTPPDSAISTISQELAAAAEIIQWEKEHEVFPDVPGTSSLLFGEHNIMTLLLSLTAIRRPGGSSDSDPELDAPQFQLLPVQVTDNF…	GBGX01017629.1			.	.	.	Coil;
g520.t1	contig_5	AUGUSTUS	191536	194505	-	ID=g520.t1;Parent=g520																	OG0011186	Pcac(1):Pinf(1):Ppar(1):Pcap(0):Psoj(1)	Pcac|g520.t1,Pinf|PITG_11157T0,Ppar|PPTG_02208T0,Psoj|311351	MATGRDSDFYVNVTSDGCRDETDERLSTHSARHQDDAEYTSVLYPRPVDVMSPTSSSSNGSGSEFYSTSTQMKNGATGDIRAPNAAAPTSATATETETDSDPEESRSDADKEKEHVIRATNSAEDKSDADAEVTDDEECKSLGEASTAEETDQDRFKLAIALDFETDTNAAMSIGPPSVTRQTSSSFSDLGDYEDFSFSDAITIPNGGGPGSVESSSNSGTPTTFYPIYENEAFRFTHASVSNCGYGSYDAIEKIPGVYTNSPARSARSANSPTMLRLDSYGYNGGRITPTFQLTQPADESQPLIGDIYPVSGEVVRLRVDNAAYIIFYKSDDSGEEQNTKNEMLAMSSSSEDDMDASEWSEEGSGRAAPPRSYASLGAAGYKVQTDNCFTRDYNHPTR…	GBGX01017629.1			.	.	.	PTHR10807:SF8;|SSF52799;;IPR029021;Protein-tyrosine phosphatase-like|SM00404;;IPR003595;Protein-tyrosine phosphatase, catalytic|G3DSA:3.90.190.10;;IPR029021;Protein-tyrosine phosphatase-like|PF06602;Myotubularin-like phosphatase domain;IPR010569;Myotubularin-like phosphatase domain|PTHR10807;;IPR030564;Myotubularin family|PS00383;Tyrosine specific protein phosphatases active site.;IPR016130;Prote…
g521.t1	contig_5	AUGUSTUS	194946	197048	-	ID=g521.t1;Parent=g521																	OG0004106	Pcac(1):Pinf(1):Ppar(1):Pcap(1):Psoj(1)	Pcac|g521.t1,Pcap|104655,Pinf|PITG_22574T0,Ppar|PPTG_02207T0,Psoj|487628	MAYDPYKSLLANARREHLKHNADLNTHLVGNVFLPAIDSQHKKNSSASTASLKHLKVIEQCIKAENKREGRLAKCATIKERRIMTKKFQTQRERERDLIQTLMLGNFPERQHEITILEKEVVVATTPRQHLNAEVTGLSARVAAPDRVFRKADVTGGIPKTKPHAHKAFKLPECNGSPGKKSNASEQDAASVKLSSPPRLAPRKTQPVTPTRKKRSPSLSAKESSVMPSSSRVTIPSEITEAAASPNQSVQSPYMSLHQHQTRSAKATAQLSSLPNKPAEMVSSTELLNADASMEGQQKEASIAFDGALSFSEAQQFAEAMGSDAQLLKEKCEKILAEFATQTTPRLLEDAVPDTKTSSRPELPPMDTSLVAALTHEASSTTPRRPQSDRAQQSTRQSF…	GBGX01017629.1			.	.	.	PS50096;IQ motif profile.;IPR000048;IQ motif, EF-hand binding site|Coil;
g522.t1	contig_5	AUGUSTUS	197318	200007	-	ID=g522.t1;Parent=g522																	OG0004107	Pcac(1):Pinf(1):Ppar(1):Pcap(1):Psoj(1)	Pcac|g522.t1,Pcap|526302,Pinf|PITG_11158T0,Ppar|PPTG_02206T0,Psoj|260292	MMATLPPTADVTMIDGALFEYEEEATRQPFAVQTWTSYLRALSDAPLTDRCKIYERGLQSLPRSYKLWKRYLDDVYETQVRGQRVDSPLFTQLVALYERALAQLSTMPRLWLDYLNILREMRVVTARRHVFDRALRALPITQHHRIWTPYLAFVKQMGVPRTAVGVYRRYLMLEPSKRGEFVDYLVSVEHYEEASLQLVKLIESTQEKETSTDRTQHSMWMQLCDMVSQHPTRVAKSLDVEAILRSGMTRFSDEVGRLWCSLATYFVRLGMFESARDVYEEGIRTVVTVRDFSMIFDAYVKFIEAMLTAEMDLAAGGDDEDDEEEDEVDHQAQVDRLLKVYEDVAERRPLLLNSVLLRQNPHNVREWEKRVELVKSDLQKVIRTYAEAVKTVDPVKSGG…	GBGX01017449.1			Rattus norvegicus	Q99PK0	Pre-mRNA-splicing factor SYF1	G3DSA:1.25.40.10;;IPR011990;Tetratricopeptide-like helical domain|PS50005;TPR repeat profile.;IPR019734;Tetratricopeptide repeat|PTHR11246;|PF05843;Suppressor of forked protein (Suf);IPR008847;Suppressor of forked|PTHR11246:SF5;|PF13181;Tetratricopeptide repeat;IPR019734;Tetratricopeptide repeat|SSF48452;;IPR011990;Tetratricopeptide-like helical domain|SM00386;;IPR003107;HAT (Half-A-TPR) repeat
g523.t1	contig_5	AUGUSTUS	200574	204493	+	ID=g523.t1;Parent=g523																	OG0004108	Pcac(1):Pinf(1):Ppar(1):Pcap(1):Psoj(1)	Pcac|g523.t1,Pcap|34044,Pinf|PITG_11159T0,Ppar|PPTG_02205T0,Psoj|478276	MSAAADTFRKIHLNNDEENERLRREGKYADNYVTTSKYTIVSFVPKILFEFFRVIANCYFLVISILQVATPWSPTNKYTTGGPLVTVLMVSMIKQAIEDKKRHDADNVQNSRQCKVLGRNGEIVTKEWQQVVVGDILRLGDRDEAPADVFILSTSEEEGRCFVETCNLDGETNLKRRSAIEQVAQHVGYRKVNDPALPESDHSKQTMKLNATMEYEQPNNRLYNFTGRIECGPNKEAAPIGPSNIILRGCSVRGCVYIYGIVIFTGSETKLMQNARSTPSKQSNVYKVVNRCILLIFITQFVLCIISTICNTIWMDKYEANLWYFSSAIARTSSTSNLVSFFTFLILYNNLVPISLYVSLDMVKVFQAKNIASDPEMCHEGTYANARTSDLNEELGQVH…	GBGX01001015.1			Bos taurus	C7EXK4	Phospholipid-transporting ATPase IB	TMhelix;Region of a membrane-bound protein predicted to be embedded in the membrane.|SSF81653;|PTHR24092;;IPR006539;P-type ATPase, subfamily IV|PTHR24092:SF55;|PS00154;E1-E2 ATPases phosphorylation site.;IPR018303;P-type ATPase, phosphorylation site|PF16212;Phospholipid-translocating P-type ATPase C-terminal;IPR032630;P-type ATPase, C-terminal|PF16209;Phospholipid-translocating ATPase N-terminal;…
g524.t1	contig_5	AUGUSTUS	205551	206903	-	ID=g524.t1;Parent=g524																	OG0004109	Pcac(1):Pinf(1):Ppar(1):Pcap(1):Psoj(1)	Pcac|g524.t1,Pcap|504624,Pinf|PITG_11171T0,Ppar|PPTG_20356T0,Psoj|556902	MSTSDLSTVDITVGAAGKVGDGVNSYYVYKVSSGEDVVVERRYSDFLWLHHQLSKQCAGYVIPPLPAKVVGLLQGSEFLEHRRAGLERFLRKVVHHDELRNSNFFRSFLECSIVELTALKAEAQRANSLNATSMASVVHRTQLLNNWWGKTYQRMVENDTLNLFGNKEDGENSGIIEDPEFTKVAKYVSKLHAQIQSLKSKVRAASQQNKLAAGAHCDLIECLNWVADAEEENAEMPTSYYSALLAMLDTRARQMDAELEAFSASVDDIARWIKAVQKALDVREDRRYLYQAQLAAHRKAVNGDGPDSPSATRLSNELVAAKDDFERVHERVMREVARFRGQKAVELKKLFLEFAQLQLRNSKELEKIVTQSTEELEAPLPAKLLYAAQTPASFSNMFE…	GBGX01007358.1			.	.	.	SSF64268;;IPR001683;Phox homologous domain|PTHR10555;|SM00312;;IPR001683;Phox homologous domain|G3DSA:3.30.1520.10;;IPR001683;Phox homologous domain|PTHR10555:SF84;|PF00787;PX domain;IPR001683;Phox homologous domain|SSF103657;|G3DSA:1.20.1270.60;;IPR027267;Arfaptin homology (AH) domain/BAR domain|PF03114;BAR domain;IPR004148;BAR domain|PS50195;PX domain profile.;IPR001683;Phox homologous domain|C…
g525.t1	contig_5	AUGUSTUS	210791	211417	-	ID=g525.t1;Parent=g525				Yes	Yes	Yes											OG0013989	Pcac(1):Pinf(0):Ppar(1):Pcap(0):Psoj(0)	Pcac|g525.t1,Ppar|PPTG_02203T0	MKRNVQLIVAGSLLLLALVGVIVASAAYSTPWGLFVLFPYVLLPMTAAIFSTLSGGDDLSAWISFGCFFEAFFWVTALAIPSILYRVEAINGSQLGWLIASDVLVFASFMSLALVNGDX	GBGX01003868.1			.	.	.	TMhelix;Region of a membrane-bound protein predicted to be embedded in the membrane.|PF04133;Vacuolar protein sorting 55;IPR007262;Vacuolar protein sorting 55
g526.t1	contig_5	AUGUSTUS	211561	213140	+	ID=g526.t1;Parent=g526																	OG0004110	Pcac(1):Pinf(1):Ppar(1):Pcap(1):Psoj(1)	Pcac|g526.t1,Pcap|504626,Pinf|PITG_11170T0,Ppar|PPTG_02202T0,Psoj|260120	MADTTEHSETAPAPAAAAPAVAVDAVAANDAALQEKLINEEYKIWKKNTPFLYDLVMTHALEWPSLSVQWLPNSHTSAGDDFSVHKLLLGTHTSGAEQNHLMVAEVRLPLEDTEIDARKYDEESQELGGFGGVSGKVDIKIRINHDGEVNRARYMPSDELIVATKTPHAEVHVFDISKRPSQPEENSGCNPDFRLLGHTKEGYGLCWDPHQPFHLISGSDDAIICEWDLRNAGKSVQPLHKYSGHSDVIEDVAWHMHHTKIFGSVGDDKKLLIWDMRSESYDRPATTVYAHTAEVNCLAFSPFSEYLVATGSADKHVNLWDMRNMKAKLHSFEGHNDEVYQIQWSPHNETILGSCSADRRLHVWDLSKIGDEQSPEDAEDGPPELLFIHGGHTSKISDF…	GBGX01004749.1			Mus musculus	Q60972	Histone-binding protein RBBP4	PS00678;Trp-Asp (WD) repeats signature.;IPR019775;WD40 repeat, conserved site|PF12265;Histone-binding protein RBBP4 or subunit C of CAF1 complex;IPR022052;Histone-binding protein RBBP4, N-terminal|SSF50978;;IPR017986;WD40-repeat-containing domain|PR00320;G protein beta WD-40 repeat signature;IPR020472;G-protein beta WD-40 repeat|PS50294;Trp-Asp (WD) repeats circular profile.;IPR017986;WD40-repeat…
g527.t1	contig_5	AUGUSTUS	213401	215033	+	ID=g527.t1;Parent=g527																	OG0002487	Pcac(1):Pinf(1):Ppar(2):Pcap(1):Psoj(1)	Pcac|g527.t1,Pcap|542272,Pinf|PITG_11169T0,Ppar|PPTG_02201T0,Ppar|PPTG_19627T0,Psoj|556908	MSDAVEHTDPSPMEEEVQDLTGDADDAAEDAEAEPDMRLESEEYRTWKKNTPFLYDLVITHSLDWPSLTVQWLSAPTNNTSEFCEYELLLGTNTSGAEQNKLMKAKVRLPLDDACKLNEETQELGDYNNAVERKVKTSLSFSHKGEVNRARCMPSDNLYVATKTPSAEVHVFDISKIKTDAGESIEPTHRLLGHTKEGFGLCWDPHQERHLISGSNDAIICEWDISGAGKTVEPLHKYTGHSDVIEDVAWHWHHPKIIGSVGDDKKLLIWDMRSESYDKPAATVLAHSAEVNCLAFSPSNEYLVATGSSDKQIKLWDLRNLKTKLHSLEGHTDEIYQIQWSPHHDGVLGSCSADRRVLIWDLTKIGEEQAAEDAKDGPPELLFIHAGHTASVVDFSWHP…	GBGX01020257.1			Gallus gallus	Q9I8G9	Histone-binding protein RBBP7	PF00400;WD domain, G-beta repeat;IPR001680;WD40 repeat|PS50082;Trp-Asp (WD) repeats profile.;IPR001680;WD40 repeat|SSF50978;;IPR017986;WD40-repeat-containing domain|PR00320;G protein beta WD-40 repeat signature;IPR020472;G-protein beta WD-40 repeat|PS00678;Trp-Asp (WD) repeats signature.;IPR019775;WD40 repeat, conserved site|PS50294;Trp-Asp (WD) repeats circular profile.;IPR017986;WD40-repeat-con…
[truncated: 23,656 more rows]
