# Supplementary material for: Bioinformatic characterisation of the effector repertoire of the strawberry pathogen Phytophthora cactorum
Source: PLoS One. 2018 Oct 2;13(10):e0202305. doi: 10.1371/journal.pone.0202305 (PMC6168125; doi:10.1371/journal.pone.0202305)
Supplement: S2 Table — The orthogroup is shown for the query gene, with numbers of genes in each orthogroup shown for P. cactorum (Pcac), P. parasitica (Ppar), P. infestans (Pinf), P. capsici (Pcap) and P. sojae (Psoj), as well as functional annotation of each gene. Results showing best tBLASTx hits of all P. cactorum genes to a custom database with an E-value < 1x10-30. (XLSX) [file pone.0202305.s002.xlsx]

## Sheet: Sheet1
S2 Table: P. cactorum 10300 genes with homology to known Phytophthora effector / avirulence gene candidates. The orthogroup is shown for the query gene, with numbers of genes in each orthogroup shown for P. cactorum (Pcac), P. parasitica (Ppar), P. infestans (Pinf), P. capsici (Pcap) and P. sojae (Psoj), as well as functional annotation of each gene. Results showing best tBLASTx hits of all P. ca…
Category	Family	Avr homologs	transcript_id	orthogroup	orthogroup summary	Predicted RxLR	Predicted CRN	Interproscan annotations
MAMP genes:	Elicitins
		INF1_P.infestans_PIU50844	g12272.t1	OG0000453	Pcac(4):Pinf(1):Ppar(3):Pcap(4):Psoj(8)			SM01187;;IPR002200;Elicitin|SSF48647;;IPR002200;Elicitin|PD004802;ELICITIN PRECURSOR SIGNAL ELICITATION RESPONSE HYPERSENSITIVE DIRECT SEQUENCING ACIDIC ELICITIN-LIKE;IPR002200;Elicitin|PF00964;Elicitin;IPR002200;Elicitin|PR00948;Elicitin signature;IPR002200;Elicitin|G3DSA:1.10.239.10;;IPR002200;Elicitin
		INF1_P.infestans_PIU50844	g19655.t1	OG0003744	Pcac(1):Pinf(1):Ppar(1):Pcap(1):Psoj(2)			G3DSA:1.10.239.10;;IPR002200;Elicitin|PD004802;ELICITIN PRECURSOR SIGNAL ELICITATION RESPONSE HYPERSENSITIVE DIRECT SEQUENCING ACIDIC ELICITIN-LIKE;IPR002200;Elicitin|PF00964;Elicitin;IPR002200;Elicitin|SSF48647;;IPR002200;Elicitin|SM01187;;IPR002200;Elicitin|PR00948;Elicitin signature;IPR002200;Elicitin
		INF1_P.infestans_PIU50844	g21557.t1	OG0013616	Pcac(1):Pinf(1):Ppar(1):Pcap(0):Psoj(0)			PD004802;ELICITIN PRECURSOR SIGNAL ELICITATION RESPONSE HYPERSENSITIVE DIRECT SEQUENCING ACIDIC ELICITIN-LIKE;IPR002200;Elicitin|PF00964;Elicitin;IPR002200;Elicitin|PR00948;Elicitin signature;IPR002200;Elicitin|SM01187;;IPR002200;Elicitin|SSF48647;;IPR002200;Elicitin|G3DSA:1.10.239.10;;IPR002200;Elicitin
		INF1_P.infestans_PIU50844	g21559.t1	OG0000453	Pcac(4):Pinf(1):Ppar(3):Pcap(4):Psoj(8)			G3DSA:1.10.239.10;;IPR002200;Elicitin|SM01187;;IPR002200;Elicitin|PR00948;Elicitin signature;IPR002200;Elicitin|SSF48647;;IPR002200;Elicitin|PD004802;ELICITIN PRECURSOR SIGNAL ELICITATION RESPONSE HYPERSENSITIVE DIRECT SEQUENCING ACIDIC ELICITIN-LIKE;IPR002200;Elicitin|PF00964;Elicitin;IPR002200;Elicitin
		INF1_P.infestans_PIU50844	g21560.t1	OG0000453	Pcac(4):Pinf(1):Ppar(3):Pcap(4):Psoj(8)			SM01187;;IPR002200;Elicitin|SSF48647;;IPR002200;Elicitin|PD004802;ELICITIN PRECURSOR SIGNAL ELICITATION RESPONSE HYPERSENSITIVE DIRECT SEQUENCING ACIDIC ELICITIN-LIKE;IPR002200;Elicitin|PF00964;Elicitin;IPR002200;Elicitin|PR00948;Elicitin signature;IPR002200;Elicitin|G3DSA:1.10.239.10;;IPR002200;Elicitin
		INF1_P.infestans_PIU50844	g23014.t1	OG0000453	Pcac(4):Pinf(1):Ppar(3):Pcap(4):Psoj(8)			SM01187;;IPR002200;Elicitin|SSF48647;;IPR002200;Elicitin|PD004802;ELICITIN PRECURSOR SIGNAL ELICITATION RESPONSE HYPERSENSITIVE DIRECT SEQUENCING ACIDIC ELICITIN-LIKE;IPR002200;Elicitin|PF00964;Elicitin;IPR002200;Elicitin|G3DSA:1.10.239.10;;IPR002200;Elicitin|PR00948;Elicitin signature;IPR002200;Elicitin
		Inf2B_P.infestans_AF004952	g21613.t1	OG0000640	Pcac(5):Pinf(1):Ppar(2):Pcap(3):Psoj(5)			SSF48647;;IPR002200;Elicitin|G3DSA:1.10.239.10;;IPR002200;Elicitin|PD004802;ELICITIN PRECURSOR SIGNAL ELICITATION RESPONSE HYPERSENSITIVE DIRECT SEQUENCING ACIDIC ELICITIN-LIKE;IPR002200;Elicitin|PR00948;Elicitin signature;IPR002200;Elicitin|PF00964;Elicitin;IPR002200;Elicitin|SM01187;;IPR002200;Elicitin
		Inf2B_P.infestans_AF004952	g21614.t1	OG0000640	Pcac(5):Pinf(1):Ppar(2):Pcap(3):Psoj(5)			PF00964;Elicitin;IPR002200;Elicitin|SSF48647;;IPR002200;Elicitin|PR00948;Elicitin signature;IPR002200;Elicitin|PD004802;ELICITIN PRECURSOR SIGNAL ELICITATION RESPONSE HYPERSENSITIVE DIRECT SEQUENCING ACIDIC ELICITIN-LIKE;IPR002200;Elicitin|G3DSA:1.10.239.10;;IPR002200;Elicitin|SM01187;;IPR002200;Elicitin
	Transglutaminase elicitors
		GP42_P.sojae_AY560897.1	g4655.t1	OG0005837	Pcac(1):Pinf(1):Ppar(1):Pcap(1):Psoj(1)			PF16683;Transglutaminase elicitor;IPR032048;Transglutaminase elicitor
		GP42_P.sojae_AY560897.1	g6332.t1	OG0000097	Pcac(13):Pinf(8):Ppar(13):Pcap(8):Psoj(7)			PF16683;Transglutaminase elicitor;IPR032048;Transglutaminase elicitor
		GP42_P.sojae_AY560897.1	g6333.t1	OG0000097	Pcac(13):Pinf(8):Ppar(13):Pcap(8):Psoj(7)			PF16683;Transglutaminase elicitor;IPR032048;Transglutaminase elicitor
		GP42_P.sojae_AY560897.1	g6334.t1	OG0000097	Pcac(13):Pinf(8):Ppar(13):Pcap(8):Psoj(7)			PF16683;Transglutaminase elicitor;IPR032048;Transglutaminase elicitor
		GP42_P.sojae_AY560897.1	g6343.t1	OG0000097	Pcac(13):Pinf(8):Ppar(13):Pcap(8):Psoj(7)			PF16683;Transglutaminase elicitor;IPR032048;Transglutaminase elicitor
		GP42_P.sojae_AY560897.1	g6344.t1	OG0000097	Pcac(13):Pinf(8):Ppar(13):Pcap(8):Psoj(7)			PF16683;Transglutaminase elicitor;IPR032048;Transglutaminase elicitor
		GP42_P.sojae_AY560897.1	g6345.t1	OG0000097	Pcac(13):Pinf(8):Ppar(13):Pcap(8):Psoj(7)			PF16683;Transglutaminase elicitor;IPR032048;Transglutaminase elicitor
		GP42_P.sojae_AY560897.1	g15309.t1	OG0000634	Pcac(2):Pinf(4):Ppar(3):Pcap(3):Psoj(4)			PF16683;Transglutaminase elicitor;IPR032048;Transglutaminase elicitor
		GP42_P.sojae_AY560897.1	g16832.t1	OG0010078	Pcac(1):Pinf(1):Ppar(1):Pcap(1):Psoj(1)			PF16683;Transglutaminase elicitor;IPR032048;Transglutaminase elicitor
		GP42_P.sojae_AY560897.1	g18861.t1	OG0003699	Pcac(1):Pinf(1):Ppar(1):Pcap(2):Psoj(1)			PF16683;Transglutaminase elicitor;IPR032048;Transglutaminase elicitor
		GP42_P.sojae_AY560897.1	g18899.t1	OG0000097	Pcac(13):Pinf(8):Ppar(13):Pcap(8):Psoj(7)			PF16683;Transglutaminase elicitor;IPR032048;Transglutaminase elicitor
		GP42_P.sojae_AY560897.1	g18903.t1	OG0000097	Pcac(13):Pinf(8):Ppar(13):Pcap(8):Psoj(7)			PF16683;Transglutaminase elicitor;IPR032048;Transglutaminase elicitor
		GP42_P.sojae_AY560897.1	g18904.t1	OG0000097	Pcac(13):Pinf(8):Ppar(13):Pcap(8):Psoj(7)			PF16683;Transglutaminase elicitor;IPR032048;Transglutaminase elicitor
		GP42_P.sojae_AY560897.1	g21953.t1	OG0000634	Pcac(2):Pinf(4):Ppar(3):Pcap(3):Psoj(4)			PF16683;Transglutaminase elicitor;IPR032048;Transglutaminase elicitor
		GP42_P.sojae_AY560897.1	g22031.t1	OG0000097	Pcac(13):Pinf(8):Ppar(13):Pcap(8):Psoj(7)			PF16683;Transglutaminase elicitor;IPR032048;Transglutaminase elicitor
		GP42_P.sojae_AY560897.1	g22204.t1	OG0000097	Pcac(13):Pinf(8):Ppar(13):Pcap(8):Psoj(7)			PF16683;Transglutaminase elicitor;IPR032048;Transglutaminase elicitor
		GP42_P.sojae_AY560897.1	g22794.t1	OG0000097	Pcac(13):Pinf(8):Ppar(13):Pcap(8):Psoj(7)			PF16683;Transglutaminase elicitor;IPR032048;Transglutaminase elicitor
		GP42_P.sojae_AY560897.1	g22858.t1	OG0000097	Pcac(13):Pinf(8):Ppar(13):Pcap(8):Psoj(7)			PF16683;Transglutaminase elicitor;IPR032048;Transglutaminase elicitor
		GP42_P.sojae_AY560897.1	g23708.t1	OG0013648	Pcac(1):Pinf(1):Ppar(1):Pcap(0):Psoj(0)			PF16683;Transglutaminase elicitor;IPR032048;Transglutaminase elicitor
Apolplastic effectors:
	Toxins
		PcF_P.cactorum_AF354650.1	g2968.t1	OG0002652	Pcac(1):Pinf(2):Ppar(1):Pcap(2):Psoj(0)			PF09461;Phytotoxin PcF protein;IPR018570;Phytotoxin, PcF
	Necrosis inducing proteins
		NPP1_P.infestans_AF356840.1	g20521.t1	OG0014532	Pcac(1):Pinf(0):Ppar(1):Pcap(0):Psoj(0)			PIRSF029958;;IPR008701;Necrosis inducing protein|PTHR33657;|PF05630;Necrosis inducing protein (NPP1);IPR008701;Necrosis inducing protein
		NPP1_P.parasitica_AF352031.1	g5116.t1	OG0000475	Pcac(1):Pinf(4):Ppar(4):Pcap(1):Psoj(9)			PIRSF029958;;IPR008701;Necrosis inducing protein|PF05630;Necrosis inducing protein (NPP1);IPR008701;Necrosis inducing protein|PTHR33657;|PTHR33657:SF2;
		NPP1_P.parasitica_AF352031.1	g6784.t1	OG0000101	Pcac(12):Pinf(4):Ppar(18):Pcap(10):Psoj(4)			PTHR33657;|PF05630;Necrosis inducing protein (NPP1);IPR008701;Necrosis inducing protein|PTHR33657:SF4;|PIRSF029958;;IPR008701;Necrosis inducing protein
		NPP1_P.parasitica_AF352031.1	g7398.t1	OG0000075	Pcac(13):Pinf(3):Ppar(13):Pcap(15):Psoj(10)			PTHR33657;|PTHR33657:SF1;|PF05630;Necrosis inducing protein (NPP1);IPR008701;Necrosis inducing protein
		NPP1_P.parasitica_AF352031.1	g7399.t1	OG0000075	Pcac(13):Pinf(3):Ppar(13):Pcap(15):Psoj(10)			PTHR33657;|PF05630;Necrosis inducing protein (NPP1);IPR008701;Necrosis inducing protein|PTHR33657:SF1;
		NPP1_P.parasitica_AF352031.1	g7812.t1	OG0000075	Pcac(13):Pinf(3):Ppar(13):Pcap(15):Psoj(10)			PF05630;Necrosis inducing protein (NPP1);IPR008701;Necrosis inducing protein|PTHR33657;|PTHR33657:SF8;
		NPP1_P.parasitica_AF352031.1	g8252.t1	OG0000075	Pcac(13):Pinf(3):Ppar(13):Pcap(15):Psoj(10)			PF05630;Necrosis inducing protein (NPP1);IPR008701;Necrosis inducing protein|PTHR33657;|PIRSF029958;;IPR008701;Necrosis inducing protein|PTHR33657:SF8;
		NPP1_P.parasitica_AF352031.1	g8480.t1	OG0002136	Pcac(1):Pinf(3):Ppar(1):Pcap(1):Psoj(1)			PF05630;Necrosis inducing protein (NPP1);IPR008701;Necrosis inducing protein|PIRSF029958;;IPR008701;Necrosis inducing protein|PTHR33657:SF3;|PTHR33657;
		NPP1_P.parasitica_AF352031.1	g8483.t1	OG0000448	Pcac(2):Pinf(2):Ppar(7):Pcap(5):Psoj(4)			PF05630;Necrosis inducing protein (NPP1);IPR008701;Necrosis inducing protein|PTHR33657;|PIRSF029958;;IPR008701;Necrosis inducing protein|PTHR33657:SF5;
		NPP1_P.parasitica_AF352031.1	g8484.t1	OG0000448	Pcac(2):Pinf(2):Ppar(7):Pcap(5):Psoj(4)			PF05630;Necrosis inducing protein (NPP1);IPR008701;Necrosis inducing protein|PTHR33657;|PIRSF029958;;IPR008701;Necrosis inducing protein|PTHR33657:SF5;
		NPP1_P.parasitica_AF352031.1	g9291.t1	OG0013243	Pcac(1):Pinf(0):Ppar(1):Pcap(1):Psoj(0)			PTHR33657;|PTHR33657:SF1;|PF05630;Necrosis inducing protein (NPP1);IPR008701;Necrosis inducing protein
		NPP1_P.parasitica_AF352031.1	g9305.t1	OG0000075	Pcac(13):Pinf(3):Ppar(13):Pcap(15):Psoj(10)			SSF51101;;IPR001229;Jacalin-like lectin domain|PTHR33657:SF1;|PF05630;Necrosis inducing protein (NPP1);IPR008701;Necrosis inducing protein|PTHR33657;|PS51752;Jacalin-type lectin domain profile.;IPR001229;Jacalin-like lectin domain|G3DSA:2.100.10.30;;IPR001229;Jacalin-like lectin domain|PF01419;Jacalin-like lectin domain;IPR001229;Jacalin-like lectin domain|SM00915;;IPR001229;Jacalin-like lectin d…
		NPP1_P.parasitica_AF352031.1	g9305.t2	OG0000075	Pcac(13):Pinf(3):Ppar(13):Pcap(15):Psoj(10)			PF05630;Necrosis inducing protein (NPP1);IPR008701;Necrosis inducing protein|PTHR33657:SF1;|SSF51101;;IPR001229;Jacalin-like lectin domain|PTHR33657;|G3DSA:2.100.10.30;;IPR001229;Jacalin-like lectin domain|PS51752;Jacalin-type lectin domain profile.;IPR001229;Jacalin-like lectin domain
		NPP1_P.parasitica_AF352031.1	g9406.t1	OG0001474	Pcac(3):Pinf(1):Ppar(2):Pcap(2):Psoj(1)			PTHR33657:SF8;|PIRSF029958;;IPR008701;Necrosis inducing protein|PTHR33657;|PF05630;Necrosis inducing protein (NPP1);IPR008701;Necrosis inducing protein
		NPP1_P.parasitica_AF352031.1	g9420.t1	OG0000841	Pcac(2):Pinf(1):Ppar(3):Pcap(3):Psoj(4)			PIRSF029958;;IPR008701;Necrosis inducing protein|PTHR33657;|PF05630;Necrosis inducing protein (NPP1);IPR008701;Necrosis inducing protein|PTHR33657:SF8;
		NPP1_P.parasitica_AF352031.1	g9422.t1	OG0000280	Pcac(1):Pinf(4):Ppar(6):Pcap(14):Psoj(2)			PTHR33657;|PF05630;Necrosis inducing protein (NPP1);IPR008701;Necrosis inducing protein|PTHR33657:SF8;
		NPP1_P.parasitica_AF352031.1	g9428.t1	OG0000841	Pcac(2):Pinf(1):Ppar(3):Pcap(3):Psoj(4)			PTHR33657;|PF05630;Necrosis inducing protein (NPP1);IPR008701;Necrosis inducing protein|PTHR33657:SF8;|PIRSF029958;;IPR008701;Necrosis inducing protein
		NPP1_P.parasitica_AF352031.1	g9430.t1	OG0000075	Pcac(13):Pinf(3):Ppar(13):Pcap(15):Psoj(10)			PTHR33657:SF1;|PF05630;Necrosis inducing protein (NPP1);IPR008701;Necrosis inducing protein|PTHR33657;|PIRSF029958;;IPR008701;Necrosis inducing protein
		NPP1_P.parasitica_AF352031.1	g9436.t1	OG0013245	Pcac(1):Pinf(1):Ppar(1):Pcap(0):Psoj(0)			PF05630;Necrosis inducing protein (NPP1);IPR008701;Necrosis inducing protein|PTHR33657:SF8;|PIRSF029958;;IPR008701;Necrosis inducing protein|PTHR33657;
		NPP1_P.parasitica_AF352031.1	g10384.t1	OG0000075	Pcac(13):Pinf(3):Ppar(13):Pcap(15):Psoj(10)			PTHR33657:SF1;|PTHR33657;|PIRSF029958;;IPR008701;Necrosis inducing protein|PF05630;Necrosis inducing protein (NPP1);IPR008701;Necrosis inducing protein
		NPP1_P.parasitica_AF352031.1	g11932.t1	OG0000075	Pcac(13):Pinf(3):Ppar(13):Pcap(15):Psoj(10)			SM00915;;IPR001229;Jacalin-like lectin domain|PS51752;Jacalin-type lectin domain profile.;IPR001229;Jacalin-like lectin domain|SSF51101;;IPR001229;Jacalin-like lectin domain|TMhelix;Region of a membrane-bound protein predicted to be embedded in the membrane.|PTHR33657;|PF01419;Jacalin-like lectin domain;IPR001229;Jacalin-like lectin domain|G3DSA:2.100.10.30;;IPR001229;Jacalin-like lectin domain|P…
		NPP1_P.parasitica_AF352031.1	g14924.t1	OG0001474	Pcac(3):Pinf(1):Ppar(2):Pcap(2):Psoj(1)			PTHR33657;|PTHR33657:SF8;|PIRSF029958;;IPR008701;Necrosis inducing protein|PF05630;Necrosis inducing protein (NPP1);IPR008701;Necrosis inducing protein
		NPP1_P.parasitica_AF352031.1	g15082.t1	OG0001474	Pcac(3):Pinf(1):Ppar(2):Pcap(2):Psoj(1)			PTHR33657:SF8;|PIRSF029958;;IPR008701;Necrosis inducing protein|PTHR33657;|PF05630;Necrosis inducing protein (NPP1);IPR008701;Necrosis inducing protein
		NPP1_P.parasitica_AF352031.1	g15597.t1	OG0012394	Pcac(1):Pinf(1):Ppar(1):Pcap(1):Psoj(0)			PTHR33657;|PF05630;Necrosis inducing protein (NPP1);IPR008701;Necrosis inducing protein|PIRSF029958;;IPR008701;Necrosis inducing protein|PTHR33657:SF8;
		NPP1_P.parasitica_AF352031.1	g17033.t1	OG0000075	Pcac(13):Pinf(3):Ppar(13):Pcap(15):Psoj(10)			PTHR33657;|PF05630;Necrosis inducing protein (NPP1);IPR008701;Necrosis inducing protein|PTHR33657:SF8;
		NPP1_P.parasitica_AF352031.1	g17128.t1	OG0000075	Pcac(13):Pinf(3):Ppar(13):Pcap(15):Psoj(10)			PIRSF029958;;IPR008701;Necrosis inducing protein|PF05630;Necrosis inducing protein (NPP1);IPR008701;Necrosis inducing protein|PTHR33657;|PTHR33657:SF1;
		NPP1_P.parasitica_AF352031.1	g17854.t1	OG0003649	Pcac(1):Pinf(0):Ppar(2):Pcap(1):Psoj(2)			PTHR33657:SF8;|PF05630;Necrosis inducing protein (NPP1);IPR008701;Necrosis inducing protein|PIRSF029958;;IPR008701;Necrosis inducing protein|PTHR33657;
		NPP1_P.parasitica_AF352031.1	g18121.t1	OG0013536	Pcac(1):Pinf(0):Ppar(1):Pcap(0):Psoj(1)			PIRSF029958;;IPR008701;Necrosis inducing protein|PF05630;Necrosis inducing protein (NPP1);IPR008701;Necrosis inducing protein|PTHR33657;
		NPP1_P.parasitica_AF352031.1	g18283.t1	OG0000075	Pcac(13):Pinf(3):Ppar(13):Pcap(15):Psoj(10)			PF05630;Necrosis inducing protein (NPP1);IPR008701;Necrosis inducing protein|PTHR33657;|PTHR33657:SF8;
		NPP1_P.parasitica_AF352031.1	g20643.t1	OG0000075	Pcac(13):Pinf(3):Ppar(13):Pcap(15):Psoj(10)			PTHR33657:SF8;|PTHR33657;|PF05630;Necrosis inducing protein (NPP1);IPR008701;Necrosis inducing protein
		NPP1_P.parasitica_AF352031.1	g21236.t1	OG0000101	Pcac(12):Pinf(4):Ppar(18):Pcap(10):Psoj(4)			PIRSF029958;;IPR008701;Necrosis inducing protein|PTHR33657;|PS51257;Prokaryotic membrane lipoprotein lipid attachment site profile.|PF05630;Necrosis inducing protein (NPP1);IPR008701;Necrosis inducing protein|PTHR33657:SF4;
		NPP1_P.parasitica_AF352031.1	g21237.t1	OG0000101	Pcac(12):Pinf(4):Ppar(18):Pcap(10):Psoj(4)			PIRSF029958;;IPR008701;Necrosis inducing protein|PTHR33657;|PS51257;Prokaryotic membrane lipoprotein lipid attachment site profile.|PF05630;Necrosis inducing protein (NPP1);IPR008701;Necrosis inducing protein|PTHR33657:SF4;
		NPP1_P.parasitica_AF352031.1	g23446.t1	OG0000101	Pcac(12):Pinf(4):Ppar(18):Pcap(10):Psoj(4)			PTHR33657;|PTHR33657:SF4;|PF05630;Necrosis inducing protein (NPP1);IPR008701;Necrosis inducing protein|PS51257;Prokaryotic membrane lipoprotein lipid attachment site profile.
	Serin protease inhibitors
		EPI1_P.infestans_AY586273.1	g310.t1	OG0000800	Pcac(3):Pinf(4):Ppar(3):Pcap(1):Psoj(2)			SM00280;;IPR002350;Kazal domain|PF07648;Kazal-type serine protease inhibitor domain;IPR002350;Kazal domain|PTHR21312;|SSF100895;|G3DSA:3.30.60.30;|PS51465;Kazal domain profile.;IPR002350;Kazal domain|PTHR21312:SF36;
		EPI2_P.brassicae_AY589087.1	g7105.t1	OG0006818	Pcac(1):Pinf(1):Ppar(1):Pcap(1):Psoj(1)			SM00184;;IPR001841;Zinc finger, RING-type|PTHR14155;|SSF57850;|PF00787;PX domain;IPR001683;Phox homologous domain|PF13639;Ring finger domain;IPR001841;Zinc finger, RING-type|PTHR14155:SF138;|SSF64268;;IPR001683;Phox homologous domain|G3DSA:3.30.40.10;;IPR013083;Zinc finger, RING/FYVE/PHD-type|PS50195;PX domain profile.;IPR001683;Phox homologous domain|PS50089;Zinc finger RING-type profile.;IPR001…
		EPI2_P.infestans_AY586274.1	g305.t1	OG0000800	Pcac(3):Pinf(4):Ppar(3):Pcap(1):Psoj(2)			PS51465;Kazal domain profile.;IPR002350;Kazal domain|PF07648;Kazal-type serine protease inhibitor domain;IPR002350;Kazal domain|SSF100895;|G3DSA:3.30.60.30;|PTHR21312;|SM00280;;IPR002350;Kazal domain|G3DSA:1.10.1890.10;|PTHR21312:SF36;
		EPI2_P.infestans_AY586274.1	g307.t1	OG0000800	Pcac(3):Pinf(4):Ppar(3):Pcap(1):Psoj(2)			PTHR21312:SF36;|PTHR21312;|PS51465;Kazal domain profile.;IPR002350;Kazal domain|SSF100895;|G3DSA:3.30.60.30;|PF07648;Kazal-type serine protease inhibitor domain;IPR002350;Kazal domain|SM00280;;IPR002350;Kazal domain
		EPI4_P.infestans_AY586276.1	g17303.t1	OG0010213	Pcac(1):Pinf(1):Ppar(1):Pcap(1):Psoj(1)			SSF100895;|G3DSA:3.30.60.30;|PTHR10913;|PF00050;Kazal-type serine protease inhibitor domain;IPR002350;Kazal domain|PS51465;Kazal domain profile.;IPR002350;Kazal domain|SM00280;;IPR002350;Kazal domain|PF07648;Kazal-type serine protease inhibitor domain;IPR002350;Kazal domain
		EPI4_P.infestans_AY586276.1	g19511.t1	OG0010727	Pcac(1):Pinf(1):Ppar(1):Pcap(1):Psoj(1)			SM00280;;IPR002350;Kazal domain|G3DSA:1.10.1890.10;|PTHR21312:SF6;|PF00050;Kazal-type serine protease inhibitor domain;IPR002350;Kazal domain|PS51465;Kazal domain profile.;IPR002350;Kazal domain|PTHR21312;|G3DSA:3.30.60.30;|SSF100895;
		EPI5_P.infestans_AY586277.1	g1952.t1	OG0011331	Pcac(1):Pinf(1):Ppar(0):Pcap(1):Psoj(1)			PTHR10913;|G3DSA:3.30.60.30;|SSF100895;|SM00280;;IPR002350;Kazal domain|PF00050;Kazal-type serine protease inhibitor domain;IPR002350;Kazal domain|PS51465;Kazal domain profile.;IPR002350;Kazal domain|TMhelix;Region of a membrane-bound protein predicted to be embedded in the membrane.
		EPI6_P.infestans_AY586278.1	g11914.t1	OG0001278	Pcac(1):Pinf(5):Ppar(2):Pcap(1):Psoj(1)			PF07648;Kazal-type serine protease inhibitor domain;IPR002350;Kazal domain|PS51465;Kazal domain profile.;IPR002350;Kazal domain|SM00280;;IPR002350;Kazal domain|SSF100895;|G3DSA:3.30.60.30;|PTHR21312;|PTHR21312:SF36;
		EPI9_P.infestans_AY586281.1	g1953.t1	OG0001976	Pcac(1):Pinf(2):Ppar(2):Pcap(1):Psoj(1)			PTHR21312:SF34;|G3DSA:3.30.60.30;|PF07648;Kazal-type serine protease inhibitor domain;IPR002350;Kazal domain|PS51465;Kazal domain profile.;IPR002350;Kazal domain|PR00290;Kazal-type serine protease inhibitor signature;IPR001239;Proteinase inhibitor I1, Kazal-type, metazoa|PTHR21312;|SSF100895;|SM00280;;IPR002350;Kazal domain
		EPI10_P.infestans_AY586282.1	g13683.t1	OG0002236	Pcac(1):Pinf(2):Ppar(1):Pcap(2):Psoj(1)			SSF100895;|PF00050;Kazal-type serine protease inhibitor domain;IPR002350;Kazal domain|PTHR21312;|PTHR21312:SF36;|SM00280;;IPR002350;Kazal domain|G3DSA:3.30.60.30;|PS51465;Kazal domain profile.;IPR002350;Kazal domain|PF07648;Kazal-type serine protease inhibitor domain;IPR002350;Kazal domain
		EPI10_P.infestans_AY586282.1	g19418.t1	OG0003730	Pcac(1):Pinf(1):Ppar(1):Pcap(2):Psoj(1)			SSF100895;|PTHR10913;|SM00280;;IPR002350;Kazal domain|G3DSA:3.30.60.30;|PS51465;Kazal domain profile.;IPR002350;Kazal domain|PF07648;Kazal-type serine protease inhibitor domain;IPR002350;Kazal domain|PF00050;Kazal-type serine protease inhibitor domain;IPR002350;Kazal domain|PTHR10913:SF45;
	Cysteine protease inhibitors
		EPIC1_P.infestans_AY935250.1	g16664.t1	OG0010033	Pcac(1):Pinf(2):Ppar(2):Pcap(0):Psoj(0)			SSF54403;|G3DSA:3.10.450.10;|PD001231;INHIBITOR PROTEASE CYSTEINE PROTEINASE CYSTATIN THIOL MULTICYSTATIN MC REPEAT B;IPR020381;Proteinase inhibitor I25, cystatin, conserved region|PTHR11413;;IPR027214;Cystatin
		EPIC3_P.infestans_AY935253.1	g16831.t1	OG0010077	Pcac(1):Pinf(1):Ppar(1):Pcap(1):Psoj(1)			G3DSA:3.10.450.10;|PTHR11413:SF26;|SSF54403;|TMhelix;Region of a membrane-bound protein predicted to be embedded in the membrane.|PTHR11413;;IPR027214;Cystatin
		EPIC4_P.infestans_AY935254.1	g5159.t1	OG0006045	Pcac(1):Pinf(1):Ppar(1):Pcap(1):Psoj(1)			SSF54403;|G3DSA:3.10.450.10;|TMhelix;Region of a membrane-bound protein predicted to be embedded in the membrane.|PS00287;Cysteine proteases inhibitors signature.;IPR018073;Proteinase inhibitor I25, cystatin, conserved site
	Glucanase inhibitors
		GIP1_P.infestans_EU443395.1	g14014.t1	OG0016849	Pcac(1):Pinf(0):Ppar(0):Pcap(0):Psoj(0)			PTHR24260:SF57;|PS50240;Serine proteases, trypsin domain profile.;IPR001254;Serine proteases, trypsin domain|PF00089;Trypsin;IPR001254;Serine proteases, trypsin domain|SSF50494;;IPR009003;Peptidase S1, PA clan|PTHR24260;|G3DSA:2.40.10.10;
		GIP1_P.infestans_EU443395.1	g17056.t1	OG0002297	Pcac(1):Pinf(1):Ppar(3):Pcap(1):Psoj(1)			PTHR24260:SF57;|PS00135;Serine proteases, trypsin family, serine active site.;IPR033116;Serine proteases, trypsin family, serine active site|SM00020;;IPR001254;Serine proteases, trypsin domain|PTHR24260;|G3DSA:2.40.10.10;|PR00722;Chymotrypsin serine protease family (S1) signature;IPR001314;Peptidase S1A, chymotrypsin family|PS00134;Serine proteases, trypsin family, histidine active site.;IPR01811…
		GIP1_P.infestans_EU443395.1	g18238.t1	OG0000536	Pcac(4):Pinf(3):Ppar(3):Pcap(2):Psoj(6)			G3DSA:2.40.10.10;|PF00089;Trypsin;IPR001254;Serine proteases, trypsin domain|PTHR24260;|PR00722;Chymotrypsin serine protease family (S1) signature;IPR001314;Peptidase S1A, chymotrypsin family|PS50240;Serine proteases, trypsin domain profile.;IPR001254;Serine proteases, trypsin domain|PTHR24260:SF57;|SM00020;;IPR001254;Serine proteases, trypsin domain|SSF50494;;IPR009003;Peptidase S1, PA clan
		GIP1_P.infestans_EU443395.1	g20072.t1	OG0013592	Pcac(1):Pinf(0):Ppar(1):Pcap(1):Psoj(0)			G3DSA:2.40.10.10;|SSF50494;;IPR009003;Peptidase S1, PA clan|SM00020;;IPR001254;Serine proteases, trypsin domain|PF00089;Trypsin;IPR001254;Serine proteases, trypsin domain|PTHR24260:SF57;|PTHR24260;|PR00722;Chymotrypsin serine protease family (S1) signature;IPR001314;Peptidase S1A, chymotrypsin family|PS50240;Serine proteases, trypsin domain profile.;IPR001254;Serine proteases, trypsin domain
		GIP1_P.infestans_EU443395.1	g22016.t1	OG0003724	Pcac(2):Pinf(1):Ppar(1):Pcap(1):Psoj(1)			G3DSA:2.40.10.10;|PTHR24260:SF57;|PF00089;Trypsin;IPR001254;Serine proteases, trypsin domain|SM00020;;IPR001254;Serine proteases, trypsin domain|PTHR24260;|PR00722;Chymotrypsin serine protease family (S1) signature;IPR001314;Peptidase S1A, chymotrypsin family|PS50240;Serine proteases, trypsin domain profile.;IPR001254;Serine proteases, trypsin domain|SSF50494;;IPR009003;Peptidase S1, PA clan
		GIP1_P.sojae_AF406607.1	g19865.t1	OG0000283	Pcac(6):Pinf(6):Ppar(6):Pcap(4):Psoj(5)			PS00135;Serine proteases, trypsin family, serine active site.;IPR033116;Serine proteases, trypsin family, serine active site|PTHR24260;|Coil;|G3DSA:2.40.10.10;|PF00089;Trypsin;IPR001254;Serine proteases, trypsin domain|PR00722;Chymotrypsin serine protease family (S1) signature;IPR001314;Peptidase S1A, chymotrypsin family|SM00020;;IPR001254;Serine proteases, trypsin domain|SSF50494;;IPR009003;Pept…
		GIP2_P.infestans_EU443392.1	g7479.t1	OG0006947	Pcac(1):Pinf(0):Ppar(2):Pcap(1):Psoj(1)			PF00089;Trypsin;IPR001254;Serine proteases, trypsin domain|PTHR24260;|SSF50494;;IPR009003;Peptidase S1, PA clan|G3DSA:2.40.10.10;|PTHR24260:SF57;|SM00020;;IPR001254;Serine proteases, trypsin domain|PS50240;Serine proteases, trypsin domain profile.;IPR001254;Serine proteases, trypsin domain
		GIP2_P.infestans_EU443392.1	g10089.t1	OG0001481	Pcac(3):Pinf(3):Ppar(1):Pcap(1):Psoj(1)			PR00722;Chymotrypsin serine protease family (S1) signature;IPR001314;Peptidase S1A, chymotrypsin family|PTHR24260;|PS50240;Serine proteases, trypsin domain profile.;IPR001254;Serine proteases, trypsin domain|G3DSA:2.40.10.10;|SSF50494;;IPR009003;Peptidase S1, PA clan|PS51257;Prokaryotic membrane lipoprotein lipid attachment site profile.|PS00134;Serine proteases, trypsin family, histidine active …
		GIP2_P.infestans_EU443392.1	g12731.t1	OG0008830	Pcac(1):Pinf(1):Ppar(1):Pcap(1):Psoj(1)			PS50240;Serine proteases, trypsin domain profile.;IPR001254;Serine proteases, trypsin domain|SSF50494;;IPR009003;Peptidase S1, PA clan|PTHR24260:SF57;|PR00722;Chymotrypsin serine protease family (S1) signature;IPR001314;Peptidase S1A, chymotrypsin family|G3DSA:2.40.10.10;|PS00134;Serine proteases, trypsin family, histidine active site.;IPR018114;Serine proteases, trypsin family, histidine active …
		GIP2_P.infestans_EU443392.1	g17052.t1	OG0014453	Pcac(1):Pinf(0):Ppar(1):Pcap(0):Psoj(0)			PS50240;Serine proteases, trypsin domain profile.;IPR001254;Serine proteases, trypsin domain|PR00722;Chymotrypsin serine protease family (S1) signature;IPR001314;Peptidase S1A, chymotrypsin family|G3DSA:2.40.10.10;|SSF50494;;IPR009003;Peptidase S1, PA clan|SM00020;;IPR001254;Serine proteases, trypsin domain|PTHR24260;|PF00089;Trypsin;IPR001254;Serine proteases, trypsin domain|PTHR24260:SF57;
		GIP2_P.infestans_EU443392.1	g17057.t1	OG0003602	Pcac(1):Pinf(0):Ppar(2):Pcap(1):Psoj(2)			G3DSA:2.40.10.10;|SM00020;;IPR001254;Serine proteases, trypsin domain|PF00089;Trypsin;IPR001254;Serine proteases, trypsin domain|PS50240;Serine proteases, trypsin domain profile.;IPR001254;Serine proteases, trypsin domain|SSF50494;;IPR009003;Peptidase S1, PA clan|PTHR24260;|PTHR24260:SF57;
		GIP2_P.infestans_EU443392.1	g18241.t1	OG0000536	Pcac(4):Pinf(3):Ppar(3):Pcap(2):Psoj(6)			PF00089;Trypsin;IPR001254;Serine proteases, trypsin domain|G3DSA:2.40.10.10;|PTHR24260;|SM00020;;IPR001254;Serine proteases, trypsin domain|SSF50494;;IPR009003;Peptidase S1, PA clan|PTHR24260:SF57;|PS50240;Serine proteases, trypsin domain profile.;IPR001254;Serine proteases, trypsin domain|PR00722;Chymotrypsin serine protease family (S1) signature;IPR001314;Peptidase S1A, chymotrypsin family
		GIP2_P.infestans_EU443392.1	g19254.t1	OG0003724	Pcac(2):Pinf(1):Ppar(1):Pcap(1):Psoj(1)			G3DSA:2.40.10.10;|PTHR24260;|PR00722;Chymotrypsin serine protease family (S1) signature;IPR001314;Peptidase S1A, chymotrypsin family|SM00020;;IPR001254;Serine proteases, trypsin domain|PF00089;Trypsin;IPR001254;Serine proteases, trypsin domain|SSF50494;;IPR009003;Peptidase S1, PA clan|PS50240;Serine proteases, trypsin domain profile.;IPR001254;Serine proteases, trypsin domain|PTHR24260:SF57;
		GIP2_P.infestans_EU443392.1	g19256.t1	OG0017731	Pcac(1):Pinf(0):Ppar(0):Pcap(0):Psoj(0)			SSF50494;;IPR009003;Peptidase S1, PA clan|SM00020;;IPR001254;Serine proteases, trypsin domain|PS50240;Serine proteases, trypsin domain profile.;IPR001254;Serine proteases, trypsin domain|PTHR24260:SF57;|PTHR24260;|PR00722;Chymotrypsin serine protease family (S1) signature;IPR001314;Peptidase S1A, chymotrypsin family|G3DSA:2.40.10.10;|PF00089;Trypsin;IPR001254;Serine proteases, trypsin domain
		GIP2_P.infestans_EU443392.1	g19874.t1	OG0000536	Pcac(4):Pinf(3):Ppar(3):Pcap(2):Psoj(6)			PF00089;Trypsin;IPR001254;Serine proteases, trypsin domain|G3DSA:2.40.10.10;|PTHR24260;|SM00020;;IPR001254;Serine proteases, trypsin domain|PTHR24260:SF57;|SSF50494;;IPR009003;Peptidase S1, PA clan|PS50240;Serine proteases, trypsin domain profile.;IPR001254;Serine proteases, trypsin domain|PR00722;Chymotrypsin serine protease family (S1) signature;IPR001314;Peptidase S1A, chymotrypsin family
		GIP2_P.infestans_EU443392.1	g21811.t1	OG0001481	Pcac(3):Pinf(3):Ppar(1):Pcap(1):Psoj(1)			PR00722;Chymotrypsin serine protease family (S1) signature;IPR001314;Peptidase S1A, chymotrypsin family|PTHR24260;|G3DSA:2.40.10.10;|PS50240;Serine proteases, trypsin domain profile.;IPR001254;Serine proteases, trypsin domain|SSF50494;;IPR009003;Peptidase S1, PA clan|PS51257;Prokaryotic membrane lipoprotein lipid attachment site profile.|SM00020;;IPR001254;Serine proteases, trypsin domain|PF00089…
		GIP2_P.infestans_EU443392.1	g22076.t1	OG0001481	Pcac(3):Pinf(3):Ppar(1):Pcap(1):Psoj(1)			PR00722;Chymotrypsin serine protease family (S1) signature;IPR001314;Peptidase S1A, chymotrypsin family|PTHR24260;|G3DSA:2.40.10.10;|PS50240;Serine proteases, trypsin domain profile.;IPR001254;Serine proteases, trypsin domain|SSF50494;;IPR009003;Peptidase S1, PA clan|PS51257;Prokaryotic membrane lipoprotein lipid attachment site profile.|SM00020;;IPR001254;Serine proteases, trypsin domain|PF00089…
		GIP2_P.infestans_EU443392.1	g22077.t1	OG0000536	Pcac(4):Pinf(3):Ppar(3):Pcap(2):Psoj(6)			PF00089;Trypsin;IPR001254;Serine proteases, trypsin domain|G3DSA:2.40.10.10;|PTHR24260;|SM00020;;IPR001254;Serine proteases, trypsin domain|PTHR24260:SF57;|SSF50494;;IPR009003;Peptidase S1, PA clan|PS50240;Serine proteases, trypsin domain profile.;IPR001254;Serine proteases, trypsin domain|PR00722;Chymotrypsin serine protease family (S1) signature;IPR001314;Peptidase S1A, chymotrypsin family
		GIP2_P.sojae_AF406608.1	g2424.t1	OG0011367	Pcac(1):Pinf(1):Ppar(1):Pcap(0):Psoj(1)			PS50240;Serine proteases, trypsin domain profile.;IPR001254;Serine proteases, trypsin domain|PR00722;Chymotrypsin serine protease family (S1) signature;IPR001314;Peptidase S1A, chymotrypsin family|SM00020;;IPR001254;Serine proteases, trypsin domain|G3DSA:2.40.10.10;|PTHR24260:SF57;|PF00089;Trypsin;IPR001254;Serine proteases, trypsin domain|SSF50494;;IPR009003;Peptidase S1, PA clan|PTHR24260;
		GIP2_P.sojae_AF406608.1	g5946.t1	OG0006342	Pcac(1):Pinf(1):Ppar(1):Pcap(1):Psoj(1)			G3DSA:2.40.10.10;|PTHR24260:SF57;|PS50240;Serine proteases, trypsin domain profile.;IPR001254;Serine proteases, trypsin domain|PF00089;Trypsin;IPR001254;Serine proteases, trypsin domain|SM00020;;IPR001254;Serine proteases, trypsin domain|PTHR24260;|PS00134;Serine proteases, trypsin family, histidine active site.;IPR018114;Serine proteases, trypsin family, histidine active site|SSF50494;;IPR009003…
		GIP2_P.sojae_AF406608.1	g7478.t1	OG0011781	Pcac(1):Pinf(0):Ppar(1):Pcap(1):Psoj(1)			PS00135;Serine proteases, trypsin family, serine active site.;IPR033116;Serine proteases, trypsin family, serine active site|PF00089;Trypsin;IPR001254;Serine proteases, trypsin domain|G3DSA:2.40.10.10;|SM00020;;IPR001254;Serine proteases, trypsin domain|PTHR24260:SF57;|PR00722;Chymotrypsin serine protease family (S1) signature;IPR001314;Peptidase S1A, chymotrypsin family|PS50240;Serine proteases,…
		GIP2_P.sojae_AF406608.1	g13337.t1	OG0016729	Pcac(1):Pinf(0):Ppar(0):Pcap(0):Psoj(0)			G3DSA:2.40.10.10;|PF00089;Trypsin;IPR001254;Serine proteases, trypsin domain|PTHR24260:SF57;|PTHR24260;|SM00020;;IPR001254;Serine proteases, trypsin domain|SSF50494;;IPR009003;Peptidase S1, PA clan|PS50240;Serine proteases, trypsin domain profile.;IPR001254;Serine proteases, trypsin domain
		GIP2_P.sojae_AF406608.1	g13338.t1	OG0016730	Pcac(1):Pinf(0):Ppar(0):Pcap(0):Psoj(0)			SSF50494;;IPR009003;Peptidase S1, PA clan|PF00089;Trypsin;IPR001254;Serine proteases, trypsin domain|SM00020;;IPR001254;Serine proteases, trypsin domain|G3DSA:2.40.10.10;|PTHR24260;|PTHR24260:SF57;
		GIP2_P.sojae_AF406608.1	g14567.t1	OG0016928	Pcac(1):Pinf(0):Ppar(0):Pcap(0):Psoj(0)			PTHR24260:SF57;|G3DSA:2.40.10.10;|PTHR24260;|PS50240;Serine proteases, trypsin domain profile.;IPR001254;Serine proteases, trypsin domain|PR00722;Chymotrypsin serine protease family (S1) signature;IPR001314;Peptidase S1A, chymotrypsin family|PS00135;Serine proteases, trypsin family, serine active site.;IPR033116;Serine proteases, trypsin family, serine active site|SSF50494;;IPR009003;Peptidase S1…
		GIP2_P.sojae_AF406608.1	g19361.t1	OG0010699	Pcac(4):Pinf(0):Ppar(1):Pcap(0):Psoj(0)			PS50240;Serine proteases, trypsin domain profile.;IPR001254;Serine proteases, trypsin domain|G3DSA:2.40.10.10;|PR00722;Chymotrypsin serine protease family (S1) signature;IPR001314;Peptidase S1A, chymotrypsin family|PTHR24260:SF57;|SM00020;;IPR001254;Serine proteases, trypsin domain|PF00089;Trypsin;IPR001254;Serine proteases, trypsin domain|PTHR24260;|TMhelix;Region of a membrane-bound protein pre…
		GIP2_P.sojae_AF406608.1	g19366.t1	OG0010699	Pcac(4):Pinf(0):Ppar(1):Pcap(0):Psoj(0)			PS50240;Serine proteases, trypsin domain profile.;IPR001254;Serine proteases, trypsin domain|G3DSA:2.40.10.10;|PR00722;Chymotrypsin serine protease family (S1) signature;IPR001314;Peptidase S1A, chymotrypsin family|PTHR24260:SF57;|SM00020;;IPR001254;Serine proteases, trypsin domain|PF00089;Trypsin;IPR001254;Serine proteases, trypsin domain|PTHR24260;|TMhelix;Region of a membrane-bound protein pre…
		GIP2_P.sojae_AF406608.1	g19697.t1	OG0010699	Pcac(4):Pinf(0):Ppar(1):Pcap(0):Psoj(0)			PS50240;Serine proteases, trypsin domain profile.;IPR001254;Serine proteases, trypsin domain|G3DSA:2.40.10.10;|PR00722;Chymotrypsin serine protease family (S1) signature;IPR001314;Peptidase S1A, chymotrypsin family|PTHR24260:SF57;|SM00020;;IPR001254;Serine proteases, trypsin domain|PF00089;Trypsin;IPR001254;Serine proteases, trypsin domain|PTHR24260;|TMhelix;Region of a membrane-bound protein pre…
		GIP2_P.sojae_AF406608.1	g21589.t1	OG0010699	Pcac(4):Pinf(0):Ppar(1):Pcap(0):Psoj(0)			PS50240;Serine proteases, trypsin domain profile.;IPR001254;Serine proteases, trypsin domain|G3DSA:2.40.10.10;|PR00722;Chymotrypsin serine protease family (S1) signature;IPR001314;Peptidase S1A, chymotrypsin family|PTHR24260:SF57;|TMhelix;Region of a membrane-bound protein predicted to be embedded in the membrane.|SM00020;;IPR001254;Serine proteases, trypsin domain|PF00089;Trypsin;IPR001254;Serin…
Cytoplasmic effectors:
	Crinklers
		Crn1_P.infestans_AF424675.1	g7969.t1	OG0000165	Pcac(1):Pinf(34):Ppar(0):Pcap(1):Psoj(0)		CRN	PTHR24362;|PTHR24362:SF272;|G3DSA:3.10.20.90;
		Crn1_P.infestans_AF424675.1	g12188.t1	OG0000320	Pcac(4):Pinf(8):Ppar(0):Pcap(4):Psoj(9)		CRN	PTHR24362:SF251;|PTHR24362;
		Crn1_P.infestans_AF424675.1	g12908.t1	OG0000005	Pcac(44):Pinf(8):Ppar(11):Pcap(47):Psoj(40)		CRN	PTHR24362:SF244;|PTHR24362;
		Crn1_P.infestans_AF424675.1	g21955.t1	OG0001670	Pcac(3):Pinf(0):Ppar(3):Pcap(0):Psoj(2)		CRN	PTHR24362:SF251;|PF13391;HNH endonuclease;IPR003615;HNH nuclease|PTHR24362;
		Crn1_P.infestans_AF424675.1	g23804.t1	OG0000005	Pcac(44):Pinf(8):Ppar(11):Pcap(47):Psoj(40)		CRN	PTHR24362;|PTHR24362:SF251;|G3DSA:3.10.20.90;
		Crn2_P.infestans_AF424677.1	g13918.t1	OG0000529	Pcac(3):Pinf(8):Ppar(1):Pcap(3):Psoj(3)		CRN	PTHR24362;|PTHR24362:SF272;
		Crn2_P.infestans_AF424677.1	g16407.t1	OG0017201	Pcac(1):Pinf(0):Ppar(0):Pcap(0):Psoj(0)			PTHR24362;|PTHR24362:SF272;
		Crn2_P.infestans_AF424677.1	g18206.t1	OG0000005	Pcac(44):Pinf(8):Ppar(11):Pcap(47):Psoj(40)		CRN	PTHR24362;|PTHR24362:SF272;
		Crn2_P.infestans_AF424677.1	g19464.t1	OG0000529	Pcac(3):Pinf(8):Ppar(1):Pcap(3):Psoj(3)		CRN	PTHR24362;|PTHR24362:SF272;
		Crn2_P.infestans_AF424677.1	g21677.t1	OG0000529	Pcac(3):Pinf(8):Ppar(1):Pcap(3):Psoj(3)		CRN	PTHR24362;|PTHR24362:SF272;
	RxLRs
		P.infestans_Avr1_DS028168.1	g15126.t1	OG0000777	Pcac(2):Pinf(2):Ppar(4):Pcap(4):Psoj(2)			.
		P.infestans_Avr1_DS028168.1	g16706.t1	OG0000777	Pcac(2):Pinf(2):Ppar(4):Pcap(4):Psoj(2)	RxLR		.
		P.infestans_Avr3b-L2_XM_002897915.1	g8318.t1	OG0000314	Pcac(6):Pinf(5):Ppar(5):Pcap(5):Psoj(4)	RxLR		SSF55811;;IPR015797;NUDIX hydrolase domain-like|PTHR12629:SF0;|PS51462;Nudix hydrolase domain profile.;IPR000086;NUDIX hydrolase domain|PTHR12629;|PS00893;Nudix box signature.;IPR020084;NUDIX hydrolase, conserved site|PS51257;Prokaryotic membrane lipoprotein lipid attachment site profile.|PF00293;NUDIX domain;IPR000086;NUDIX hydrolase domain|G3DSA:3.90.79.10;;IPR015797;NUDIX hydrolase domain-like
		P.infestans_Avr3b-L2_XM_002897915.1	g10092.t1	OG0000314	Pcac(6):Pinf(5):Ppar(5):Pcap(5):Psoj(4)	RxLR		G3DSA:3.90.79.10;;IPR015797;NUDIX hydrolase domain-like|PTHR12629;|PS51462;Nudix hydrolase domain profile.;IPR000086;NUDIX hydrolase domain|PF00293;NUDIX domain;IPR000086;NUDIX hydrolase domain|SSF55811;;IPR015797;NUDIX hydrolase domain-like|PTHR12629:SF0;|PS00893;Nudix box signature.;IPR020084;NUDIX hydrolase, conserved site
		P.infestans_Avr3b-L2_XM_002897915.1	g20655.t1	OG0000314	Pcac(6):Pinf(5):Ppar(5):Pcap(5):Psoj(4)			PS00893;Nudix box signature.;IPR020084;NUDIX hydrolase, conserved site|PF00293;NUDIX domain;IPR000086;NUDIX hydrolase domain|G3DSA:3.30.70.580;;IPR020094;Pseudouridine synthase I, TruA, N-terminal|SSF55120;;IPR020103;Pseudouridine synthase, catalytic domain|PTHR12629;|G3DSA:3.90.79.10;;IPR015797;NUDIX hydrolase domain-like|PTHR12629:SF0;|SSF55811;;IPR015797;NUDIX hydrolase domain-like|PS51462;Nud…
		P.infestans_Avr3b-L2_XM_002897915.1	g21972.t1	OG0000314	Pcac(6):Pinf(5):Ppar(5):Pcap(5):Psoj(4)			PS00893;Nudix box signature.;IPR020084;NUDIX hydrolase, conserved site|PTHR12629;|SSF55811;;IPR015797;NUDIX hydrolase domain-like|PTHR12629:SF0;|PS51462;Nudix hydrolase domain profile.;IPR000086;NUDIX hydrolase domain|PF00293;NUDIX domain;IPR000086;NUDIX hydrolase domain|G3DSA:3.90.79.10;;IPR015797;NUDIX hydrolase domain-like
		P.infestans_Avr3b-L2_XM_002897915.1	g22190.t1	OG0000314	Pcac(6):Pinf(5):Ppar(5):Pcap(5):Psoj(4)			PS00893;Nudix box signature.;IPR020084;NUDIX hydrolase, conserved site|PTHR12629;|SSF55811;;IPR015797;NUDIX hydrolase domain-like|PF00293;NUDIX domain;IPR000086;NUDIX hydrolase domain|PTHR12629:SF0;|PS51462;Nudix hydrolase domain profile.;IPR000086;NUDIX hydrolase domain|G3DSA:3.90.79.10;;IPR015797;NUDIX hydrolase domain-like
		P.infestans_Avr3b-L2_XM_002897915.1	g22461.t1	OG0000314	Pcac(6):Pinf(5):Ppar(5):Pcap(5):Psoj(4)			PTHR12629;|SSF55811;;IPR015797;NUDIX hydrolase domain-like|PS51462;Nudix hydrolase domain profile.;IPR000086;NUDIX hydrolase domain|PF00293;NUDIX domain;IPR000086;NUDIX hydrolase domain|PTHR12629:SF0;|G3DSA:3.90.79.10;;IPR015797;NUDIX hydrolase domain-like|PS00893;Nudix box signature.;IPR020084;NUDIX hydrolase, conserved site
		P.infestans_Avr3b-L3_XM_002897956.1	g5545.t1	OG0013112	Pcac(1):Pinf(1):Ppar(1):Pcap(0):Psoj(0)	RxLR		PF00293;NUDIX domain;IPR000086;NUDIX hydrolase domain|PTHR12629;|PS51462;Nudix hydrolase domain profile.;IPR000086;NUDIX hydrolase domain|PTHR12629:SF0;|SSF55811;;IPR015797;NUDIX hydrolase domain-like|G3DSA:3.90.79.10;;IPR015797;NUDIX hydrolase domain-like
		P.infestans_Avr3b-L3_XM_002897956.1	g8351.t1	OG0016091	Pcac(1):Pinf(0):Ppar(0):Pcap(0):Psoj(0)			PTHR12629:SF0;|PTHR12629;
		P.infestans_Avr4_EF672355.1	g4951.t1	OG0011587	Pcac(1):Pinf(1):Ppar(2):Pcap(0):Psoj(0)	RxLR		.
		P.infestans_Avr-blb1_DS028419.1	g6663.t1	OG0001713	Pcac(2):Pinf(2):Ppar(4):Pcap(0):Psoj(0)	RxLR		.
		P.infestans_Avr-vnt1_XM_002897316.1	g18934.t1	OG0002337	Pcac(1):Pinf(3):Ppar(2):Pcap(0):Psoj(1)	RxLR		PF16810;RXLR phytopathogen effector protein, Avirulence activity;IPR031825;RXLR phytopathogen effector protein|TMhelix;Region of a membrane-bound protein predicted to be embedded in the membrane.
		P.infestans_AvrSmira2_XM_002904498.1	g15879.t1	OG0000427	Pcac(2):Pinf(4):Ppar(5):Pcap(3):Psoj(7)	RxLR		.
		P.infestans_AvrSmira2_XM_002904498.1	g18867.t1	OG0000427	Pcac(2):Pinf(4):Ppar(5):Pcap(3):Psoj(7)	RxLR		.
