# Supplementary material for: Bioinformatic characterisation of the effector repertoire of the strawberry pathogen Phytophthora cactorum
Source: PLoS One. 2018 Oct 2;13(10):e0202305. doi: 10.1371/journal.pone.0202305 (PMC6168125; doi:10.1371/journal.pone.0202305)
Supplement: S1 Data — Conservation of cytosine sites at alignment positions 624 and 661 identifies these proteins as Type1 NLPs. (FASTA) [file pone.0202305.s003.fasta]

>Pcac|g20521.t1
-----------------------------------------------------------------------------------------------------------------------------------------------------------------------------------------------------------------------------------------------------------------------------------------------------------------------------------------------------------------------------------------------------------------------------------------------------------------------------------------------------------------------------------------------------------------------------------------------------------------------------------------------MPSVSAVQADGAVSGGLNYS--GK-PR--G-----G-CKGSK-LGSQIYARSTW------HRGIWAIMYAWYLPKG-YERVDARS---AVG------GHRHFWG--HATVWIDNPAL--ENAQILGASMSGQG------------------TYNILAP----VEPKFL--------------------------------EG--------------SSLKLNFDAFVLDFAQGRQG---------------------LSCVEETGESQDLITWGQLTEEARNTLNTYE-FY----------PYVGEMGIVPLKDE-------------VFNGLLNAT---------------------WPFSSASAX------------------------------------
>Ppar|PPTG_17049T0
-----------------------------------------------------------------------------------------------------------------------------------------------------------------------------------------------------------------------------------------------------------------------------------------------------------------------------------------------------------------------------------------------------------------------------------------------------------------------------------------------------------------------------------------------------------------------------------------------------------------------------------------MVEG----------------------------------------------------------------------------------------------------HRHFWG--YVTVWINNPAV--ENAYILGVSMSGQL------------------GHDTQAP-----VDKKC------------------------------V-DG--------------STLKLEFDGHVMDGAKGKQG---------------------LRCVEAVGKFQDLITWDQLTEAARDSLNTYN-FD----------SIGRDMGTVPLKDG-------------VFTNLLNST---------------------WPFSP----------------------------------------
>Psoj|509491
-----------------------------------------------------------------------------------------------------------------------------------------------------------------------------------------------------------------------------------------------------------------------------------------------------------------------------------------------------------------------------------------------------------------------------------------------------------------------------------------------------------------------------------------------------------------------------------------------------------------------------------------------------------------------------------------------------------Y-----------------------------------------------------------------------------------------------------------------------------------------L-DG--------------NSGKVEYYHNFIFA--ATA----------------------LQLTGDKGEYQDLITWEQLSDAARNALIEKD-WG--------TTLFDLIGAKMPLKDQ-------------NFNKTLKAA---------------------FPF------------------------------------------
>Pcap|129485
-------------------------------------------------------------------------------------------------------------------------------------------------------------------------------------------------------------------------------------------------------------------------------------------------------------------------------------------------------------------------------------------------------------------------------------------------------------------------------------------------------------------------------------------------------------MNFRIVLLVLVASL--AGAQAQV----------------IGHDQVRPF--PQPKPVTVSD-KAAVKFKPQL----KIADG--CHPYPAVQKDGSITGGLKWS--GP-QD--G-----E-CTGSK-LGSQIYARSAW------VNDVWAIMYAWYFPKG-RGAVPLPLITRLFG-------HRHNWE--YVIVWIDNPKS--KNSTILGVSMSAAV------------------GYASQTP-----PEAMY------------------------------V-DG--------------DSVKLEYYYNHLLG--STS----------------------LQLTEDTGEFQDLITWDELSKLARYSLNHTD-WD--------ETLFDLAGLKMPLKDG-------------VFQELLDKA---------------------WPF------------------------------------------
>Pinf|PITG_18453T0
-------------------------------------------------------------------------------------------------------------------------------------------------------------------------------------------------------------------------------------------------------------------------------------------------------------------------------------------------------------------------------------------------------------------------------------------------------------------------------------------------------------------------------------------------------------MSFRAVLIAATASL-AAGVLGQV----------------IGHNQVRPF--LEPEPVTFSQ-KAAVKYKPQL----KIEDG--CHPYPAVQKDGSISGGLKWS--GP-QD--G-----E-CTGSK-LGSQIYARSKW------VNDVWAIMYAWYFPKG-RGAVPAPLILRLFG-------HRHNWE--YAIVWIDNPEL--ENSTILGVSISASI------------------SYASETP-----PEANH------------------------------V-DG--------------ESVKLEYYYNHLFG--STS----------------------LQLTEDTGEFQDLVTWDQLTKLARYSLNNTD-WD--------ETLFNLAGLKMPLKDG-------------EFDELLNKA---------------------WPF------------------------------------------
>Pcac|g15597.t1
-------------------------------------------------------------------------------------------------------------------------------------------------------------------------------------------------------------------------------------------------------------------------------------------------------------------------------------------------------------------------------------------------------------------------------------------------------------------------------------------------------------------------------------------------------------MNYRAVLIAAIASL-AAGVQGQV----------------IGHNQVRPF--PEPEPVTFSQ-KAAVKYKPQL----KIEDG--CHPYPAVQKDGSISGGLKWS--GP-QD--G-----E-CTGSK-LGSQIYARSKW------VNDVWATVYAWYFPKG-RGVMPVPL---LFG-------HRHNWE--YAIVWIDNPEL--ENTTILGVSMSASV------------------GYASQTP-----PDAKY------------------------------V-DG--------------NSVKLEYYYNHFLG--STS----------------------VQLTEDSGEYQDLITWDELSKLAQYSLNHTD-WD--------ETLFNLAGLRMPLKDG-------------VFEELLNKA---------------------WPFX-----------------------------------------
>Ppar|PPTG_17125T0
------------------------------------------------------------------------------------------------------------------------------------------------------------------------------------------------------------------------------------------------------------------------------------------------------------------------------------------------------------------------------------------------------------------------------------------------------------------------------------------------------------------------------MLAVRAELYFAIVTTESSPLDGGEHQKNEGKMNYRAVLIAVVASL-AAVVEGQV----------------IGHNQVRPF--PEPEPVTFSQ-KAAVKYKPQL----KIEDG--CHPYPAVQKDGSISGGLKWS--GP-QD--------GECTGSK-LGSQIYARSKW------VNDVWAIMYAWYFPKG-RGAVPVPLILRLFG-------HRHNWE--YAIVWIDNPEL--ENSTILGVSMSASV------------------GYASQTP-----PETRY------------------------------V-DG--------------DSVKLKYYYNHLLG--STS----------------------LQLTEATGEFQDLITWDELSKLARYSLNHTD-WD--------ETLFNLAGLKMPLKDG-------------VFDELLNKA---------------------WPF------------------------------------------
>Psoj|261265
-------------------------------------------------------------------------------------------------------------------------------------------------------------------------------------------------------------------------------------------------------------------------------------------------------------------------------------------------------------------------------------------------------------------------------------------------------------------------------------------------------------------------------------------------------------MNFRAVLIAVVASF--AAAQAGN---------------VIPYDEVHPF--AQPAPVTDLH-KTMLKYKPHL----KIKEG--CHPYPAVQKNGDISGGLEWS--SPTDN--------AECKGSP-LGSQVYARSSW------VKGKFAIMYAWYFPMG-RAPLLPF------G-------HRNGWE--YAIVWLDSVSS--TNSTILGTSLSAAV------------------GWAKEVP-----RNRKY------------------------------L-DG--------------NNLKVAYYFNRDVR--CTA----------------------VEYTEEIGEFQDVITWDQLPAPTRDSLSNTD-WD--------HTPFNVALLKMPMKDG-------------VFQEKLNSA---------------------YPF------------------------------------------
>Pcap|10034
-------------------------------------------------------------------------------------------------------------------------------------------------------------------------------------------------------------------------------------------------------------------------------------------------------------------------------------------------------------------------------------------------------------------------------------------------------------------------------------------------------------------------------------MRAVPHTNAKKLEAIERAKTEGVSKGLAKEYHVNRVTLYRACCQAQK---------------AIPYDTVVPI--PSQTSKTDAQ-KAAVKYHPQL----HIEDG--CHPYAAVQADGAISDGLKWS--GP-HD--------GACKGSP-LGSQVYARSTW------VKGKWAIMYAWYFPMG-QAPVPPV----GLG-------HRNGWE--YAVIWLDRPTA--DNSTLLGVSLSAAV------------------GWSKEAP-----AKQKW------------------------------M-DG--------------NSLKVSYYYNNIFH--NTA----------------------VKYTEEKGEFQTLITWDQLPDAARNALINTD-WD--------ETPFNVARVKMPMKDG-------------VFMEKLTGA---------------------YPF------------------------------------------
>Pcap|121494
-------------------------------------------------------------------------------------------------------------------------------------------------------------------------------------------------------------------------------------------------------------------------------------------------------------------------------------------------------------------------------------------------------------------------------------------------------------------------------------------------------------------------------------------------------------MKFIAVLIAAIASL--SAVQAQK---------------AIPYDTVVPI--PSQTSKTDAQ-KAAVKYHPQL----HIEDG--CHPYAAVQADGAISDGLKWS--GP-QD--G-----A-CKGSP-LGSQVYARSTW------VKGKWAIMYAWYFPMG-QAPVPPV----GLG-------HRNGWE--YAVIWLDRPTA--DNSTLLGVSLSAAV------------------GWSKEAP-----AKQKW------------------------------M-DG--------------NSLKVSYYYNNIFR--NTA----------------------VKYTEEKGEFQTLITWDQLPDAARNALINTD-WD--------ETPFNVARVKMPMKDG-------------VFMEKLTGA---------------------YPF------------------------------------------
>Ppar|PPTG_06973T0
-------------------------------------------------------------------------------------------------------------------------------------------------------------------------------------------------------------------------------------------------------------------------------------------------------------------------------------------------------------------------------------------------------------------------------------------------------------------------------------------------------------------------------------------------------------MALLVVV------------------------------------------------------SVGVVLKTA-----NAKVG-----FSSLRSDNVGQGQV-----GH-------------HARAP------------------------------FPVL-RFL----------G-------HRHGWE--YAIVWLDKPNA--DNSTILGVSVSAAA------------------GWAKEAP-----PPEKY------------------------------L-DG--------------NSLKVAYYYNHIYG--NTA----------------------VKYTDETGEFQDLITWNQLSDLARSYLNNTD-WD--------ETPLNAALLKMPMKDG-------------VFMKKLKSA---------------------YPF------------------------------------------
>Pcac|g15082.t1
--------------------------------------------------------------------------------------------------------------------------------------------------------------------------------------------------------------------------------------------------------------------------------------------------------------------------------------------------------------------------------------------------------------------------------------------------------------------------------------------------------------------------------------------------------------------MATITAI-------------------QAQSNVIPHGKVRPF--PQQVPVTDAQ-KAVLKYKPQL----TIEDG--CHPYPAVQKDGAIGGGLSWS--GP-RD--G-----E-CKGSP-LGSQVYARTTW------VKDKWAIMYAWYFPKA-RAPFPVL---RFLG-------HRHGWE--YAVVWLDRPNA--DNSTILGVSLSAAY------------------GWAKESP-----PPEKY------------------------------L-DG--------------NSLKVAYYYNHIYG--NTA----------------------VKYTEETGEFQDLITWNQLSDLARDSLSNTD-WD--------ETPLNVALLKMPMKDG-------------VFMKKLKSA---------------------YPFX-----------------------------------------
>Pinf|PITG_09716T0
-------------------------------------------------------------------------------------------------------------------------------------------------------------------------------------------------------------------------------------------------------------------------------------------------------------------------------------------------------------------------------------------------------------------------------------------------------------------------------------------------------------------------------------------------------------MNIRSLFIATIAAI--AAGEAQS--------------KVIPYDTLQPF--PQPIPTTDAQ-KAILKYKPQL----KVEEG--CHPYPAVQRNGDISSGLRWS--GP-ED--I-----G-CKGSS-LGSQIYARSKL------FKDKWAVMYTWYFPKG-RAPIPGL---RSSG-------HRHGWE--YAVVWLDRLDA--NSSTILGTSLSAAV------------------GWAKESP-----TPKEY------------------------------L-DG--------------HSLKVAYYFNDDFS--NTA----------------------VKYTQDGGAFQDLIQWDQLSDPARASLINTD-WD--------ETLFNVARVKMPMKDG-------------VFEEKLSGA---------------------YPF------------------------------------------
>Ppar|PPTG_08893T0
-------------------------------------------------------------------------------------------------------------------------------------------------------------------------------------------------------------------------------------------------------------------------------------------------------------------------------------------------------------------------------------------------------------------------------------------------------------------------------------------------------------------------------------------------------------MNIRSIFIATIAAM--AAAAEAQ-------------SKVIPYDTVQPF--PQPVPTTEAQ-KAILKYKPQL----KVEEG--CRPYPAVQQDGAISSGLRWS--GP-ED--I-----G-CKGSL-RGSQIYARSKL------FKDKWAVMYTWYFPKG-RAPIPGP---RSSG-------HRHGWE--YAVVWLDKLTA--DNSTILGTSLSAAV------------------GWAKESP-----TPKEY------------------------------L-DG--------------NSLKVAYYFNDDFK--NTA----------------------VKYTQAGGAFQDLIIWDQLSDVARASLSNTD-WD--------ETPFNVARVKMPMKDG-------------VFEEKLSGA---------------------YPF------------------------------------------
>Pcac|g9406.t1
-------------------------------------------------------------------------------------------------------------------------------------------------------------------------------------------------------------------------------------------------------------------------------------------------------------------------------------------------------------------------------------------------------------------------------------------------------------------------------------------------------------------------------------------------------------MNFRNIFIATIAAI--AAAEAQS--------------KTIPYDMVEPF--PQQVPATDAQ-KAILKYKPQL----KIEVG--CHPYPAVQEDGAVSSGLSWS--GP-ED--V-----G-CKGSP-LGSQIYARSTW------LKGKWAIMYAWYFPKG-RAPIPGP---RSYG-------HRHGWE--YAVVWLDKPNA--DNSTILGTSMSAAF------------------GWAKESP-----TPKEY------------------------------L-DG--------------NSLKVAYYFNNDLS--NTA----------------------VKYTENPGAFQDLIMWDQLSDLARASLSNTD-WD--------ETPFNVARVKMPMKDG-------------VFTEKLNGA---------------------YPFX-----------------------------------------
>Pcac|g14924.t1
-------------------------------------------------------------------------------------------------------------------------------------------------------------------------------------------------------------------------------------------------------------------------------------------------------------------------------------------------------------------------------------------------------------------------------------------------------------------------------------------------------------------------------------------------------------MNFHVIFLATITAI--AAAGAQS--------------KVVPYDTVQPF--PQQVPANDAQ-KAILKYKPQL----KIEEG--CHPYPAVQKDGAVGSGLSWS--GP-DN--I-----G-CKGSP-LGSQVYARSTW------LKGKWAVMYAWYFPKG-RAPIPAP---RSYG-------HRHGWE--YAVVWLDKPNA--TNSTILGTSMSAAV------------------GWAKESP-----TPKEY------------------------------L-DG--------------NSLKVAYYFNGDSI--NTA----------------------VKYTVDAGEFQDLIMWDQLSGLARDALVNTD-WD--------ETPFNVARVKMPMKDG-------------VFMEKLNGA---------------------YPFX-----------------------------------------
>Ppar|PPTG_16851T0
-------------------------------------------------------------------------------------------------------------------------------------------------------------------------------------------------------------------------------------------------------------------------------------------------------------------------------------------------------------------------------------------------------------------------------------------------------------------------------------------------------------------------------------------------------------MNFRGIFLAAIAAI--AATAAQS--------------KAIPYDSVQPF--SQQVPNTDAQ-KAILKYKPQL----KIEEG--CHPYPAVQKDGSISSGLKWS--GP-DN--I-----G-CKGSP-LGSQVYARATW------LKGKWAVMYAWYFPKG-RAPIPAP---RSYG-------HRHGWE--YAVVWLDKASA---NSTLLGTSMSAAI------------------GWAKESP-----TPKEY------------------------------L-DG--------------NSLKVAYYFNDDSI--NTA----------------------VKYTQDAGEFQDLIIWDQLPDVARNALVNTD-WD--------ETPLNVARVKMPMKDG-------------VFMEKLNGA---------------------YPF------------------------------------------
>Ppar|PPTG_15219T0
--------------------------------------------------------------------------------------------------------------------------------------------------------------------------------------------------------------------------------------------------------------------------------------------------------------------------------------------------------------------------------------------------------------------------------------------------------------------------------------------------------------------------------------------------------------MMLRLTVAMAGIL--ACSQAKE----------------LAYDGVVPL--PETEDSTNEY-SLALQFKPQL----LVDTG--CHPYPAVDADGNTNAGLSLV--SL-KS----------CQNPS-LGSQIYARASV------YEGSYAIMYAWYFPRD-RRG--------AFG-------HRHAWE--HAILWLDRTGG--DDATIEAVSAEVD-----------------DGEYFTIED-----PTEDM------------------------------VDDE--------------TSVKFKYEEDAF----SHY----------------------VNVTTEAGEFQDLVVWEDMPKAARTALNLND-FG---------------EATVPFNEE-------------NFLDNLEGA---------------------YPF------------------------------------------
>Pcac|g17854.t1
---------------------------------------------------------------------------------------------------------------------------------------------------------------------------------------------------------------------------------------------------------------------------------------------------------------------------------------------------------------------------------------------------------------------------------------------------------------------------------------------------------------------------------------------------------------MAGFLASARAEV-------------------------LAYNSVVPI--PETEATTNAN-TLALKFKPQL----NIKSG--CHPFPAVDEEGNTNAGLALY--SF-----K-----K-CDSPS-LGSQIYGRAAT------YEDSYAIMYAWYFPRD-RKV--------AFG-------HRHAWE--NIIVWLERKGG--TKAKISAVSSSIDD-----------------GLYFTIVP-----PTSDM------------------------------V-DE--------------NSVKIQYREKVF----SHY----------------------VNVTTVAGDFQDLVMWNDLPSAARTALNLYD-FG---------------SATVPFNED-------------TFLDNLKEA---------------------YPWX-----------------------------------------
>Ppar|PPTG_15218T0
------------------------------------------------------------------------------------------------------------------------------------------------------------------------------------------------------------------------------------------------------------------------------------------------------------------------------------------------------------------------------------------------------------------------------------------------------------------------------------------------------------------------------------------------------------MLKMLRFVVVAASFL--ASTQAEK----------------LAYNSVVPL--PETEGTTNEF-SLALRFKPQL----HVDSG--CHPFPAVDEDGNTNSGLSIY--SF-----K-----K-CDSSA-LGSQIYGRAKT------YKDSYAIMYAWYFPRD-RKA--------AFG-------HRHAWE--NVIVWINRKGG-VAKAKMTAVSSSIDD-----------------GVYFTIIP-----PTEDM------------------------------V-DE--------------DSVKIQYRAKTF----SHY----------------------VNVTTVAGDFQDLVMWNDMPSAARTALNLYD-FG---------------SATVPFNDD-------------TFQDNLEEA---------------------YPW------------------------------------------
>Pcap|132177
-------------------------------------------------------------------------------------------------------------------------------------------------------------------------------------------------------------------------------------------------------------------------------------------------------------------------------------------------------------------------------------------------------------------------------------------------------------------------------------------------------------------------------------------------------------MGVQHLVVAVASLL--TSTQAEQ----------------LAYNSVVPL--PETTASSTEY-SLALKFQPQL----NIASG--CHPYPAVDADGNTNSGLSIF--SL-KS----------CVEPS-LGSQVYGRATT------YEDSYAIMYAWYFPRD-RKG--------VVG-------HRHAWE--HVILWIKRSGF---NQKISAVSASVA-----------------DGKYFTVIP-----PTTAM------------------------------V-DG--------------TSVKVQYKAKAF----SHY----------------------VNVTAVAGDFQELVIWEDMPAAARTALNLND-FG---------------SATVPFKTD-------------TFLDNLEDA---------------------YPW------------------------------------------
>Psoj|260049
-----------------------------------------------------------------------------------------------------------------------------------------------------------------------------------------------------------------------------------------------------------------------------------------------------------------------------------------------------------------------------------------------------------------------------------------------------------------------------------------------------------------------------------------------------------------------MAIL--EHCLTSI----------------WAHWAGKPT--P-------------WLRRSTC----CVLLG--CHPYPAVDADENTNLGLSLF------S----------CKGSS-LGSQVYGCVTA------YEDSYAIMYAWYFPRD-RKG--------TFG-------HCHGWE--HAIVWLARRGA--EDANISSVSASVS-----------------DGKYFTITP-----PDAAM------------------------------V-EA--------------TSVKFQYKAKTF----SHY----------------------VNVTTEAGDFQDLVMWEDMPAAARTALNLND-FG---------------SATVPFKED-------------TFRDNVEEA---------------------YPW------------------------------------------
>Psoj|508915
----------------------------------------------------------------------------------------------------------------------------------------------------------------------------------------------------------------------------------------------------------------------------------------------------------------------------------------------------------------------------------------------------------------------------------------------------------------------------------------------------------------------------------------------------------------------------------------------------------------------------------QL----NINSG--CHPYPAVDADENTNAGLSLF---------------S-CKGSS-LGSQVYGCVTA------YEDSYAIMYAWYFPRD-RKG--------TFG-------HCHGWE--HAIVWLERKGA--KDANISSVPASISN-----------------DKYFSVTP-----PDTAM------------------------------V-EA--------------TSVKFQYKAKTF----SHY----------------------GNVTAEAGDFQHLAMWKDMPAAARAARKLND-FG---------------RATVPFNEG-------------TFLDNLKEA---------------------YPW------------------------------------------
>Pinf|PITG_23094T0
-------------------------------------------------------------------------------------------------------------------------------------------------------------------------------------------------------------------------------------------------------------------------------------------------------------------------------------------------------------------------------------------------------------------------------------------------------------------------------------------------------------------------------------------------------------MKLLALCTIALSCL--VSVPAEK----------------RVYDEVVPF--PEVLPTTTEN-KVALKFKPQL----HISSG--CHPYPAVDADGNTNAGLGIT--KVFTS----------CEGSP-QGSQVYGRMTE------YEGVVAIMYAWYFPRE--FMVSPV----WVG-------HRHDWE--HAIVWLDGLG---TRAEVLAVTVQQLL------------------GYKTYKP-----PKAKH------------------------------M-DG--------------SSAKIKYT---WLIQTQHY----------------------LSATTEAGEFQDLIMWENMTAAAQEALEDTKFFW----------------SWAPINEG-------------QFQDNIEKA---------------------YPFN-----------------------------------------
>Pcac|g9436.t1
-------------------------------------------------------------------------------------------------------------------------------------------------------------------------------------------------------------------------------------------------------------------------------------------------------------------------------------------------------------------------------------------------------------------------------------------------------------------------------------------------------------------------------------------------------------MKFLAFCAIALSCF--ASVPAEK----------------LAYDQVAPF--PEVPPSTTEN-KVALKFKPQL----HISNG--CHPYPAVDADGNTNAGLGIT--QVLTS----------CKGSP-LGSQVYGRVTE------YEGVVAIMYAWYFPRD--YMVSPM----WVG-------HRHDWE--HAIVWLDSLE---TRAELLSVTAQHLL------------------GYKTYSP-----PDADH------------------------------M-DG--------------SSVKLKYT---WLIQTQHY----------------------LSATTKPGKFQDLIMWSNMTEAAREALEETKFFW----------------SQAPMNDE-------------KFQRNIEKA---------------------YPFX-----------------------------------------
>Ppar|PPTG_15220T0
-------------------------------------------------------------------------------------------------------------------------------------------------------------------------------------------------------------------------------------------------------------------------------------------------------------------------------------------------------------------------------------------------------------------------------------------------------------------------------------------------------------------------------------------------------------MKFLAFCAVALSCL--ASVPAVK----------------LEYDEVAPF--PEVLPTTTES-KVALKFKPQL----HISNG--CHPYPAVDADGNTNAGLGIT--EVLTS----------CKGSP-LGSQVYGRVTE------YEGVVAIMYAWYFPRD--YMVSPM----WVG-------HRHDWE--HAIVWLDSLD---TSAELLAVTAQHLL------------------GYKTYKP-----PRAKH------------------------------M-DG--------------SSVKLKYT---WLIQTQHY----------------------LSATTKAGKFQDLAMWSNMTDAAQDALGSTKFFW----------------SQAPMNDA-------------KFQSNIEKA---------------------YPF------------------------------------------
>Pcap|123797
----------------------------------------------------------------------------------------------------------------------------------------------------------------------------------------------------------------------------------------------------------------------------------------------------------------------------------------------------------------------------------------------------------------------------------------------------------------------------------------------------------------------------------------------------------MPEAQLDPTIEDNQQQEATPAPKKQL--------EKAENEPTIAYDKVVPFPMAQPSESTVTE-KAAIKFRPKL----KVVNG--CHPYPAVNAAGQVSNGLEVA--DP-TG--A-----A-CKGSK-LGTQVYGRSAW------FGRVWAIMYAWYFPD-----------------------VTADWE--HVIVWTNNPNV--TNQVVLAVTTSNSK-----------------GGYTSQVP-----PDATM------------------------------M-SG--------------KSVKVSYNNNG------------------------------LESTTEEGGAQNLILWHQLTAAAQEALNDDQNFD---------------GVQVPVNDD-------------YFLLNLGKA---------------------WPFE-----------------------------------------
>Pcac|g9291.t1
---------------------------------------------------------------------------------------------------------------------------------------------------------------------------------------------------------------------------------------------------------------------------------------------------------------------------------------------------------------------------------------------------------------------------------------------------------------------------------------------------------------------MKISTLIGVVAVFLAAAEAKETKETKDSTPAQTPLATMPEAQLDPTIQDTIQEA--ATPSPEK--------DAASKEPTIAYDKVEPFEMAQPSDATITE-KAAIKFRPKL----HVVNG--CHPYPAVNTAGQISKGLKKA--DA-TG--A-----A-CSGSE-LGTQIYGRSAW------FGRVWAIMYAWYFPD-----------------------VTPDWE--HVIVWTNNPNV--TNQVILAVTTSNS-----------------TGGYSSQIP-----PDASM------------------------------L-SG--------------KSVKISYNNNA------------------------------LESTTKEGGTQNLVLWHQLTPEAQEALNDDQSFG---------------GVQVPVNDD-------------YFLLNLGKA---------------------WPFEX----------------------------------------
>Ppar|PPTG_07991T0
----------------------------------------------------------------------------------------------------------------------------------------------------------------------------------------------------------------------------------------------------------------------------------------------------------------------------------------------------------------------------------------------------------------------------------------------------------------------------------------------------------------------------------------------------------MPEAQLDPTIQDTTQEAATPSTDKKS----------ASKEPTIAYDQVEPFEMAQPSDATVTE-KAAIKFRPKL----HVVNG--CHPYPAVNAAGQVSKGLQKA--DA-TD--------AECSGSK-LGTQVYGRSAW------FGRVWAIMYAWYFPD-----------------------VSPDWE--HVIVWTNNPNV--TNQVILAVTTSDST-----------------GKYSSQVP-----PDASM------------------------------I-SG--------------KSVKIAYN--------NNA----------------------LESTTKEGGAQNLVLWHQLTPEAQEALNDDQSFG---------------GVQVPVNDD-------------YFLLNLGKA---------------------WPFE-----------------------------------------
>Psoj|253029
-------------------------------------------------------------------------------------------------------------------------------------------------------------------------------------------------------------------------------------------------------------------------------------------------------------------------------------------------------------------------------------------------------------------------------------------------------------------------------------------------------------------------------------------------------------MKFSSLFVAIVTLL--QVAAASS----------------IDLNKVAPF--AQPTASTSAQ-KAAVKFKPRL----SIGSG-ACVSFPAVNSAGDTSSGLSEEGKGS-TD----------CTNAP-LGSQVYGRAAW------YNTRFAILYAWYFPKG-FWNDYPT--------------RRHDWA--SAVVWIDNPDS--NTPKILGLSLSTAD-----------------WEYSTQAP-----ATSGI------------------------------S-DG--------------TTPKLSHELSVECG--DPY----------------------LTTTDGSGDFQPLIMWEQLTTAARTALNSAD-FG---------------NAKVPTSDV-------------NFEMKLKSA---------------------WPFSGQKVRRTTCSHS-----------------------------
>Pcac|g18121.t1
-------------------------------------------------------------------------------------------------------------------------------------------------------------------------------------------------------------------------------------------------------------------------------------------------------------------------------------------------------------------------------------------------------------------------------------------------------------------------------------------------------------------------------------------------------------MKNWEFIVILATVF--NVAIGGS----------------IDVNKVAPI--AQPSPSTSAQ-RAAIQFKPSL----SITNG--CVSFPAVNSVGDTSSGLQEGYGGS-----S-----G-CTNAP-LGSQVYGRAAW------YNDKYAILYAWYFPKG-FWNEDAT--------------RRHDWA--SAVVWIDNTEL--ASPSILGLSVSTAD-----------------WKYKTQAP-----ATSGI------------------------------T-DG--------------KTPRLAHVLNVEKG--YPY----------------------LTTTDTTGDFQNLIMWDQLTTAARTALNTTD-FG---------------FAKVPVSDA-------------SFDTKLKKA---------------------WPFX-----------------------------------------
>Ppar|PPTG_13026T0
-------------------------------------------------------------------------------------------------------------------------------------------------------------------------------------------------------------------------------------------------------------------------------------------------------------------------------------------------------------------------------------------------------------------------------------------------------------------------------------------------------------------------------------------------------------MKLWELLSMLSMVF--TLAIAGS----------------VDFNKVVPI--AQPSPSTSAQ-KAAIKFKPRL----SITNG--CVSFPAVNSAGETSSGLQEGYRGS-----------SGCTNAP-LGSQVYGRTTW------YNGTFAILYTWYFPKG-FWNEYAT--------------RRHDWA--SAVVWIDNPEL--ASPSILGLSVSTAD-----------------WKFKTFAP-----ASSGI------------------------------T-DG--------------TTPRLAHVLNVEKG--YPY----------------------LTTTDTVGDFQELIMWDQLTTAARTALNTTD-FG---------------VAKVPVSDA-------------AFDTKLKKA---------------------WPF------------------------------------------
>Ppar|PPTG_17455T0
-------------------------------------------------------------------------------------------------------------------------------------------------------------------------------------------------------------------------------------------------------------------------------------------------------------------------------------------------------------------------------------------------------------------------------------------------------------------------------------------------------------------------------------------------------------MTGKVLLS-----------------------------------------------------KSDTKY---------------------------------------------------------------------------YNEARSILF-----------------------------LRFHYQ----------------------------------------------------------------------------------------------------------------ITLASPY----------------------------------MRLAMENGEYQDLVMWEQLTDAARAALNNGDSFG---------------KAEVPFSDE-------------HFEDHLAEA---------------------WPL------------------------------------------
>Pcac|g6554.t1
-------------------------------------------------------------------------------------------------------------------------------------------------------------------------------------------------------------------------------------------------------------------------------------------------------------------------------------------------------------------------------------------------------------------------------------------------------------------------------------------------------------------------------------------------------------MNLRALATTLLTAL--VVCVTAT----------------VDYDKVEPF--PQPEPATISE-NAVVKFKPQL----HCSKLEYCVSYPTVNTAGEVTGGLKGAS-GN-----------DACTRAP-LGSQTYGRAGW------YKDS-------------CTLGTSP----------------------KAFIWVSLQDV---------------------------------------------------------------------------------M-TG----------------------RTWPCG---------------------------LTIPI---------------------------WG---------------------------------------RRRLX--------------------------------------------------------------------
>Pinf|PITG_23055T0
-----------------------------------------------------------------------------------------------------------------------------------------------------------------------------------------------------------------------------------------------------------------------------------------------------------------------------------------------------------------------------------------------------------------------------------------------------------------------------------------------------------------------------------------------------------------MLFCAVIACARDCLCSAS-----------------INHDKV------------------------------HV-----CVPFPAVNAEGETTGGLQGST-GN-----------DACKYAP-LGSQVYGRAGW------YKDVWAIMYAWYFPKG-FFMEFAS--------------RRRDWK--SVVVWINNPGF--ETPMIAGASMSKSG-----------------AKYAKETK----MLQKYF------------------------------VGSG-------RGWETAISNTSLRFKFNTNIG--HGS----------------------LDLSVEKGEYQDLIMWEQLTGAARAALNDGKNFR---------------NAEVPISDE-------------HFEKHLDSA---------------------WPL------------------------------------------
>Pinf|PITG_23228T0
-------------------------------------------------------------------------------------------------------------------------------------------------------------------------------------------------------------------------------------------------------------------------------------------------------------------------------------------------------------------------------------------------------------------------------------------------------------------------------------------------------------------------------------------------------------MNPQVLATIFVTAA--WVCATAK----------------IDHDKVQPF--SQPTPVTISE-KAAITFKPQL----YTPKS-VCVPFPAANAYGEITGGLKGSN-GN-----------DACVFPP-LGSQVYGRVGW------FRDVWAIMYAWYFPKG-FWMGFVS--------------RRHDWK--NVVVWIDNPGL--EEPKILGVSMSKSE-----------------TKYTKERR----LWPSNF----------------AGFYRMGRRYDRSYI-YG--------------FNTFLRFYYHFDVG--TPN----------------------LYLSEWEGEYQDLIMWEQLTDVARAALNGSNNFE---------------EVEVPISDE-------------HFETRLDEA---------------------WLF------------------------------------------
>Ppar|PPTG_10591T0
-------------------------------------------------------------------------------------------------------------------------------------------------------------------------------------------------------------------------------------------------------------------------------------------------------------------------------------------------------------------------------------------------------------------------------------------------------------------------------------------------------------------------------------------------------------MKQRVFVATLFATL--VVCTAVT----------------IDHDKVQAF--PQPEPVTASE-KTAIKFKPRLYTPRHV-----CVPYPAVNAAGEVSGGLKGTN-GN-----------DACKYSI-QGSQVYGRAGW------YRDLWAIMYTWYFPKG-FFADFAS--------------KRHDWQ--NVVVWINNPDL--EWPKIVGVSMSNVD-----------------SEYTTKLE-----MMAYY---------------FSGYRMEGTRGYRRSI-YG--------------SATSLRFAYEMILT--SPY----------------------LDFADEDGEYQSLIMWEQLTDAARAALNDSSNFE---------------EREIPFSDE-------------HYMDHLEMA---------------------WPL------------------------------------------
>Ppar|PPTG_05373T0
-----------------------------------------------------------------------------------------------------------------------------------------------------------------------------------------------------------------------------------------------------------------------------------------------------------------------------------------------------------------------------------------------------------------------------------------------------------------------------------------------------------------------------------------------------------------------------------------------------------------------------------------------------------------------------------------------------------------MVYAWYFPTG-FAAGGAE--------------IRHYWS--SMVMWIDNPAL--ETPNILGASLSQQL-LEPRGYLLGFLTPQRKDPYDKYIS----IPPVSF----------VGAQPVSSRRISRWRVEYTYS-GG--------------SNVSTKVSHRYANKGDWLA----------------------LVFSAREGQYHDLIMWDQLTDEARAALNSVD-FG---------------ESKVPFNDQ-------------NFQSTLEKA---------------------YPF------------------------------------------
>Ppar|PPTG_04456T0
-------------------------------------------------------------------------------------------------------------------------------------------------------------------------------------------------------------------------------------------------------------------------------------------------------------------------------------------------------------------------------------------------------------------------------------------------------------------------------------------------------------------------------------------------------------------------------------------------------------------------------------------------------------------------------------------------------------------------------------------------MRYYLD------------------------------------------------------------------------------------------------LG------------------------------TPY----------------------LNLNSVDGEYQDLVMWEQLPDAARAALNDSSNFG---------------KAEVPFNDE-------------HYEEHLDNA---------------------WPL------------------------------------------
>Pcac|g16745.t1
----------------------------------------------------------------------------------------------------------------------------------------------------------------------------------------------------------------------------------------------------------------------------------------------------------------------------------------------------------------------------------------------------------------------------------------------------------------------------------------------------------------------------------------------------------------------------------------------------------------------------------------------------------------------------------------------------------------------------------------------------------------------------------------------------------------------------------------------------------------------------------------------------------------MVLSSWDGEYQDLIVWEQLTDAARVALNDLNNFG---------------KAEVPFNDE-------------YFEDRLAEA---------------------WPFX-----------------------------------------
>Pcac|g2201.t1
-------------------------------------------------------------------------------------------------------------------------------------------------------------------------------------------------------------------------------------------------------------------------------------------------------------------------------------------------------------------------------------------------------------------------------------------------------------------------------------------------------------------------------------------------------------MTGRALL---------------------------------------------------------------------------C---------GSVSNSVRTY---------------------------IYGSNTT--------------------------------------------FRFAFE----------SDL----------------------------------------------CPLK------------------------------------------------------------------------------------------LLFADWDGEYQDLIMWEQLTDAARVALNDDNNFG---------------NAEVPFSDA-------------HYEKHLEKA---------------------WPLX-----------------------------------------
>Ppar|PPTG_08713T0
-------------------------------------------------------------------------------------------------------------------------------------------------------------------------------------------------------------------------------------------------------------------------------------------------------------------------------------------------------------------------------------------------------------------------------------------------------------------------------------------------------------------------------------------------------------MNPRALIATVFVVL------------------------------------VVCANCRQVQ-APAVQFRTPL------------RAVPVVNAVGEVTGGLKWTK-GN-----------DACKFAI-KGSQVYGRAGC------YKDLWAILYAWYFPKG-FWMDFPT--------------RRHDWK--NVVVWIDNLDL--ETPKIVGVSMSKSD-----------------TWYNKETK----IWPSNF----------------AGYGIVGTRFNRTTV-YG--------------SNTSPRFDALPSSS--FPF----------------------LKLAEWDGEYQDLIMWEQLTDAARAALNDSANFG---------------NAEVPFSDE-------------RYEDHLEKA---------------------WPL------------------------------------------
>Ppar|PPTG_03796T0
-------------------------------------------------------------------------------------------------------------------------------------------------------------------------------------------------------------------------------------------------------------------------------------------------------------------------------------------------------------------------------------------------------------------------------------------------------------------------------------------------------------------------------------------------------------MELRVLVTVLFAAL--VGYVAAT----------------VDHDKVEPF--PQPDPATISE-KAAIKFKPQL----YSAKLEYCVSFPAVNAVGEVTGGLKGTN-GN-----D-----A-CRLAP-LGSQIYGRAGW------HNDRWAIMYAWYFPKG-FYMGLPT--------------RRHDWK--SVVVWIDNAEL--ETPKILGVSTSVSD---TRYKRDLVIFPRNFAGYQLQGP---RFHHTEV--------------------------------FG--------------SNTSLRFKI-WPTLFVPY-----------------------MGFADFDGEYQDLIMWEQLTDAARAALNDDNNFG---------------RAEVPFSDT-------------HYKEHLENA---------------------WPF------------------------------------------
>Pcac|g6555.t1
------------------------------------------------------------------------------------------------------------------------------------------------------------------------------------------------------------------------------------------------------------------------------------------------------------------------------------------------------------------------------------------------------------------------------------------------------------------------------------------------------------------------------------------------------------------------------------------------------------------------------------------------------------------------------------------------------------------------------------------------------------------------------------------------------------------------------------------------------------------------------------------------------------------------------MWEQITDAARVALNDDNNFG---------------RAEVPFSDK-------------YYEDHLDNA---------------------WTFX-----------------------------------------
>Ppar|PPTG_11479T0
-------------------------------------------------------------------------------------------------------------------------------------------------------------------------------------------------------------------------------------------------------------------------------------------------------------------------------------------------------------------------------------------------------------------------------------------------------------------------------------------------------------------------------------------------------------MKLRALTSTLFATLVLWTACTNA---------------TIDHDKVLPF--PQPEPVTISE-KAAITFQPQL----YIPEG-VCVSYPAVNAAGETIGGLKGSN-GN-----D-----A-CMYAP-LGSQVYGRARW------FKDLWA-----------------------------------------------NPDL--EMPKIVGVSMSESD-----------------TKYNKRLK----LFASDF----------------AGFQTMGRRRYRTYI-YG--------------SNTSLRFQYGTTLG--HSY----------------------LTFSRWDGDYQGLIMWEQLTDEARAALNDGNNFE---------------KAEVPFSDE-------------HYEDHLDEA---------------------WPL------------------------------------------
>Ppar|PPTG_19242T0
----------------------------------------------------------------------------------------------------------------------------------------------------------------------------------------------------------------------------------------------------------------------------------------------------------------------------------------------------------------------------------------------------------------------------------------------------------------------------------------------------------------------------------------------------------------------------------------------------------------------MSE-KAAIKFKPNL----STSEI-VCVSFPAVNAAGEVTGGLKA---TN-DN--S-----A-CKYAL-KGSQVYERSGW------YKDLWAI--------------------------------------------------------------------------------------------------------------------------------------------------------------------------------------------------TLGGEFQDLIMWEQLTDIARMALNDSTNFE--N-------------AEVPISDD-------------HYEDHLDKA---------------------WPL------------------------------------------
>Ppar|PPTG_16647T0
-------------------------------------------------------------------------------------------------------------------------------------------------------------------------------------------------------------------------------------------------------------------------------------------------------------------------------------------------------------------------------------------------------------------------------------------------------------------------------------------------------------------------------------------------------------MDLRALASTVFATL--LARAAAT----------------VDHDKVEPF--PQPVPVTISE-KAAIKFKPQL----YTPYN-ICVPFPGVNAVGEVTGGLKGTN-GN-----D-----A-CKYAP-KGSQIYGRGGW------YKDIWAIMYACYLPKG-FWMDLPS--------------RRHDGK--SVVVWINNPGF--ETPKIVGVSMSKSD---TKYYKETKIGPFAFAGYRKEGR----RSERAY------------------------------I-YG--------------SNTSLRFQYESGLG--SSY----------------------LSFADCDGEYQDLIMWEQLTDAARAALNDGNNFG---------------DAEVPFSDE-------------HYKQHLDKA---------------------WPL------------------------------------------
>Ppar|PPTG_05868T0
-------------------------------------------------------------------------------------------------------------------------------------------------------------------------------------------------------------------------------------------------------------------------------------------------------------------------------------------------------------------------------------------------------------------------------------------------------------------------------------------------------------------------------------------------------------MNLRALVMALLTLV---ACTTAT----------------VDHDKIEPF--PQPEQVTISE-KAAIKFKPQL-GSTKIVSEKVCVPYPAVNAAGEVTGGLKETN-GKYTV--GLIIHIAACKYAP-KGSQVYGRARW------HKDLWAIMYTWYFPKG-FWMGFPT--------------RRHDWK--SVVVWIDNPSL--EEPKIVGVSMSESD-----------------TKYNKETR----IWPSNF----------------VVTEMEGSRSHRTYI-NG--------------SNTSFRFQNQMPMS---------------------------LKLA------QDLITWEQLTDAARVALNDNAKFG---------------TAEVPFSDT-------------HYEDHLDNA---------------------WPL------------------------------------------
>Ppar|PPTG_04799T0
-------------------------------------------------------------------------------------------------------------------------------------------------------------------------------------------------------------------------------------------------------------------------------------------------------------------------------------------------------------------------------------------------------------------------------------------------------------------------------------------------------------------------------------------------------------MKLGVFVTTLFAAL--VACAATT----------------IDHDKIEPF--PQPKPVTMSE-KAAIKFKPQL----FTSIKTVCAPFPAVNAAGDVTGGLKGTN-GN-----------DACRFAR-KGSQVYGRAGW------HKDMWAIMYAWYFPKG-FWMDFPT--------------RRHDWK--NVVVWIDNPDL--ESPKIVAVSMSKSG-----------------RSYHTEDQSGGLISRSFF--------------------------------NG-------------FDRTSLRFHYQTDLG--SPY----------------------LNFAWWGGEYQDLIMWEQLTDPARVALNDIYNFG---------------DAEVPFSDN-------------NFEDYLDKA---------------------WPF------------------------------------------
>Pcap|109162
-------------------------------------------------------------------------------------------------------------------------------------------------------------------------------------------------------------------------------------------------------------------------------------------------------------------------------------------------------------------------------------------------------------------------------------------------------------------------------------------------------------------------------------------------------------MNLHLLVVTVFVAL--V---TGT-------------PAIVDHDKIEPF--PQPEPVTVSE-KAAIKFKPQL----YTHKQ-LCAPFPAVNAAGEVTGGLSG---AN-GN--D-----A-CKYAL-KGAQVYGRAGW------YKDVWAIMYSWYFPKG-------FN---WLG----FPTRRHDWK--NVVVWIDNPEL--ETPKIIGVAMAGS-----------------DTKYRRERE----MYNSNF----------VGSQVQVTRRDRRYYRSDSP---G--------------SSTNLRF-----ENGA-TH----------------------LDFARQDGDYQDLIMWEQLTDAARIALNDNGSFGYSY-------------AEVPFSDE-------------HFEANRDKA---------------------WPL------------------------------------------
>Pcap|544885
-------------------------------------------------------------------------------------------------------------------------------------------------------------------------------------------------------------------------------------------------------------------------------------------------------------------------------------------------------------------------------------------------------------------------------------------------------------------------------------------------------------------------------------------------------------MNLRLLVATVFAAL--AANASAT----------------VNHDQIEPF--PQPEPVTVSE-KAAIKFKPQL----YTPKI-VCVPFPAVNAAGEVTGGLKGTN-GN-----D-----G-CKYAP-KGAQIYGRAGW------YKDLWAIMYSWYFPKG-FGWFDSPT-------------RRHDWK--NVVVWIDNPDL--ETPKIVGVAMSKSD-----------------TDYSKEVK----IWPSYF---------------VGYRTEGRFSSRVEYLGSN--------------TSLRFEYDTSDIG---NPL----------------------MHFAAWDGEYQDLIMWEQLTDAARVALNDGKSFG---------------KAEVPFNDE-------------HYEDHLGKA---------------------WPF------------------------------------------
>Pcap|69122
------------------------------------------------------------------------------------------------------------------------------------------------------------------------------------------------------------------------------------------------------------------------------------------------------------------------------------------------------------------------------------------------------------------------------------------------------------------------------------------------------------------------------------------------------------------LVATVFAVL--AANASAT----------------VNHDQIEPF--PQPEPVTVSE-KAAIKFKPQL----YTPKL-VCVPFPAVNTAGEITGGLKGTN-GN-----------DGCKYAP-KGAQIYGRAGW------YKDLWAIMYSWYFPKGFGWFDSPT--------------RRHDWK--NIVVWIDNPDL--ETPKIVGVAMSKSD-----------------TDYSKEVK----IWPSYF---------------VGYRTEGRFSSRVEYLGSN--------------TSLRFEYDTSDIG---NPL----------------------MHFAAWDGEYQDLIMWEQLTDAARVALNDGKSFE---------------KAEVPFSDE-------------HYEDHLGKA---------------------W--------------------------------------------
>Pcap|109163
-------------------------------------------------------------------------------------------------------------------------------------------------------------------------------------------------------------------------------------------------------------------------------------------------------------------------------------------------------------------------------------------------------------------------------------------------------------------------------------------------------------------------------------------------------------MNLQLLAVSIFAAL--AAGTSAA----------------VDHDQIEPF--PQPEPVTVSE-KAAIKFKPQL-----YTPGNLCAPFPAVNAAGEVTGGLKGTN-GN-----G-----A-CKHAT-KGAQVYGRAGW------YKDVWAIMYSWYFPKG-FN---------WLG----FPTRRHDWK--NVVVWIDNPAL--ETPKIVGVALSKSD-----------------TKYRKVRE----VWPPYF------------------------------------------------VGSEIRYDSSPASSTNIHFYNVAGSD---------------LDFARWDGEYHDLIMWEQLTDAARVALNNSEFFG---------------DAEVPFSDE-------------HYENHLDRA---------------------CPL------------------------------------------
>Pcap|73406
----------------------------------------------------------------------------------------------------------------------------------------------------------------------------------------------------------------------------------------------------------------------------------------------------------------------------------------------------------------------------------------------------------------------------------------------------------------------------------------------------------------------------------------------------------------------------------------------------VDHDQIEPF--PQPEPVTVSE-KAAIKFKPQL----YTPIK-LCVPFPAVNAAGDIAGGLKGTN-GN-----D-----A-CKYAP-KGAQVYGRAGW------YKDVW--------------------------------------------------------------------------------------------------------------------------------------------------------------------------------------------------------------------------------------------------------------------------------------------------------------------------------------------------
>Pcap|73407
----------------------------------------------------------------------------------------------------------------------------------------------------------------------------------------------------------------------------------------------------------------------------------------------------------------------------------------------------------------------------------------------------------------------------------------------------------------------------------------------------------------------------------------------------------------------------------------------------VDHDQIEPF--PQPEPVTVSE-KAAIKFKPQL----YTPIK-LCVPFPAVNAAGDIAGGLKGTN-GN-----D-----A-CKYAP-KGAQVYGRAGW------YKDVW--------------------------------------------------------------------------------------------------------------------------------------------------------------------------------------------------------------------------------------------------------------------------------------------------------------------------------------------------
>Pcap|108999
----------------------------------------------------------------------------------------------------------------------------------------------------------------------------------------------------------------------------------------------------------------------------------------------------------------------------------------------------------------------------------------------------------------------------------------------------------------------------------------------------------------------------------------------------------------------------------------------------------------------------------------------------------------------------------------------------------------------------LPS------------------RRHDWK--SVVVWIENPDL--ETPKIVGVTMSRSG--------------------TKYKK-----VRDSF------------------------------L-VG--------------SCTNLRFDNVADG----------------------------IGFARWDGDYQDLIMWEQLTDAARVALNNSESFG---------------DAEVPFSDE-------------HYEAHLDKA---------------------WPL------------------------------------------
>Ppar|PPTG_17453T0
-------------------------------------------------------------------------------------------------------------------------------------------------------------------------------------------------------------------------------------------------------------------------------------------------------------------------------------------------------------------------------------------------------------------------------------------------------------------------------------------------------------------------------------------------------------MKLRVLATTVFAAL--LSCASAT----------------VDHDKIEPF--PQPEPATISE-KAAVKFKPQL----YTPNS-VCVPYPAVNVAGEVAGGLKGTN-GN-----D-----A-CKYAP-KGSQIYGRAGW------YNDLWAIMYAWYFPKG-FWMDSPS--------------RRHDWK--SVVVWIDNPES--QTPKIVGVSMSKSD-----------------TRYNKETK----TWPSNF----------------AGYRMEGRRYHRTYI-YG--------------SNTSLRFQYQSDLG--SPY----------------------LNFGDWEGEYQDLIMWEQLTDAARAALNDGNNFG---------------DAEVPFSDE-------------HYEKHLDKA---------------------WPF------------------------------------------
>Ppar|PPTG_11475T0
--------------------------------------------------------------------------------------------------------------------------------------------------------------------------------------------------------------------------------------------------------------------------------------------------------------------------------------------------------------------------------------------------------------------------------------------------------------------------------------------------------------------------------------------------------------MYLQVLATLFAAL--VTCVIAT----------------VDHDKIKPF--PQPEPATISE-KAAIKFKPQL----YIPEG-VCVSYPAVNDAGETTGGLKGTN-GN-----------DACKYAP-LGSQVYGRAGW------YKDVWAIMYAWYFPKG-FWMNFPS--------------RCHDWK--SVVVWIDNPDL--EMPKILGVSMSKGD-----------------TDYRKETK----TWPSSF----------------AGYRTEGRRFHRTYI-YG--------------SNSSLRFEYHVEMS--SPY----------------------LNFAVWDGEYQDLIMWEQLTDPARAALNDGNNLR-------------KRRFRSVMNTMKTTWTRRGHSSPKILAAKMFRV---------------------WIWIL----------------------------------------
>Pcap|109441
-----------------------------------------------------------------------------------------------------------------------------------------------------------------------------------------------------------------------------------------------------------------------------------------------------------------------------------------------------------------------------------------------------------------------------------------------------------------------------------------------------------------------------------------------------------------------------------------------------------------------------MHVQSNL-----------CVPFPAVDSAGGVTGGLKGTD-GN-----D-----A-CKYAP-KGAQVYGRAGW------HKVLWAIMYAWYFPKG----------FSWTG----YPSRRHDWK--SVVVWIDNPAL--ETPKIVGVGMSKSD-----------------KDYSEERE----IWPSYF--------------------------------AGFRRENRVVKTYGSNTSLRFDYDVSNFPD---------------------------MGFATMDGDYQDLIMWEQLTDAARVALNDRDSFG---------------KAEVPFSDE-------------HYEDHLDKA---------------------WPL------------------------------------------
>Ppar|PPTG_11469T0
-------------------------------------------------------------------------------------------------------------------------------------------------------------------------------------------------------------------------------------------------------------------------------------------------------------------------------------------------------------------------------------------------------------------------------------------------------------------------------------------------------------------------------------------------------------MNLQALATLFAALV---TCAIAT----------------VDHDKIQPF--PQPEPVTISE-KAAIKFKPQL----YIPEG-VCVSYPAVNDAGETTGGLKGSN-GN-----------DACKSAP-LGSQVYGRAGW------YKDVWAIMYAWYFPKG-FWVGFPT--------------RRHDWK--SVVVWIDNPDL--EVPKIVGVSMSKSD-----------------TKYDKRLE----LFASDF----------------AGFQMMGQGRFRTYT-YG--------------SNTSLRFGYQMELG--SPY----------------------LNFGVRDGEYQDLIMWEQLTDAARAALNDDNNFE---------------KAEVPFSDE-------------HYEDHLDKA---------------------WPL------------------------------------------
>Pcac|g21236.t1
-------------------------------------------------------------------------------------------------------------------------------------------------------------------------------------------------------------------------------------------------------------------------------------------------------------------------------------------------------------------------------------------------------------------------------------------------------------------------------------------------------------------------------------------------------------MSLRALATTLFATL--VACATAT----------------VDHDKVEPF--PQPEPVTISE-RAAIKFKPQL----YTSKI-ACVPHPAVNAAGEVTGGLKGAN-GN-----D-----A-CQYAP-KGSQVYGRARW------YKNLWAIMYAWYFPKG-FWMRVPT--------------RRHDWK--SVVVWIDNPDL--EIPKIVGVSMSESD--------------------TREGP----RFSRTY------------------------------I-YG--------------SNTSLRFEYQMELG--SPY----------------------LNFAVWDGEYQDLIMWEQLTDSARVAFNDSSNFE---------------KAEVPFSDN-------------HYVDHLDKA---------------------WPLX-----------------------------------------
>Pcac|g21237.t1
-------------------------------------------------------------------------------------------------------------------------------------------------------------------------------------------------------------------------------------------------------------------------------------------------------------------------------------------------------------------------------------------------------------------------------------------------------------------------------------------------------------------------------------------------------------MSLRALATTLFATL--VACATAT----------------VDHDKVEPF--PQPEPVTISE-RAAIKFKPQL----YTSKI-ACVPHPAVNAAGEVTGGLKGAN-GN-----D-----A-CQYAP-KGSQVYGRARW------YKNLWAIMYAWYFPKG-FWMRVPT--------------RRHDWK--SVVVWIDNPDL--EIPKIVGVSMSESD--------------------TREGP----RFSRTY------------------------------I-YG--------------SNTSLRFEYQMELG--SPY----------------------LNFAVWDGEYQDLIMWEQLTDSARVAFNDSSNFE---------------KAEVPFSDN-------------HYVDHLDKA---------------------WPLX-----------------------------------------
>Pinf|PITG_22876T0
------------------------------------------------------------------------------------------------------------------------------------------------------------------------------------------------------------------------------------------------------------------------------------------------------------------------------------------------------------------------------------------------------------------------------------------------------------------------------------------------------------------------------------------------------------------------------------------------------------F-----------------------------------------------------------PT-----------------------------------------------------------------------HRHDWK--SVVVWIDNPAL--EIPKIEGVSMSKSD-----------------TKYKKKLK----LKESYF---------------------------SGAPTNG--------------SNTSLRFEYEAGFG--STF----------------------MGFTRWDGEYQNLIMWEQLTDAARATLNDGNNFG--------------KEASVPFSDE-------------HFEDRLDEA---------------------WPF------------------------------------------
>Pinf|PITG_23051T0
-------------------------------------------------------------------------------------------------------------------------------------------------------------------------------------------------------------------------------------------------------------------------------------------------------------------------------------------------------------------------------------------------------------------------------------------------------------------------------------------------------------------------------------------------------------MNLQALIATFFAAL--VACATAA----------------VDHDKVEPF--PQPEPVTISE-KAAIKFKTQL----VIPQG-VCVSYPAVNAAGEVGGGLNDWDNGN-----------DACLSAA-LGSQVYGRAGW------HKDRWAIMYAWYFPKD-FWTGFPT--------------HRHDWK--SVVVWIDNPAL--EIPKIEGVSMSKSD-----------------TKYKKKLK-----LKESY--------------------------FSGAPTNG--------------SNTSLRFEYEAGFG--STF----------------------MGFTRWDGEYQNLIMWEQLTDAARATLNDGNNFG--------------KEASVPFSDE-------------HFEDRLDEA---------------------WPFLLGAANDSSFLSVATLEASTRFCDEDLEFVPEPR--------
>Pcap|544875
-------------------------------------------------------------------------------------------------------------------------------------------------------------------------------------------------------------------------------------------------------------------------------------------------------------------------------------------------------------------------------------------------------------------------------------------------------------------------------------------------------------------------------------------------------------MKLLLLVVSVFIAL--AAGASAT----------------VDHDKIEPF--PQPEPVTVSE-KAAIKFKPQL----YTHAN-ICAPFPAVNAAGEVTGGLKGTN-GN-----D-----A-CKYAL-KGAQVYGRAGW------HKDLWAIMYSWYFPKG-FN---------WLG----FPSRRHDWK--NVVVWIDNPDL--ETPKIVGVAMSKSD-----------------TEYRKVWQ----TFNSNF-------------VGSQVDFKRRNGRRRRSYTSG--------------SSTNLRFDNVAGD----------------------------LFFSRWDGDYQDLIMWEQLTDVARVALNNSESFG---------------DAKVPFSDK-------------HFEDHLTKR---------------------GHFKCCT--------------------------------------
>Pcac|g23364.t1
-------------------------------------------------------------------------------------------------------------------------------------------------------------------------------------------------------------------------------------------------------------------------------------------------------------------------------------------------------------------------------------------------------------------------------------------------------------------------------------------------------------------------------------------------------------MS-----------------------------------------------------------KSDTEYYKEL-------------------------------------------------------------------------KTWASNFAGYRTEG--------------------------WR-----------------------------------------------------------FNRTY------------------------------I-YG--------------SNTSLRFQYQTTLG--SPY----------------------LSFASWDGEYQDLIMLEQLTDAARVALNDRNNFG---------------KAEVPFSDE-------------HYEDHLDKA---------------------WPFX-----------------------------------------
>Ppar|PPTG_08703T0
-------------------------------------------------------------------------------------------------------------------------------------------------------------------------------------------------------------------------------------------------------------------------------------------------------------------------------------------------------------------------------------------------------------------------------------------------------------------------------------------------------------------------------------------------------------MKLRAFATTLFAAL--IACASAT----------------VDHDKIEPI--PQPEPVTISQ-KAAIKFKPQL----YTSEI-ACVSFPAVNAAGEVTGGLKGTN-GN-----D-----A-CKYAP-KGSQVYGRAGW------YKDLWAIMYAWYFPKG-FWMDFPT--------------RRHDWK--NVVVWIDNPDL--ETPKIVGVSMSKSD-----------------KKYFKETK----IWASNF----------------AGYRMEGRRYHRTYI-YG--------------SNTSLRFQYQTTLG--SPY----------------------MNFARWDGEYQDLIMWEQLTDVVRVALNDSKNFG---------------KAEVPFSDE-------------HFEDHLDKA---------------------WPL------------------------------------------
>Pcap|118700
--------------------------------------------------------------------------------------------------------------------------------------------------------------------------------------------------------------------------------------------------------------------------------------------------------------------------------------------------------------------------------------------------------------------------------------------------------------------------------------------------------------------------------------------------------------------------------------------------------------------VTVSE-KAAVKFKPQLYTPTKIPV---CAPFPAVNAAGEVTGGLKGTN-GN-----D-----A-CKYAP-KGAQVYGRAGW------YKDVWAIMYSWYFPKG-FN---------WLG----FPSKRHKWK--NVVVWIENPDL--ETPKIVGVAMSKAN-----------------TEYQKERE----MYNSYF--------------------------------AG--------------SEVRYRTYAPGSNTSLRFHNALRD-----------------QSFASRDGDYQDLIMWEQLTDAARVALNDSEPFE---------------KTEVPFSDE-------------HYEDNLEKA---------------------WPL------------------------------------------
>Pcap|59410
------------------------------------------------------------------------------------------------------------------------------------------------------------------------------------------------------------------------------------------------------------------------------------------------------------------------------------------------------------------------------------------------------------------------------------------------------------------------------------------------------------------------------------------------------------------LVVTVFATL--AAGASST----------------VDHDKIEPF--RQPEPVTVSE-KAAIKFKPQL----YTQTN-VCVPFPAVNAAGEVTGGLKGTN-GN-----D-----A-CKYAP-KGAQVYGRAGW------YKDLWAIMYAWYFP-----------------------------------------------------------------------------------------------------------------------------------------------------------------------------------------------------------------------------------------------------------------------------------------------------------------------------------------
>Pcac|g19281.t1
--------------------------------------------------------------------------------------------------------------------------------------------------------------------------------------------------------------------------------------------------------------------------------------------------------------------------------------------------------------------------------------------------------------------------------------------------------------------------------------------------------------------------------------------------------------------------------------------------------------------------------------------------------------------------------------------------------------MWAIMYAWYFPKG-FWLDFPT--------------RRHDWK--SVVVWIDNPDL--ETPKIVGVSMSKSD-----------------TKYYKELK----TWASNF----------------VGYRMEGWRFNRTYI-YG--------------SNTSLRFQYQIDLG--SPY----------------------LNFASWDGEYQDLIMWEQLTDAARVALNDSKNFG---------------RAEVPFSDE-------------HYEDHLDKA---------------------WPLX-----------------------------------------
>Pcac|g23446.t1
-------------------------------------------------------------------------------------------------------------------------------------------------------------------------------------------------------------------------------------------------------------------------------------------------------------------------------------------------------------------------------------------------------------------------------------------------------------------------------------------------------------------------------------------------------------MNLRVLVTTLFAAL--VACATAT----------------VDHDKIEPF--PQPEPVTISE-KTAIKFKPQL----YTSEI-ACVSYPAVNAAGEVTGGLKGTN-GN-----------DACKYAP-KGSQVYGRAGW------YKDMWAIMYAWYFPKG-FWLDFPT--------------RRHDWK--SVVVWIDNPDL--ETPKIVGVSMSKSD-----------------------------------------------------------------T------------------------------------------------------------------------------------------------------------------------------------------------------------------------------------------------------------
>Pcap|114913
----------------------------------------------------------------------------------------------------------------------------------------------------------------------------------------------------------------------------------------------------------------------------------------------------------------------------------------------------------------------------------------------------------------------------------------------------------------------------------------------------------------------------------------------------------MVQGLQNGFYIDVPEGA-------------------------LPFDKVEPF--PELEPTTISQ-KAAVRLKPQL----HISKG--CHPYAAVNAAGEITAGITTT--RD-PD----------CSGRG-IGSQVYVRSTW------YKDVWAIMYAWYFPSS----------------------LIHDWK--NIVVWIDNPSL--AVPRVLGVSAQVDG------------------GYLRYNK-----FNWDK------------------------------F-DG--------------ASPKIKYDYPD------------------------------LDWTSKRGEFQNLIMWDQLTEAARTALNNTN-FK------------GNGDATVPFIDA-------------NFKANLDFA---------------------IPYAFA---------------------------------------
>Ppar|PPTG_15860T0
--------------------------------------------------------------------------------------------------------------------------------------------------------------------------------------------------------------------------------------------------------------------------------------------------------------------------------------------------------------------------------------------------------------------------------------------------------------------------------------------------------------------------------------------------------------------------------MAGS----------------IVHDKVQPF--AQPVPATVSE-TVAITFKPRL----------------------------KGT--GS-PS--G-----G-CKGSH-LGSQIYGRAAW------HKGLWAIIYAWYFPKD-RPSWLFT-----EG-------QRHDWA--NVVVWLDNPAV--ENPAMIGVSPSSIN----------------------------------Y------------------------------LEDG--------------NNHGLHTVDITWKS---------------------------------GGEFQDLIMWEQLTDSAHVALNNTD-FG--------------GRAKVPFNDA-------------DFILNLQNA---------------------WPY------------------------------------------
>Psoj|377094
----------------------------------------------------------------------------------------------------------------------------------------------------------------------------------------------------------------------------------------------------------------------------------------------------------------------------------------------------------------------------------------------------------------------------------------------------------------------------------------------------------------------------------------------------------------------------------------------------IAHDKVEPL--AQPEPVTVSE-KTGVMFKPQI----EYKLG--CTSFPAVNTAGETSKGLPAD--GL-----------ELCDKAH-LGSQVYGRATW------FNGV---------------------------------------------------------------------------------------------------------------------------------------------------------------------------------------------------------------------------------------------------------------------------------------------------------------------------------------------------
>Pinf|PITG_23076T0
-------------------------------------------------------------------------------------------------------------------------------------------------------------------------------------------------------------------------------------------------------------------------------------------------------------------------------------------------------------------------------------------------------------------------------------------------------------------------------------------------------------------------------------------------------------MKFINAFVISLALI--FSTRASA----------------IDHDKVQPF--AQPDPVTISE-KAAVKFKPQL----HIDRG--CVSFPVVNAAGEISGGLKGTK-GT-----D-----G-CRESP-LGSQTYSRSAW------YQDRWAIVFAWYFPKG-FAAGQPR--------------IRHYWS--SMVLWIDNPAL--DTPTILGVSLSQQL-LKPAKFLIGLFTAELQEPYNKQTS----IPPAGF----------VGAQATVVSQINGWSNPSNYS-GG--------------SNVSIRVSHTYTNKDDWLA----------------------LTFATQDGEYHDLVTWDQLTEEARAALNSAD-FG---------------ESKVPFSDQ-------------NFQRTLELS---------------------WLF------------------------------------------
>Pinf|PITG_23075T0
-------------------------------------------------------------------------------------------------------------------------------------------------------------------------------------------------------------------------------------------------------------------------------------------------------------------------------------------------------------------------------------------------------------------------------------------------------------------------------------------------------------------------------------------------------------MSCVHAFAILLALL--FSTHATM----------------IDHDKVQPF--AQPNPVTISE-KAAVKFKPQL----HIERG--CVSFPAVNAAGELTGGLKGT--G--GT--G-----G-CTKAP-LGSQIYGRSAW------YQDKWAMLFAWYFPKG-FSSSDHS--------------IRHYWS--SMVLWLDNPAL--DAPTFLGASLSQQL-HKPRKILFGLYTAERKEPYSKQTA----IPPMGF----------VGTQATVVGRVSRWRYTYNYS-GG--------------SNVSTRISQTYTNKGDRLA----------------------LTFAFQNGEFQDLIMWDQMTDAARAALNSAD-FG---------------ESKVPFSDQ-------------NFQTTLGLS---------------------WPF------------------------------------------
>Pcap|10715
-------------------------------------------------------------------------------------------------------------------------------------------------------------------------------------------------------------------------------------------------------------------------------------------------------------------------------------------------------------------------------------------------------------------------------------------------------------------------------------------------------------------------------------------------------------MNLVAALVLCFALL--SSVRGDG------------TTNTIDHDQVKPF--AQPEPVTISE-KAAVKYKPQL----NIGAG--CVSFPAVNAAGEITGGLKGT-----KD-TE-----A-CTEAP-LGSQVYGRSAW------YQDKWAMMYAWYFPKN-FCAYKAA--------------GRHDWA--NVVAHACHAST----------------------------------ACSRRVP-----RGRDP--------------------------------DE--------------VTAKCN-----------------------------------HNIAYSDGESQDLIMWNQLTDKARAALESAD-FG---------------DTQVPFTDK-------------NFETNLQAA---------------------WPF------------------------------------------
>Pcap|553546
-------------------------------------------------------------------------------------------------------------------------------------------------------------------------------------------------------------------------------------------------------------------------------------------------------------------------------------------------------------------------------------------------------------------------------------------------------------------------------------------------------------------------------------------------------------MNLVAALVLCFALL--SSVRGDD------------TTNTIDHDQVKPF--PQPEPVTISE-KAAVKYKPQL----EIGDG--CVSFPAVNAAGEITGGLKGT-----KD-TE-----A-CTEAP-LGSQVYGRSTW------FQDKWAMMYSWYFPKN-FCAYKAA--------------GRHDWA--NVVIWIDNPAA--ENVTFLGASLSQQT-LEPIKLAILPMGTRNEEPYQNQKA----IPMMAF----------AGAERITTGRVGRWSYTYKYV-AG--------------SNTTMRFSHSYPGTWGWID----------------------MTFADSDGESQDLIMWNQLTDKARAALESAD-FG---------------DTQVPFTDK-------------NFDTNLQAA---------------------WPF------------------------------------------
>Pcap|124383
-------------------------------------------------------------------------------------------------------------------------------------------------------------------------------------------------------------------------------------------------------------------------------------------------------------------------------------------------------------------------------------------------------------------------------------------------------------------------------------------------------------------------------------------------------------MNLVAAWVLCFALL--SSVRGDG------------TTSTIDHDQVKPF--RQPEPVTISE-KAAVKYKPLL----SIGDG--CVSFPAVNTAGEITGGLKGT--KNTKD----------CTEAP-LGSQVYGRSAW------YQDKWAMMYTWYFPKN-FCAYKAA--------------GRHDWA--NVVVWIDNPAL--ENATFLGASLSQQT-LEPIKLVFLALAQRKEEPYENQKE----IPMMAF----------AGTEQIATAMVGRWSYIYKYV-GG--------------SNTTMRFIHKYPQKFAWIG----------------------MSFAYSDGESQDLIMWNQLTDKARAALESAD-FG---------------NTQVPFTDK-------------NFETNLQAA---------------------WPF------------------------------------------
>Pcap|124462
-------------------------------------------------------------------------------------------------------------------------------------------------------------------------------------------------------------------------------------------------------------------------------------------------------------------------------------------------------------------------------------------------------------------------------------------------------------------------------------------------------------------------------------------------------------MNLVAAWVLCFALL--SSVRGDD------------TTNTIGHDQVKPF--PQPEPVTISE-KAAVKYKPLL----SIGNG--CVSFPAVNAAGEITGGLKGT-----KD-TE-----D-CTEAP-LGTQVYGRSTW------FQDKWAMMYSWYFPKN-FCGHKAA--------------DRHDWA--NVVIWIDNPAL--ENATFLGASLSQQT-LEPKKFVFLTVAKRKEEPYQKQKA----IPMMAF----------AGTEQIVTGRVSRHSYTYKYV-GG--------------SNTTMRFIHKYPEKSAWIG----------------------MSFANSDGESQDLIMWNQLTDKARAALESAD-FG---------------NTQVPFTDK-------------NFETNLQAA---------------------WPF------------------------------------------
>Psoj|264058
-------------------------------------------------------------------------------------------------------------------------------------------------------------------------------------------------------------------------------------------------------------------------------------------------------------------------------------------------------------------------------------------------------------------------------------------------------------------------------------------------------------------------------------------------------------------------------------------------------------------------------------------DG--CESFPAVNAAGETSGGLQGT--KG-RD--G-------CGKAP-LGSQVYGRSGW------YQDKWAIMYAWYFPKN--------F---HGNVLDYEAKKRHDWA--SMVLWIDNPAI--ETSKILGASLSQQNTE---------------EPYQKMAE----LHPMFF----------VGAKQHVNGTEPPRYY----------------------------------------------------------------QVAYGDSQSQDLIMWEQLTDAAREGLNSAD-FG--D-------------CEGSFQRE-------------KLPRIAETS---------------------V--------------------------------------------
>Pcac|g20396.t1
-------------------------------------------------------------------------------------------------------------------------------------------------------------------------------------------------------------------------------------------------------------------------------------------------------------------------------------------------------------------------------------------------------------------------------------------------------------------------------------------------------------------------------------------------------------MNVAIVLVLYLALL--SNACART----------------IGHDQVLPF--AQPNPVTISE-KAAVKFKPQL----YIDYG--CVSFPAVNAAGEITGGLKGT-----------------DRTDG--GSRVYGRSTW------YQDKWKC----------------------------------------------------PRPPRLGV------------------------------------------------------------------------------------------------------------------------------------------------------------------YG------------------------------------------VVAX------------------------------------------------------------------
>Pinf|PITG_22709T0
-------------------------------------------------------------------------------------------------------------------------------------------------------------------------------------------------------------------------------------------------------------------------------------------------------------------------------------------------------------------------------------------------------------------------------------------------------------------------------------------------------------------------------------------------------------MNAISILLQCLALLSCSFAGTIN-----------LKHLLQHHDQVQPF--AQPKPATISE-KAAVKYRPQL----HVLDG--CASFPAVNAAGDITGGLKPTK-GT-----D-----G-CTEAP-LGSQMYGRSKW------YQDRWAMMFAWYFPKG-FITGQPR--------------IRHYWM--NMVLWLDNPAL--ETPTILGASLSQRL--LKPRRWMGLKLTEEKDPYRKFTT----IPPIGF------------VGTKEIRQNRLTRTRWNFTYEG--------------GSNISTRVFTVIDSKDWLP----------------------LTFSYYDGQYHDLIMWDQLTDEARAALNSAD-FG---------------ESKVPFNDE-------------NFEALLSLA---------------------WPF------------------------------------------
>Ppar|PPTG_05581T0
-------------------------------------------------------------------------------------------------------------------------------------------------------------------------------------------------------------------------------------------------------------------------------------------------------------------------------------------------------------------------------------------------------------------------------------------------------------------------------------------------------------------------------------------------------------MNFVSVLLQLLALL--SCTFAGT----------------INHDQVQPF--AQPDPVTISE-KAAVKYRPQL----HVKDG--CASFPAVNAAGDITGGLKPT--KE-TD--------G-CAEAP-LGSQMYGRSKW------YQDRWAMMFAWYFPKG-FITSQPR--------------IRHYWM--SMVLWLDNPAL--ETPKVLGASLSQQL--LKPRRWMGFNMAGDKDPYQKFTS----VPPIGF----------VGTQEIRQNRITRTRWNFTYE-GG--------------SNISTRVSTIMVDSFGWLP----------------------LTFSYRDGQYHDLIMWEQLTDEARAALNSAD-FG---------------ESKVPFNDE-------------NFETSLGLA---------------------WPF------------------------------------------
>Ppar|PPTG_11648T0
--------------------------------------------------------------------------------------------------------------------------------------------------------------------------------------------------------------------------------------------------------------------------------------------------------------------------------------------------------------------------------------------------------------------------------------------------------------------------------------------------------------------------------------------------------------------------------------------------------------------------------MPQL----HIGEG--CVSFPAVNAAGEITGGLKGTK-GT-----D-----G-CTEAP-LGSQMYGRATW------YEDKWAMMFAWYFPKG-FSGRLAR--------------IRHDWA--SMVIWLDNPAL--ETPKILGASLSHQL--LKPRRWFGFKMTDEKEPFIKYTS----IPPMGF----------VGTQQVLVNRISRWHYNYTYV-GG--------------SNVSTRVSHTIVDKFDWYT----------------------LRFSYQDGEYLDLVMWEQLTDEARVALNTAD-FG---------------ESKVPFNDR-------------NFETTLQLA---------------------WPFLISRQTELDV--------------------------------
>Pcap|133546
-------------------------------------------------------------------------------------------------------------------------------------------------------------------------------------------------------------------------------------------------------------------------------------------------------------------------------------------------------------------------------------------------------------------------------------------------------------------------------------------------------------------------------------------------------------MRSVSVVMLCLVLV--QTAIGVI----------------IDHDKVQPF--AQPVPVTISE-KAADKYKPQL----EIYGS--CVSFPAVNAAGDITGGLKGSE-GT-----D-----G-CTKAP-LGSQVYGRSAW------YQDKWAMMFAWYFPKN-FWEGRPK--------------SRHLWA--NMVLWLDNPAL--ETPKILGASLSRQT-IKVPTLLLLPRGERQKDPYTKVTA----LHPMDF----------VGASQTKTGRISRFKYTFNYT-SG--------------SNRSTRVQQRYPDNSGWIG----------------------LEFSTADGQYQDLIMWNQLTDQARAALESAD-FG--------------QDIKVPFYDK-------------NFEAALAQA---------------------WPF------------------------------------------
>Pcap|59113
-------------------------------------------------------------------------------------------------------------------------------------------------------------------------------------------------------------------------------------------------------------------------------------------------------------------------------------------------------------------------------------------------------------------------------------------------------------------------------------------------------------------------------------------------------------MKLILTLVLCFAVA--QAALGVI----------------VDHDKVQPF--AQPDPVTIAE-KVAVKYKPQL----RITDG--CVSFPAVNAAGGITGGLKGTK-GT-----------DACTKAP-LGSQVYGRSAW------YQDKWAMMFAWYFPKN-FGNDGSR--------------SRHLWS--NMVLWLDNPAL--EAPKILGASLSRQT----------------------LKP-----------------------------------------------------------------------------------------------------------------------------------------------------------------------------------------------------------------------------------------------------
>Pcap|108964
-------------------------------------------------------------------------------------------------------------------------------------------------------------------------------------------------------------------------------------------------------------------------------------------------------------------------------------------------------------------------------------------------------------------------------------------------------------------------------------------------------------------------------------------------------------MKFIFAFVLCLAVA--QTAHGAI----------------IDHDKVQPF--AQPEPVTISE-KAAVKYKPQL----VIFDS--CVSFPAVNAVGDITGGLKGTS-GT-----------NACTEAP-LGSQVYGRSTW------YQGKWAMMFAWYFPKN-FWNLESR--------------SRHLWA--NMVLWLDNPAL--ETPTILGASLSRQT-LEVPKWLFIPSGVQQKDSYSKATP----IPPMGF----------VGTQQIRTARIGRFQYTYNYT-GG--------------STISTRVSQSYPDTSGWVG----------------------LDFTYLDGQYQDLIMWNQLTDQARAALESAD-FG--------------RDTKVPFNDK-------------NFEAALAQA---------------------WPF------------------------------------------
>Pcap|109095
-------------------------------------------------------------------------------------------------------------------------------------------------------------------------------------------------------------------------------------------------------------------------------------------------------------------------------------------------------------------------------------------------------------------------------------------------------------------------------------------------------------------------------------------------------------MKFIFAFVLCLAVA--QTALGAI----------------IGHDKVQPF--AQPDPVTISE-KAAVKYKPQL----VIFDS--CVSFPAVNAAGDITGGLKGTS-GT-----------DACTKAP-LGSQVYGRSTW------YQGKWAMMFAWYFPKN-FWNLESR--------------SRHLWA--NMVLWLDNPAL--ETPTILGASLSRQT-LEVPKWLFIPSGVQQKNSYSKATP----IPPMGF----------VGTQQIRTARIGRFQYTYNYT-GG--------------STISTRVSQSYPDTSGWVG----------------------LDFTYLDGQYQDLIMWNQLTDQARAALESAD-FG--------------RDTKVPFNDK-------------NFEAALAQA---------------------WPF------------------------------------------
>Pcap|109151
----------------------------------------------------------------------------------------------------------------------------------------------------------------------------------------------------------------------------------------------------------------------------------------------------------------------------------------------------------------------------------------------------------------------------------------------------------------------------------------------------------------------------------------------------------------LVFTHSALGTN-------------------------IDHDKVQPF--AQPEPVTISE-KTAVKYKPQL----LISES--CVSFPAVNAAGEITGGLKGTK-GT-----E-----G-CIEAP-LGSQVYGRSAW------YQDKWAMMFAWYFPKN-FQWDKAK--------------SRHLWS--NMVLWLDNPAL--ETPKLLGASLS------------------------------------------------------------------------------------------------------------------------------------------------------RQRLDAPTVFF------------------VPL-----------------------AP---------------------RP-------------------------------------------
>Pcap|5621
-------------------------------------------------------------------------------------------------------------------------------------------------------------------------------------------------------------------------------------------------------------------------------------------------------------------------------------------------------------------------------------------------------------------------------------------------------------------------------------------------------------------------------------------------------------MNLVSTIVVCLVLT--QTAIGAI----------------IDHDKVEPF--AQPQPVTISE-NVAVKYKPQL----QVSRG--CVPFPAVNAAGEISGGLKGST-GT-----D-----G-CTEAP-LGSQVYGRSA---------------------------------------------CRHLWA--NYVLWLDNPAL--ETPKILVTAIPPM-------------------GFVGMQA----IQTSRI---------------------SRFRYTYNYT-GG--------------SDVSTRVCQDYPDNSAWIG----------------------LDFTYGDGQYQDLIMWNQLTDQAREALESAD-FG--------------EDTKVPFNDK-------------NFEAALGHA---------------------WPF------------------------------------------
>Pcap|109174
-------------------------------------------------------------------------------------------------------------------------------------------------------------------------------------------------------------------------------------------------------------------------------------------------------------------------------------------------------------------------------------------------------------------------------------------------------------------------------------------------------------------------------------------------------------MNLVPALVLLLALA--QTVLGAT----------------IGHDKVQPF--AQPDPVTVSE-KAAVKYKPQL----QISDS--CVSFPAVNAAGEITGGLKGTK-GT-----D-----G-CTEAP-LGSQVYGRSTW------YQDKWAMMFAWYFPKN-FWGGGAK--------------SRHLWA--NMVLWIDNPAL--ETPKILGASLSRQT-LEVPKAVFLSMGEQQKDPYSKVTA----IPPMGF----------VGMQAIQTSRISRFRYTYNYT-GG--------------SDISTRVSQGYPDNSAWIS----------------------LTFAGTDGEYQDLIMWNQLTDQARAALESAD-FG--------------EDTKVPFNDK-------------NFEAALAQA---------------------WPF------------------------------------------
>Pcap|123587
-------------------------------------------------------------------------------------------------------------------------------------------------------------------------------------------------------------------------------------------------------------------------------------------------------------------------------------------------------------------------------------------------------------------------------------------------------------------------------------------------------------------------------------------------------------MKLIPAVLLCLAFA--HSVLGTT----------------IDHDKVQPF--KQPDPVTVSE-KAALKYKPQL----AVYGT--CVSFPAVNAAGEITGGLKGTK-GT-----------EGCTEAP-LGSQVYGRSAW------YQDKWAMMFAWYFPKN-FWGGGAD--------------SRHLWS--NMVLWLDNPAL--ETPKILGASLSRQTLDVPKILFVLPLVDRQKDPYTKVTA----VPPMGF----------VGMQAIQTGRISRFTYTYNYT-GG--------------SNTSTRVSQGYPDSSSWIG----------------------LTFATRDGEYQDLIMWNQLTDQARAALESAD-FG--------------KDMKVPFNDE-------------NFETALEQA---------------------WPF------------------------------------------
>Pcap|10570
-------------------------------------------------------------------------------------------------------------------------------------------------------------------------------------------------------------------------------------------------------------------------------------------------------------------------------------------------------------------------------------------------------------------------------------------------------------------------------------------------------------------------------------------------------------MNLVSTVVLCLAFA--QSVLGAT----------------IDHDKVQPF--KQPDPVTVSE-KAALKYKPQL----VIGGG--CVSFPAVNAAGDITGGLKGT--KS-TD--------G-CTEAP-LGSQAYGRSTW------YQDKWAMMFAWYFPKN-FWGGGAD--------------SRHLWS--NMVVWIDNPSL--ETPKILGVSLSQQTIDVPKLFYMFPLVNRQKVPYKKVTA----IKPMDF----------AGMQAIKTGRIGRHRYTYNYT-GG--------------STTSTRVYNGYTDQSGWHG----------------------LDFVNADGEYQDLIMWNQLTDQARSALESAD-FG--------------EKTKVPFDDK-------------NFEAALTQA---------------------WPF------------------------------------------
>Pcap|109192
-------------------------------------------------------------------------------------------------------------------------------------------------------------------------------------------------------------------------------------------------------------------------------------------------------------------------------------------------------------------------------------------------------------------------------------------------------------------------------------------------------------------------------------------------------------MKLIPAVLLCLTFA--HSVLGTT----------------IDHDKVQPF--KQPDPVTVSE-KAAVKYKPQL----VIGSG--CVSFPAVNAAGDITGGLKGT--KS-TD--------G-CTEAP-LGSQVYGRSTW------YQDKWAMMFAWYFPKN-FWGGEGE--------------SRHLWS--NMVVWIDNPAL--ETPKILGASLSRQTLDPPKALFLFSLADRQKVPYKKVTG----IDPMHF----------VGMQAIQTGRIGRYRYTYNYT-GG--------------SNTSTRVYHGFPDSSAWIG----------------------LEFVNVNGEYQDLIMWNQLTDQARATLESAD-FG--------------EKTKVPFNDK-------------NFEAALAQA---------------------WPF------------------------------------------
>Pcac|g18544.t1
------------------------------------------------------------------------------------------------------------------------------------------------------------------------------------------------------------------------------------------------------------------------------------------------------------------------------------------------------------------------------------------------------------------------------------------------------------------------------------------------------------------------------------------------------------------------------------------------------------------------------------------------------------------------------------------------------------------------------------------------------------------------------------------------------------------------------------------------------------------------------------------------------------------------------MWEQLTDAARASLDDPENFG---------------QADVPFSDE-------------NFSEX----------------------------------------------------------------------
>Ppar|PPTG_00542T0
-------------------------------------------------------------------------------------------------------------------------------------------------------------------------------------------------------------------------------------------------------------------------------------------------------------------------------------------------------------------------------------------------------------------------------------------------------------------------------------------------------------------------------------------------------------MNFRRFIITITVAL--LSVEAIS----------------INHDKAEPI--PQPEPVTVSE-KAAVKFKPEL----TIGKG-TCASFPAVNTAGETSGGLKGS--GGTGG----------CKVSL-LGSQVYGRAQW------YNDVWAIMYAWYFPKG-FWDASPF--------------WRHDWA--NAVVWVDNPAA--ENPKVLGISLSKSS-----------------DRYNKEVP-----ARLAN------------------------------------------------GNTPVVTYYNRGLNTAALM----------------------SSSTSSGESPLDLIMWEQLTDVARASLNDKENFG---------------RSDVPFSDE-------------NFPGRLEKA---------------------WPF------------------------------------------
>Psoj|251206
------------------------------------------------------------------------------------------------------------------------------------------------------------------------------------------------------------------------------------------------------------------------------------------------------------------------------------------------------------------------------------------------------------------------------------------------------------------------------------------------------------------------------------------------------------MHALKVVFVAAILLV----VDAVS----------------IDHDKVQPF--AQREPVTLSE-KLGVKYKPTM----DDQEG--CAVFPAVNAAGETNGGLKGS--GG-TT--------G-CREAP-LGAQVYGRSMW------YEGKYAILYAWYFPNG-FSADWPV--------------RRHDWA--SAVVWLDDPEA--ASPTVSGLSYSTSD-----------------TKYDKEAP-----PSGDN-------------------------ACLASVNGG--------------PYVTMVLEHAIPYFLGPMY----------------------LRCSGGGGDY-DLIMWEQLTDAARMALNTAD-FG---------------EAEVPFNDV-------------NFEKRLKKA---------------------WPY------------------------------------------
>Ppar|PPTG_17109T0
------------------------------------------------------------------------------------------------------------------------------------------------------------------------------------------------------------------------------------------------------------------------------------------------------------------------------------------------------------------------------------------------------------------------------------------------------------------------------------------------------------------------------------------------------------------------------------------------------------------------------------------------------------------------------------------------------------------------------------------------------------------------------------------------------------------------------------------------------------------------------------------------------------------------------MWEQLTDAARAALNSSDNFG---------------RAEVPFSDEKSKTISMRRQHATAVTGYQRQS---------------------NAFYRR---------------------------------------
>Psoj|336498
-------------------------------------------------------------------------------------------------------------------------------------------------------------------------------------------------------------------------------------------------------------------------------------------------------------------------------------------------------------------------------------------------------------------------------------------------------------------------------------------------------------------------------------------------------------MNVRGFLVILAAAF--IAVDAGK----------------IDHDKVEPF--PQPDPVTISE-KAAVKFKPQL----LIEDG--CVSFPAVNAAGETSGGLKGNS-GN-----S-----A-CDSAP-LGSQVYGRAMW------YKDVWAIMYAWYFPKG-FFVGVAS--------------RRFDWS--SAVVWIDNPDF--AAPKILGISTSTSD-----------------DDYETKTP-----APDYA------------------------------ILDG--------------TTTLLFRSTSREAG--QPK----------------------LYYSSRTGDSQPLIMWEQLPEAARLALNTTD-FG---------------LAYVPINDD-------------TFEKKLKKA---------------------WPF------------------------------------------
>Ppar|PPTG_17295T0
-------------------------------------------------------------------------------------------------------------------------------------------------------------------------------------------------------------------------------------------------------------------------------------------------------------------------------------------------------------------------------------------------------------------------------------------------------------------------------------------------------------------------------------------------------------MNFRGLVIIIAATL--AAVTARR----------------VDHDKLGPI--PQPDPVTISE-KAAIKFKPQL----NIADG--CVSFPAVNDGGDFSGGLKGSN-GN-----S-----A-CDDAP-MGSQVYGRAAW------YNDKWAIMYAWFFPKG-FFMGVAS--------------RRYDWS--SAVVWIDNPDF--ATPAVLGLSTSTSD-----------------DEYQRKSP----APDFGI------------------------------L-NG--------------VTPLLYRSISEVAG--QPM----------------------LDYSSRTGDFQPLIMWEQLTDAARETLNTFD-FG---------------NAQVPFNDA-------------NFEEKLKKA---------------------YPF------------------------------------------
>Pcac|g6784.t1
-------------------------------------------------------------------------------------------------------------------------------------------------------------------------------------------------------------------------------------------------------------------------------------------------------------------------------------------------------------------------------------------------------------------------------------------------------------------------------------------------------------------------------------------------------------MNFRGLLIIVAATF--AAVNAGK----------------IDHDKIGPF--PQPNPVTISE-KAAVKFKPQL----NIADG--AVSFPAVNDVGDVSGGLKGSD-GD-----S-----A-CDAAP-MGSQVYGRAGW------YNDKWGIMYAWFFPKG-FFMGVAS--------------RRYDWS--SAVVWIDNPDF--ATPAILGLSTSTSD-----------------DEYQKKAP----APDFGI------------------------------L-GG--------------VTPLLYRSISEVAG--QPM----------------------LDYSSKTGDVQPLIMWEQLTDAARETLNTFD-FG---------------DAQVPFNDA-------------NFEEKLKKA---------------------WPFX-----------------------------------------
>Pcap|119285
-------------------------------------------------------------------------------------------------------------------------------------------------------------------------------------------------------------------------------------------------------------------------------------------------------------------------------------------------------------------------------------------------------------------------------------------------------------------------------------------------------------------------------------------------------------MFSRSFFVVLAAAL--AVVHTGK----------------IDHDKVEPI--PQPDPVTISE-KAAVKFKPQL----NIADG--CVSFPAVNGAGDVSGGLKGS--G--GN--S-----A-CDSAP-LGSQVYGRAGQ-------------------------------------------------------------------------------------------------------------------------------------------------------------------------------------------------------------------------------------------------------------------------------------------------------------------------------------------------------------
>Pcap|18619
------------------------------------------------------------------------------------------------------------------------------------------------------------------------------------------------------------------------------------------------------------------------------------------------------------------------------------------------------------------------------------------------------------------------------------------------------------------------------------------------------------------------------------------------------------------------------------------------------------------------------------------------------------------------------------------------------------------MYAWYFPKG-FFM----------G----IASRRYDWA--SAVVWIDNPDF--ATPAILGLSTSTAD-----------------DEYQNKAP----APDFGI------------------------------L-DG--------------VTPLLYRSISEVAG--QPM----------------------LDYSSRTGDAQPLIMWEQLTDAARETLNTFD-FG--D-------------VVVPVNDA-------------NFEEKLKKA---------------------WPF------------------------------------------
>Psoj|254108
-------------------------------------------------------------------------------------------------------------------------------------------------------------------------------------------------------------------------------------------------------------------------------------------------------------------------------------------------------------------------------------------------------------------------------------------------------------------------------------------------------------------------------------------------------------MNLRAFLLAAVVSLATTSAGSSI--------------SRINHDQVQPM--AQPTPVTDAQ-KLAVKYKPQL----RVSYG--CHPYPAVQANGSVSGGLEWS--GP-AD--------GDCEGSS-LGSQVYARSDW------FKDKWATMYTWYFPKG-RQD--------VWG-------HRHFWE--YAIIWTDSPSP--DNSTFLGISMSAGV------------------GHGKQTP-----VLLKY------------------------------M-NG--------------NSVKLESHYSVLGN--KAA----------------------LQLTKDSGDFQDLITWGQLPVPARDALNGDA-FD---------VTYFFNKFEMPLKDR-------------VFMSVLNKA---------------------YPW------------------------------------------
>Ppar|PPTG_07659T0
-------------------------------------------------------------------------------------------------------------------------------------------------------------------------------------------------------------------------------------------------------------------------------------------------------------------------------------------------------------------------------------------------------------------------------------------------------------------------------------------------------------------------------------------------------------MNLGVFVLGALLFF--MAVNANI--------------PTIDHDEVQPF--EEMEPTTDSE-KSAIKYKPQL----HISDG--CHPYPVVQADGSVSAGLKWS--GRYRS--------G-CKGSD-LGSQVYSRSAW------YKGKWAIMYAWYFPKG-ANPVSVF----GSG-------HRHYWL--HAIVWTDSPNP--DNSTILGASMAGTT------------------NNEKTST-----VKSKY------------------------------LANG--------------TSLKLDSFVGLWTG--IQA----------------------LRLTKKSGETQDLITWEQLTDEARDALSDFS-FE---------SSESREWVVMPLRDS-------------AFKVLLKNS---------------------YPFR-----------------------------------------
>Ppar|PPTG_17245T0
-------------------------------------------------------------------------------------------------------------------------------------------------------------------------------------------------------------------------------------------------------------------------------------------------------------------------------------------------------------------------------------------------------------------------------------------------------------------------------------------------------------------------------------------------------------MNLGVLFLGALLSF--VSVNAGI--------------RTINHDQVQPF--EEMEPTTDSE-KSAIKYKPQL----HISKG--CYPYPAVQANGAISGGLKWS--GW-AN--S-----D-CEKPV-QGSQIYSRSDW------YKGKWAIMYAWYFPKG-AFRASKY----NRG-------HRHFWS--SAIVWTDNTNP--DNSTILGVSMSGSK------------------GYVKKPS-----PKTKY------------------------------IEKG--------------TTLKLDSYIGFWLS--NQA----------------------LRLTKKSGGTQDLVTWEQLTDEARDALSKFD-FD--ADTSDAIFFSSGATVVMPLEDG-------------VFTSILEES---------------------YPFK-----------------------------------------
>Ppar|PPTG_07661T0
-----------------------------------------------------------------------------------------------------------------------------------------------------------------------------------------------------------------------------------------------------------------------------------------------------------------------------------------------------------------------------------------------------------------------------------------------------------------------------------------------------------------------------------------------------------------------------------------------------------------MEPTTDSE-KSAIKYKPQL----HISKG--CYPYPAVQANGAISGGLKWS--GW-AN--------SDCEKPV-QGSQIYSRSDW------YKGKWAIMYAWYFPKG-AFRASKY----NRG-------HRHFWS--SAIVWTDNTNP--DNSTILGVSMSGSK------------------GYVKKPS-----PKTKY------------------------------IEKG--------------TTLKLDSYIGFWLS--NQA----------------------LRLTKKSGGTQDLVTWEQLTDEARDALSKFD-FD--ADTSDAIFFSSGATVVMPLEDG-------------VFTSILEES---------------------YPFK-----------------------------------------
>Ppar|PPTG_19506T0
-----------------------------------------------------------------------------------------------------------------------------------------------------------------------------------------------------------------------------------------------------------------------------------------------------------------------------------------------------------------------------------------------------------------------------------------------------------------------------------------------------------------------------------------------------------------------------------------------------------------MEPTTDSE-KSAIKYKPQL----HISKG--CYPYPAVQANGAISGGLKWS--GW-AN--------SDCEKPV-QGSQIYSRSDW------YKGKWAIMYAWYFPKG-AFRASKY----NRG-------HRHFWS--SAIVWTDNTNP--DNSTILGVSMSGSK------------------GYVKKPS-----PKTKY------------------------------IEKG--------------TTLKLDSYIGFWLS--NQA----------------------LRLTKKSGGTQDLVTWEQLTDEARDALSKFD-FD--ADTSDAIFFSSGATVVIPLEDG-------------VFTSILEES---------------------YPFK-----------------------------------------
>Pinf|PITG_04267T0
----------------------------------------------------------------------------------------------------------------------------------------------------------------------------------------------------------------------------------------------------------------------------------------------------------------------------------------------------------------------------------------------------------------------------------------------------------------------------------------------------------------------------MLCYCILKIPLCPLSDSFLNKPHRANYLAPSSKMNLGLLFVSVLLSF--VSARTT-----------------INHDQVQPF--EQIKPATDSE-KSAIKYKPQL----HISDG--CHPYPAVQSNGSISGGLKWS--GK-AN--G-----D-CKEPG-LGSQVYSRSAW------FKGKWAIMYAWYFPKG-PQFVLRF----DTG-------HRHFWS--YAILWTDDPNH--DNSTILGVSMSGSR------------------GYVKESS-----PKAKY------------------------------IVKG--------------TTVKLDSYASFWMG--VQA----------------------LQLTKKLGETQDLITWEQLTDEACDALTEFD-FE---------SDPSRAMVVMPLGDD-------------NFTPILKDS---------------------YPF------------------------------------------
>Ppar|PPTG_07660T0
-----------------------------------------------------------------------------------------------------------------------------------------------------------------------------------------------------------------------------------------------------------------------------------------------------------------------------------------------------------------------------------------------------------------------------------------------------------------------------------------------------------------------------------------------------------------------------------------------------------------MEPTTDSE-KSAIKYKPQL----HISYG--CHPYPAVQANGSISGGLKWS--GK-TN--G-----D-CEQPN-LGSQVYSRSDW------YKGKWAIMYAWYLPKA-AQFMLKF----DTG-------HRHFWL--YSMVWTDSPNP--DNSTILGVSMSGSR------------------GYVKKPS-----PKTKY------------------------------IEKG--------------TTIKLESYVGFWMG--VQA----------------------LRLTKKSGETQDLVTWEQLTDEARDALSEFD-FE---------SDPSISMVVMPLKDD-------------VFRSILKDS---------------------YPFE-----------------------------------------
>Psoj|516261
-------------------------------------------------------------------------------------------------------------------------------------------------------------------------------------------------------------------------------------------------------------------------------------------------------------------------------------------------------------------------------------------------------------------------------------------------------------------------------------------------------------------------------------------------------------MKTTVLLAIFVAFT--TAVGAGT----------------IDHDAVQPF--AQPNPVTVSE-KAAVKFQPLL----FVESG--CVPFPAVNSAGETSGGLKGT--GG-TS--------G-CKEAGATGSQVYGRAVW------YKDDWAIMYAWYFPKG-FWSRWAS--------------RHHDWA--SIVVWIDNPAL--ETPKMIGISTSEGD-----------------NDYRTAGP-----DDVYE------------------------------------------------TTPRLRRVL--------------------------------AQLFKILGDTQPLIMWEQLTDEARITLNTTD-FG---------------KAKVPMSDA-------------NFQGKLEKA---------------------WPF------------------------------------------
>Ppar|PPTG_18463T0
-------------------------------------------------------------------------------------------------------------------------------------------------------------------------------------------------------------------------------------------------------------------------------------------------------------------------------------------------------------------------------------------------------------------------------------------------------------------------------------------------------------------------------------------------------------MNFFAAIVVCLVAL--QSVYCAT----------------INRDLVQPF--AQPGPVTISE-KAAIKFKPQL----FILDG--CVSFPAVNAAGDTTGGLNGTQGGE-----------G-CSKAP-LGSQVYGRSTW------YQDKWAMMFAWYIPKS-YMAAITS--------------RRHDWA--SMVVWIENPSL--EIPEILGVSLSNSA-----------------NGYLRYTGNIYDWNFSGY--------------------VARSRRRDRDI-PG--------------SSTSLRVEHTVRKDFRSAF----------------------LNLAQTDGDYQDLIMWGQLTEEARMALNTTD-FG---------------RSKVPFNDG-------------NFLIKLRQA---------------------YPF------------------------------------------
>Pcap|118548
-------------------------------------------------------------------------------------------------------------------------------------------------------------------------------------------------------------------------------------------------------------------------------------------------------------------------------------------------------------------------------------------------------------------------------------------------------------------------------------------------------------------------------------------------------------MNFRAFLLAAIAGI--ATINATE-------------VNRVNHDQVQPF--AQPEPITDSQ-KSAVKYKPQL----HISYG--CHPYAAVQADGSASGGLEWS--GR-VD--G-----D-CTGSQ-LGSQVYSRSDW------YHDKWAIMYAWYFPKG-RYH--------LGG-------HRHYWE--YAIVWTDSPTS--SNSSIQGVSMSAGV------------------GYGKATP-----PMLKY------------------------------I-DG--------------NSIKFDSHFSLLGN--KAA----------------------LQLTKEAGERQDLITWDQLTVAARDTLNGDA-LD--------GKAWFTDKDEVPFKDD-------------IFVKRLQKA---------------------FPF------------------------------------------
>Pinf|PITG_19938T0
-------------------------------------------------------------------------------------------------------------------------------------------------------------------------------------------------------------------------------------------------------------------------------------------------------------------------------------------------------------------------------------------------------------------------------------------------------------------------------------------------------------------------------------------------------------MNLRAFLIAAVASL--AVANAKV--------------SRDNHDEVQPF--TQPLPITDSQ-KSAVKYKPQL----HISYG--CHPYPAVEPNGSASGGLEWS--GP-AD--G-----D-CTGSP-LGSQVYSRSDW------YKNKWAIMYAWYFPKG-RYG--------LTG-------HRHYWE--YVVVWADSSTS--TSSSIQGVSMSAGV------------------GHAKATP-----PMLKY------------------------------I-HG--------------SSVKLDSYFSFLGS--KAA----------------------LQLTKETGETQDLITWDQMTVAARDTLNSDT-LD--------GNVWLTNKDEVPFKDT-------------IFLKRLEDA---------------------FPF------------------------------------------
>Pinf|PITG_04208T0
-------------------------------------------------------------------------------------------------------------------------------------------------------------------------------------------------------------------------------------------------------------------------------------------------------------------------------------------------------------------------------------------------------------------------------------------------------------------------------------------------------------------------------------------------------------MNLRAFLIAAVASI--TVANAKV--------------SRVNHDEVQPF--AQPLPITDSQ-KSAVKYKPQL----HISYG--CHPYPAVEPNSYASGGLEWP--GP-AD--G-----D-CTGSP-LGSQVYSRSDW------YKNKWAIMYAWYFPKG-RYG--------LTG-------HRHYWE--YVVVWTDTPTS--TNSSIQGVSMSAGV------------------GHAKATP-----PMLKY------------------------------I-HG--------------SSIKLDSYFSFLGS--KAA----------------------LQLTKETGEIQDLITWDQMTVSARYTLNSDA-LD--------GNVWLTNIDEVPFKDT-------------IFLKRLANA---------------------FPF------------------------------------------
>Pinf|PITG_22053T0
-------------------------------------------------------------------------------------------------------------------------------------------------------------------------------------------------------------------------------------------------------------------------------------------------------------------------------------------------------------------------------------------------------------------------------------------------------------------------------------------------------------------------------------------------------------MNLRAFLIAAVASI--TVANAKV--------------SRVNHDEVQPF--AQPLPITDSQ-KSAVKYKPQL----HISYG--CHPYPAVEPNSYASGGLEWP--GP-AD--G-----D-CTGSP-LGSQVYSRSDW------YKNKWAIMYAWYFPKG-RYG--------LTG-------HRHYWE--YVVVWTDTPTS--TNSSIQGVSMSAGV------------------GHAKATP-----PMLKY------------------------------I-HG--------------SSIKLDSYFSFLGS--KAA----------------------LQLTKETGEIQDLITWDQMTVSARYTLNSDA-LD--GNVWLTNI------DEVPFKDT-------------IFLKRLENA---------------------FPF------------------------------------------
>Ppar|PPTG_07664T0
-------------------------------------------------------------------------------------------------------------------------------------------------------------------------------------------------------------------------------------------------------------------------------------------------------------------------------------------------------------------------------------------------------------------------------------------------------------------------------------------------------------------------------------------------------------MNLRAFLVAAIASF--AAVNAKV--------------SRVNHDKVQPF--AQLQPITDSQ-KSAVKYKPQL----HISYG--CHPYPAVQANGSASGGLEWS--GP-VD--G-----D-CTGSP-LGSQVYSRSAW------YKEKWAIMYAWYFPKG-RYG--------ITG-------HRHYWE--YAIVWTDSATS--TNSSIQGVSMSAGV------------------GHAKATP-----PMLKY------------------------------V-DG--------------SSIKLDSYFSFMGN--KAA----------------------LQLTKEHGETQDLITWDQLTVAARDTLNSDA-LD--------GNVWLTNKDEVPFKDD-------------IFMQRLKNA---------------------FPF------------------------------------------
>Pcac|g8480.t1
-------------------------------------------------------------------------------------------------------------------------------------------------------------------------------------------------------------------------------------------------------------------------------------------------------------------------------------------------------------------------------------------------------------------------------------------------------------------------------------------------------------------------------------------------------------MNLRAFLVAAIASL---VVDAKV--------------SRVNHDQVQSF--AQPQPITDSQ-KAAVKYKPQL----HISYG--CHPYPAVQANGSASGGLEWS--GP-AD--G-----D-CTGSP-LGSQVYSRSEW------YYDKWAIMYAWYFPKG-RYS--------LTG-------HRHYWE--YAIVWTDSPTS--SNSSIQGVSMSAGV------------------GHAKATP-----PMLKY------------------------------I-NG--------------SSIKLDSYFSLVGS--KAA----------------------LQLTKEAGETQDLITWDQLTVAARDTLNSDA-LD--------GNVWLTNKDEVPFKDS-------------IFMKRLEDA---------------------FPFX-----------------------------------------
>Pinf|PITG_23062T0
-------------------------------------------------------------------------------------------------------------------------------------------------------------------------------------------------------------------------------------------------------------------------------------------------------------------------------------------------------------------------------------------------------------------------------------------------------------------------------------------------------------------------------------------------------------MNLVVLLVQCFALL--SSTRAGT----------------INHDQVQPF--AQPVPVTIAE-RAAVKFKPQL----YITQG--RVSFPAVNAAGETSGGLKVTK-GT-----E-----G-CSEAP-LGSQVCGRSTW------YQDKWAMVFAWYFPKS-FWDFDAK--------------DRHYWA--SMVLWLDNPALHVETPKILGASLSHQL--QKRQWMATLTMAERRDAYFKQTN----IPPMGF----------VGTQQIAQNRISRRRWNYTYV-GG--------------SNVSTRISTTYWDSFEWLA----------------------LTFSEVDGKFQDLIVWEQLTDDARAALNSAE-FG---------------ESKVPLNDH-------------NLENTLKLA---------------------YPFLQ----------------------------------------
>Psoj|527352
-------------------------------------------------------------------------------------------------------------------------------------------------------------------------------------------------------------------------------------------------------------------------------------------------------------------------------------------------------------------------------------------------------------------------------------------------------------------------------------------------------------------------------------------------------------MNFRAFLFAAIASL--VVVKSEV--------------KMIGHDQVQPF--AQPEPTTESE-KSAVKYKPQL----HISYG--CHPYPAVQADGSVNGGLKWTFWSW-AD--------SDCKGSG-LGSQVYSRSDW------HRGKWAIVYAWYFPKG-RDFEHSF----KRG-------HRHYWL--YAILWTDSPNP--DTSTILGVSVPN--------------------GFRDKSA----APDAQF------------------------------VIDG--------------KTIKFDSYRSFTTG--RQD----------------------LGLTEKTGDTQDLITWEQLTEEARTALSNMN-FD-----------GPRQKIVVPMKDG-------------DFAERLARA------------------------------------------------------------------
>Ppar|PPTG_06202T0
-------------------------------------------------------------------------------------------------------------------------------------------------------------------------------------------------------------------------------------------------------------------------------------------------------------------------------------------------------------------------------------------------------------------------------------------------------------------------------------------------------------------------------------------------------------MNLVAVLLLCFGLI--TSACAGT----------------IDHDKVQPF--AQPVPVTIAE-KAAVMFKPQL----HISQG--CVSFPAVNAAGEISGGVKGT-----KNTEG-------CTEAP-LGSQVYGRAKW------YQDKWAMVFAWYFPKS-FWSFEAV--------------DRHYWA--SMVLWLDNPAL--SAPKIIGASLQQQL-----------LKKRGFLGFMFTEP-----REPYFKQTSIDIMSYVGAQRIRLNPIGYRRWSYNFT-PG--------------SNVSTRVTHTYWNSFEYLA----------------------LHFSETDGQFQDLIMWEQLTDEARSALNSAD-FG---------------ESKVPFNDE-------------NIEETLELA---------------------WPF------------------------------------------
>Pcap|118674
----------------------------------------------------------------------------------------------------------------------------------------------------------------------------------------------------------------------------------------------------------------------------------------------------------------------------------------------------------------------------------------------------------------------------------------------------------------------------------------------------------------------------MTIFVNIRGLYFCPNTLRVSFLKIRRDRHLRSTMNFRAFFLAVIASL--AAVNADV--------------GKINHDQVQPF--TQPEPTTDSE-KSAVKYKPQL----HISDG--CHPYPAVQANGSVSGGLKWA--GR-SD--G-----D-CKRSA-LGSQIYSRSDW------HNDKWAIMYAWYFPKG-NEFQANF----DSG-------HRHYWS--YAIVWTGSPNP--ENSTVLGVSMSSS-------------------GYGKKAP-----PKSKY------------------------------VIDG--------------TTVKFDSYVSFWAS--KQA----------------------IRLTKKEGEAQDLITWEQLTQEARTALSEAD-FK---------AESTFSKVVMPLKDD-------------VFSSILKKA---------------------YPF------------------------------------------
>Ppar|PPTG_13004T0
-------------------------------------------------------------------------------------------------------------------------------------------------------------------------------------------------------------------------------------------------------------------------------------------------------------------------------------------------------------------------------------------------------------------------------------------------------------------------------------------------------------------------------------------------------------MNLFVTVVLYLAAL--QSVLGEK----------------VDCDFVKPF--AQPEPVTVLE-KVALKFKPTL----LIDGG--CVSFPAVNEAGAISSGLRPLN-GN-----D-----G-CIKAP-QGSQVYGRSTQ------FQDKWAIMFAWYFPKG-FWSGMPS--------------RRHDWA--SMVVWIDDPDF--ETPKLLGVSLSKSK-----------------KRYTKATA-----PLSEV--------------YFAGFQEYGRRGYKTYV-NG------------SSTSIRISHSSGFFFG--PAS----------------------LDLSTRDGDYQDLIMWKQLTEEARKALNSAN-FG---------------KSVVPFNDD-------------NFEDMLEKA---------------------WPF------------------------------------------
>Pcac|g21382.t1
------------------------------------------------------------------------------------------------------------------------------------------------------------------------------------------------------------------------------------------------------------------------------------------------------------------------------------------------------------------------------------------------------------------------------------------------------------------------------------------------------------------------------------------------------------------------------------------------------------------------------------------------------------------------------------------------------------------------------------------------------------------------------------------------------------------------------------------------------------------------------------------------------------------------------MWEQLTEEARVALNATD-FG---------------KSKVPFNDD-------------NFENTLEKA---------------------WPFX-----------------------------------------
>Pcap|123205
-------------------------------------------------------------------------------------------------------------------------------------------------------------------------------------------------------------------------------------------------------------------------------------------------------------------------------------------------------------------------------------------------------------------------------------------------------------------------------------------------------------------------------------------------------------MNLRAFFLAAIASL--AAVNADV--------------EMINHDKVQPF--TQPEPTTNSE-NSAVKYKPQL----RISTA--------VQADGSVSAGLKWA--GW-SD--G-----D-CKGSE-LGSQVYSRSDW------YKDKWAIMYAWYFPKG-RQYISKY----RFG-------HRHYWS--YAIVWMDSDVP--DNSTILGVSMSAGV------------------GYSKETL-----PKSKY------------------------------VVDG--------------TTVKFESYNSF--------------------------------------------------------------------------------------------------------------------------------------------------------------------------------
>Pcap|12462
-------------------------------------------------------------------------------------------------------------------------------------------------------------------------------------------------------------------------------------------------------------------------------------------------------------------------------------------------------------------------------------------------------------------------------------------------------------------------------------------------------------------------------------------------------------MNLRAYFLAAIASL--AAVNADV--------------EMINHDKVQPF--TQPEPTTNSE-KSAVKYKPQL----RISTA--------VQADGSVSAGLKWT--GW-SD--G-----D-CKGSE-LGSQVYSRSDW------YKDKWAIMYAWYFPKG-RQYISKY----RFG-------HRHYWS--YAIVWMDSDVP--DNSTILGVSMSAGV------------------GYSKETL-----PKSKY------------------------------VVDG--------------TTVKFESYNSF--------------------------------------------------------------------------------------------------------------------------------------------------------------------------------
>Pcap|132252
-------------------------------------------------------------------------------------------------------------------------------------------------------------------------------------------------------------------------------------------------------------------------------------------------------------------------------------------------------------------------------------------------------------------------------------------------------------------------------------------------------------------------------------------------------------MNIRTFFLATIASL--ATVNADV--------------KMIDHDQVQPF--AQPEPTTNSE-KSAVKYKPQL----HISDG--CHSYPAVQADGAVSAGLKWA--GS-VS--G-----Q-CKGSG-LGSQVYSRSDW------YKDKWAIMYAWYFPKG-RQYISKY----RFG-------HRHFWS--YAIVWMDSDVP--DNSTILGVSMSAGV------------------GYNKKTP-----PKSKY------------------------------VVDG--------------TTVKFDSYQSFWGG--KLA----------------------VGLTTKEGETQDLITWEQLTDEGRTGLTDAD-FD---------VDWSIRKVVMPMADD-------------VFVKKLKKN---------------------YPF------------------------------------------
>Pcap|9298
-------------------------------------------------------------------------------------------------------------------------------------------------------------------------------------------------------------------------------------------------------------------------------------------------------------------------------------------------------------------------------------------------------------------------------------------------------------------------------------------------------------------------------------------------------------MNLRVFFLAAIASL--AAVNAVK---------------MIDHDQVQPF--AQPEPTTNSE-KSAVKYKPQL----HISDG--CHPYPAVQADGAVSAGLKWA--GT-AS--G-----Q-CKGSG-LGSQVYSRSDW------YKNKWAIMYAWYFPKG-RQYISKY----RFG-------HRHFWS--YAIVWMDSDVP--DNSTILGVSMSAGV------------------GYSKETP-----PKSKY------------------------------VVDG--------------TTVKFKSYHSFWGS--KLA----------------------VGLTTKEGESQDLIAWEQLTDEARSGLTDAD-FD---------VDWSFRKVVMPMTDG-------------VFTEKLKKN---------------------YPF------------------------------------------
>Psoj|526774
-------------------------------------------------------------------------------------------------------------------------------------------------------------------------------------------------------------------------------------------------------------------------------------------------------------------------------------------------------------------------------------------------------------------------------------------------------------------------------------------------------------------------------------------------------------MNLRAFIVTAIASL--AAVNADV--------------KMINHDTVQPV--AQPEPTTDSE-KTAVKYKPQL----HISYG--CHPYPAVQADGSVSAGLKWS--GW-AN--G-----K-CKGSG-LGSQVYSRSDW------YKGKWAIMYAWYFPKG-RRMGDGY----NSG-------HHHYWS--YAIVWIDNPNP--DNSTILGVSMSAGV------------------GYRKASP-----PKSKY------------------------------VVDG--------------VTVKFDSYRSFWGS--KQG----------------------VRLTTKSGDQQDLITWEQLTDEARTALSDAD-FD---------VNWSLKNVVMPLKDD-------------ALRERLEKA---------------------YPF------------------------------------------
>Psoj|526071
-------------------------------------------------------------------------------------------------------------------------------------------------------------------------------------------------------------------------------------------------------------------------------------------------------------------------------------------------------------------------------------------------------------------------------------------------------------------------------------------------------------------------------------------------------------MNLRAFIVTAIASL--AAVNADV--------------KMINHDTVQPV--AQPEPTTDSE-KTAVKYKPQL----HISYG--CHPYPAVQADGSVSAGLKWS--GW-AN--G-----K-CKGSG-LGSQVYSRSDW------YKGKWAIMYAWYFPKG-RQYVSKY----RKG-------HRHFWS--YAIVWTDSDKP--DNSTIQGVSMSAGV------------------GFRKATP-----PKSKY------------------------------VIDG--------------VTVKFDSYFSFWGS--KVG----------------------IRTTTKTGESQDLITWEQLTDEARTGLTNAD-FD---------VDWSYRKVVMPLSDE-------------DFTDKLKKA---------------------YPF------------------------------------------
>Psoj|526623
-------------------------------------------------------------------------------------------------------------------------------------------------------------------------------------------------------------------------------------------------------------------------------------------------------------------------------------------------------------------------------------------------------------------------------------------------------------------------------------------------------------------------------------------------------------MNLHSFVLAAIASL--AAVNADV--------------KMINHDTVQPF--AQPEPTTDSE-KTAVKFKPQL----HISYG--CHPYPAVEANGSVSAGLKWT--GW-AD--G-----D-CKGSG-LGSQVYSRSDW------YKDKWAIMYAWYFPKG-RQYASQY----RSG-------HRHFWS--YAIVWTDSDKP--DNSTIQGVSMSAGV------------------GYGKATP-----PKSKY------------------------------VVDG--------------VTVKFDSYFSFWGS--KVG----------------------IRTTTKTGETQDLITWEQLTDEARTALTDAD-FD---------VDWSYKKVVMPLLDD-------------VFTEKLEKA---------------------YPF------------------------------------------
>Pinf|PITG_19936T0
-------------------------------------------------------------------------------------------------------------------------------------------------------------------------------------------------------------------------------------------------------------------------------------------------------------------------------------------------------------------------------------------------------------------------------------------------------------------------------------------------------------------------------------------------------------MNLRALLFGVVASL--ATVTADV--------------VMIDHDAVQPF--AQPEPTMESQ-KSAVKYKPQL----HISYG--CHPYPAVQEDGSISAGLKWA--GW-PN--G-----D-CKGSA-LGSQVYSRSDW------YKGKWAIMYAWYFPKS-RQYVDKY----RFG-------HRHYWS--YAIVWTNNPNP--DNSTILGVSMSSGV------------------GYMKRSP-----PKSKY------------------------------VVDG--------------TTVKLDWYWSFWGS--KQG----------------------LQLTEKSGETQDLITWEQLSEEARNALSEAD-FD---------VSWAFTKAVMPLKDD-------------IFTSRLKKA---------------------YPF------------------------------------------
>Ppar|PPTG_07667T0
------------------------------------------------------------------------------------------------------------------------------------------------------------------------------------------------------------------------------------------------------------------------------------------------------------------------------------------------------------------------------------------------------------------------------------------------------------------------------------------------------------------------------------------------------------------------------------------------------------------------------------------------------------------------------------------------------------------MYAWYFPKG-RQYIRKY----RSG-------HRHYWS--YAIVWTDNPNP--DNSTILGVSMSSGV------------------GYMKRSP-----PKSEY------------------------------VIDG--------------TTVKFDSYNSFWGS--KQG----------------------VRLTKKSGDTQDLITWEQLSKQARTALSEAD-FD---------VQWTLKKVVMPLKDG-------------AFTDRLQKA---------------------YPF------------------------------------------
>Ppar|PPTG_07668T0
------------------------------------------------------------------------------------------------------------------------------------------------------------------------------------------------------------------------------------------------------------------------------------------------------------------------------------------------------------------------------------------------------------------------------------------------------------------------------------------------------------------------------------------------------------------------------------------------------------------------------------------------------------------------------------------------------------------MYAWYFPKG-RQYIRKY----RSG-------HRHYWS--YAIVWTDNPNP--DNSTILGVSMSSGV------------------GYMKRSP-----PKSEY------------------------------VIDG--------------TTVKFDSKQG-------------------------------VRLTKKSGDTQDLITWEQLSEQARTALSEAD-FD---------VQWTLKKVVMPLKDG-------------AFTERLEKA---------------------YPF------------------------------------------
>Pcac|g8483.t1
-------------------------------------------------------------------------------------------------------------------------------------------------------------------------------------------------------------------------------------------------------------------------------------------------------------------------------------------------------------------------------------------------------------------------------------------------------------------------------------------------------------------------------------------------------------MNLRVFLLGAIASL--AAVSADV--------------VMIDHDTVQPF--AQPEPTTESE-KSAVKYKPQL----HISYG--CHPYPAVQEDGSVSAGLKWS--GW-AD--G-----D-CKGSG-LGSQIYSRSDW------YKDKWAIMYAWYFPKG-RQYIRKY----KSG-------HRHFWS--YAIVWTDSPNP--GNSTILGVSMSSGV------------------GYMKRSP-----PKSKF------------------------------VIDG--------------TTVKFDSYGSFWGS--KQG----------------------VRLTKKSGNLQDLITWEQLSEEARTALSEAD-FD---------VNWSLKKVVMPLKDD-------------AFSERLQKA---------------------YPFX-----------------------------------------
>Pcac|g8484.t1
-------------------------------------------------------------------------------------------------------------------------------------------------------------------------------------------------------------------------------------------------------------------------------------------------------------------------------------------------------------------------------------------------------------------------------------------------------------------------------------------------------------------------------------------------------------MNLRVFLLGAIASL--AAVSADV--------------VMIDHDTVQPF--AQPEPTTESE-KSAVKYKPQL----HISYG--CHPYPAVQEDGSVSAGLKWS--GW-AD--G-----D-CKGSG-LGSQIYSRSDW------YKDKWAIMYAWYFPKG-RQYIRKY----KSG-------HRHFWS--YAIVWTDSPNP--DNSTILGVSMPSGI------------------GYMKRAL-----PTFKY------------------------------VIDG--------------TAVKFDSYRSFWGG--RMG----------------------IRLTKKSGDTQDLTTWEQLTEK----------FA---------------------IRX----------------------------------------------------------------------------------------
>Psoj|330015
-------------------------------------------------------------------------------------------------------------------------------------------------------------------------------------------------------------------------------------------------------------------------------------------------------------------------------------------------------------------------------------------------------------------------------------------------------------------------------------------------------------------------------------------------------------MKLCSLLYAACVAAQLSSVGGAT----------------IDHDKVQPF--PQPGPVTVSE-KAAVKYKPNL----LILDA--CHPYPAVNAAGETSGGLKGT--GK-RD--------GACKGSG-LGSQVYGRAGW------HDDMWAIMYAWYFPKD-VYYRGTF---SDKG-------FRHNWV--NAVVWLDNPAL--ETPRYSPCRLR---------------------GYQECSP-----PFTGY------------------------------F-NG--------------TSAMLVYEANGEEP--SAL----------------------SQNTLGGGELQDLIMWEQLTVEARDALSTTD-FG---------------ETKVPFIDA-------------NFNANLKAA---------------------RPSL-----------------------------------------
>Psoj|496064
-------------------------------------------------------------------------------------------------------------------------------------------------------------------------------------------------------------------------------------------------------------------------------------------------------------------------------------------------------------------------------------------------------------------------------------------------------------------------------------------------------------------------------------------------------------MDLYLLVFIAAAAF--SSLEAVN----------------IDHDKVQPF--AQPEPTTVSE-KAAVKFKPSI----RIRSG--CHPYPAVNAAGETSGGLKPS--GE-PD--------GDCKNSS-LGSQVYGRAVW------YKDLWAIMYTWYFPKD-SYGTFFR-----SG-------QRHKWA--SFIVWLDNPSL--EKPKILAVSTSFQT-----GEYQILKNGPPACGRRSCSP-----PFTDY------------------------------I-NG--------------TSAMLAYLDTFYGS--ILE----------------------MTTARTGGELQDLIMWEQLTEEAQIALNETD-FG--------------EKARVPFIDA-------------NLNANLEQT---------------------RSFL-----------------------------------------
>Psoj|255972
-------------------------------------------------------------------------------------------------------------------------------------------------------------------------------------------------------------------------------------------------------------------------------------------------------------------------------------------------------------------------------------------------------------------------------------------------------------------------------------------------------------------------------------------------------------MYLRLPLFVAIATL--TIVGGVT----------------IDHDKVQPF--AQPAPATVSE-KAAVKFKPSL----QIIDG--CHPYPAVNAAGETSGGLKHT--GP-VD--G-----K-CKGSG-LGSQVYGRSGW------YKDLWAIMYSWYFPKD-KHLG-------YKG-------QRHKWV--DAVVWLDNPAF--ETPKVLAVSTWSWG-----------------GGYTSFHT------------------------------------------LE-------------------------------------------------------MTSTRGTGELQDLIMWEQLSPEARTALSETD-FG--------------EAAKVPFIDA-------------NFETNLELA---------------------RP-------------------------------------------
>Psoj|526541
-------------------------------------------------------------------------------------------------------------------------------------------------------------------------------------------------------------------------------------------------------------------------------------------------------------------------------------------------------------------------------------------------------------------------------------------------------------------------------------------------------------------------------------------------------------MYLRLPLFVAIATL--TIVGGVT----------------IDHDKVQPF--AQPAPATVSE-KAAVKFKPSL----QIIDG--CHPYPAVNAAGETSGGLKHT--GP-VD--G-----K-CKGSG-LGSQVYGRSGW------YKDLWAIMYSWYFPKD-KHL-----G--YKG-------QRHKWV--DAVVWLDNPAF--ETPKVLANVPQRC-------------------EHGSCGK-----AFAEF------------------------------M-NN--------------TTPMISYRPFYMETSFHTL---------------------EMTSTRGTGELQDLIMWEQLSPEARTALSETD-FG--E------------AAKVPFIDA-------------NFETNLELA---------------------RP-------------------------------------------
>Psoj|504553
-------------------------------------------------------------------------------------------------------------------------------------------------------------------------------------------------------------------------------------------------------------------------------------------------------------------------------------------------------------------------------------------------------------------------------------------------------------------------------------------------------------------------------------------------------------MILRSLLLSAIAIASFSAAGAVT----------------IDHDKVQPF--AQPEPVTVSE-KTAVKFKPSL----HIVDG--CHPYPAVNAAGETSAGLKGS--GR-ID--G-----K-CKGSA-LGSQVYGRAIW------YKDLWAIVYGWYFPKD-KVDFLNK------G-------QRHKWV--SAVVWLDNPAV--ETPKILAISTWNVK-----------------GGYDILKN----EPPECY-------------------RYGCDPKFVEYI-NM--------------TTPMLSYVRSLEEPVHTLR----------------------PTTARGTGELQDLVMWEQLSEEARIALGEAD-FG--------------EKSPVPFIDT-------------NLNANLEAA---------------------RPFL-----------------------------------------
>Psoj|365942
----------------------------------------------------------------------------------------------------------------------------------------------------------------------------------------------------------------------------------------------------------------------------------------------------------------------------------------------------------------------------------------------------------------------------------------------------------------------------------------------------------------------------------------------------------------------------------------------------IDHDKVQPF--AQPEPVTVSE-KTAVKFKPSL----QIVGG--CHPYPAVNAAGETSAGLKGR--GP-KD--G-----E-CKGSA-LGSQVYGRAIW------YKDLWAIVYGWYFPKD-KGYGSIL----AKG-------QRHKWV--SAVVWLDNPAL--ETPKILAISTWNVE-----------------GGYDILKN----EPPQCY-------------------RYSCDAKFAEYI-NM--------------TTPMLSYERCRPEPSYHTLR---------------------PTTARGTGELQDLVMWEQLSEEARIALGEAD-FG--E------------KSPVPFIDT-------------NLNATLEAA------------------------------------------------------------------
>Psoj|423056
----------------------------------------------------------------------------------------------------------------------------------------------------------------------------------------------------------------------------------------------------------------------------------------------------------------------------------------------------------------------------------------------------------------------------------------------------------------------------------------------------------------------------------------------------------------------------------------------------IDHDKVQPF--AQPEPVTVSE-KTAVKFKPSL----QIDGG--CHPYPAVNAAGETSAGLKGS--GP-DD--G-----K-CKGSG-LGSQVYGRAIW------YKDLWAIVYGWYFPKD-KGFGGIL----AKG-------QRHKWV--SAVVWLDNPAV--ETPKILAISTWNLE-----------------GGYVILKN----EPPECS-------------------RHGCDPKFAEYI-NM--------------TTPMLSYEPYFQRDSFHTLR---------------------PTTARGTGELQDLVMWEQLSEEARIALGEAD-FG--E------------KSPVPFIDT-------------NLNATLEAA------------------------------------------------------------------
>Pinf|PITG_00957T0
-------------------------------------------------------------------------------------------------------------------------------------------------------------------------------------------------------------------------------------------------------------------------------------------------------------------------------------------------------------------------------------------------------------------------------------------------------------------------------------------------------------------------MSKRQQIQRLSNRAFGVPMPNRNLPATKHHHITLKYSMMQVLTILAVAAL--ASIRAAS----------------IDHDKVQPF--AQPQPITDVE-KAAVKFKPSL----AVMSG--CHPYPAVNAAGETSAGLKGT--GE-PD--G-----G-CEGSE-LGSQVYSRSTW------YEGRWAIMYAWYFPKD-IQNGGLA----KKG-------IRHDWV--NVVVWLNNPAV--AAPTILATSASTYG-----------------TRYVISKP-----PKSSD------------------------------IIDG--------------ITAKLRYDEEGGEE--WHT----------------------IFQFYGEGEFQDLIQWDQLTDAAREALQNTD-FG--------------DYVNVPFNDA-------------YFETNLKAASTSHVYRSRRYGF--TSSHSIWEY------------------------------------------
>Ppar|PPTG_14652T0
---------------------------------------------------------------------------------------------------------------------------------------------------------------------------------------------------------------------------------------------------------------------------------------------------------------------------------------------------------------------------------------------------------------------------------------------------------------------------------------------------------------------------------------------------------------MRELVILIVVAL--TSIRAAS----------------INHDMVKPF--AQPEPITIAE-KAAVKFKPSL----AVKSG--CHPYPIVNAAGDTSTGLEGT--GP-PD--------GGCEGPE-LGSQVYSRSTW------CEDKWAIMYAWYFPKD-IQNRGLV----KTG-------VRHDWV--NLVVWLDNPAL--VKPAMLATSASTYG-----------------NLYVISKP-----PKTSD------------------------------VING--------------TTPKLRYDEDGYEA--WHT----------------------VFQFHEEGEYQDLIQWNQLTDAAREALTNTD-FG--------------VFGHVPFIDA-------------FFETNLKEASTYNLYNRRHRHGGASI----WE-------------------------------------------
>Ppar|PPTG_00471T0
---------------------------------------------------------------------------------------------------------------------------------------------------------------------------------------------------------------------------------------------------------------------------------------------------------------------------------------------------------------------------------------------------------------------------------------------------------------------------------------------------------------------------------------------------------------MRVLTILAAAAI--ASIRAAS----------------IDHDKVQPF--AQPEPITDAE-KAAIKYKPSL----AVKAG--CHPYPAVNAAGETSAGLKGT--GA-PD--------GECEGSP-LGSQVYSRSTW------YEGKWAIMYAWYFPKD-IKDVGLI----KKG-------LRHDWV--NLVVWLDNPAL--AKPKILATATSTFG------------------AYYKISK-----PFKRS-----------------------------EVING--------------ITPKVCYDNDDYKG--WHT----------------------IFPFHEEGEYQDLIQWNQLTDAAREAFENGD-FG---------------EANVPFNDA-------------YFETNLKSASR----------------------------------------------------------------
>Pinf|PITG_23039T0
------------------------------------------------------------------------------------------------------------------------------------------------------------------------------------------------------------------------------------------------------------------------------------------------------------------------------------------------------------------------------------------------------------------------------------------------------------------------------------------------------------------------------------------------------------------------------------------------------------------------------------------------------------------------------------MQNLG-----------------------------IIKKG----------------------VRHDWV--NLVVWLDNPAI--ANPTILATSASTSG-----------------TGYVINKP-----PKRSD------------------------------IIDG--------------ITAKVRYDENDRDR--WHT----------------------IFQFHEVGEYQDLIQWTQLTDAARKALENTD-FG--------------DFANVPFNDA-------------YFEKNIKAALTYYVYRGRRHGGTTTHSI--WEK------------------------------------------
>Ppar|PPTG_00460T0
---------------------------------------------------------------------------------------------------------------------------------------------------------------------------------------------------------------------------------------------------------------------------------------------------------------------------------------------------------------------------------------------------------------------------------------------------------------------------------------------------------------------------------------------------------------MRVLTILAAAAI--ASIKAAS----------------IDHDKVQPF--AQPEPITDAE-KAAVKFKPSL----AVKAG--CHPYPAVNAAGDTSAGLKGT--GA-PD--------GECEGSP-LGSQVYSRSKW------YEDKWAIMYAWYFPKD-MQNIGLI----KKG-------VRHDWV--NLVVWLDNPAL--AEPTILATSASTYG-----------------TGYEISKP-----PKRSD------------------------------IING--------------TTPKVRYDEDNREG--WHT----------------------IFQFHEEGEYQDLIQWNQLTNATRKALENTD-FG--------------DFANVPFNDA-------------YFETNLKAASTYYVYRRRRYGG--TTSYSIWG-------------------------------------------
>Pcac|g5116.t1
---------------------------------------------------------------------------------------------------------------------------------------------------------------------------------------------------------------------------------------------------------------------------------------------------------------------------------------------------------------------------------------------------------------------------------------------------------------------------------------------------------------------------------------------------------------MRVLVILAVVAL--TSIRAGS----------------IDHDTVQPF--AQPEPITDAE-KAAVKFKPSL----AVKAG--CHPYPAVNAAGETSAGLKGT--GP-SD--------GECEGSV-LGSQVYSRSTW------YEDKWAIMYAWYFPKD-MQNVGLI----KEG-------LRHDWV--NLVVWLDNPAL--AKPTILATSASMYG-----------------IRYETSKP-----PKRSD------------------------------IING--------------TTAKVRYDEDTWDG--WHT----------------------IFQFHEEGEYQDLIQWNQLTDAAREALENTD-FG--------------DFANVPFNDA-------------YFETNLKAASTYYVYTRHRYGGIDTTSHSIWEX------------------------------------------
>Pinf|PITG_22981T0
---------------------------------------------------------------------------------------------------------------------------------------------------------------------------------------------------------------------------------------------------------------------------------------------------------------------------------------------------------------------------------------------------------------------------------------------------------------------------------------------------------------------------------------------------------------MRVLGIFAVAAI--ASIRAAS----------------IDHDTVQPF--AQPEPTTDAE-KTAVKFKPSL----AVKAG--CHPYPVVNAAGDTGAGLKGT--GR-SD--------GECTGSP-LGSQVYSRSTL------YENKWAIMYAWYFPKD-MQDIGLI----KKG-------VRHDWV--NLVVWLDNPTL--AKPTILATSASTYG-----------------TQYVISKP-----PKRSD------------------------------IING--------------TTAKVRYDEDDRDG--WHT----------------------IFQFLEEGEYQDLIQWTQLTDAAREALENTD-FG--------------DFANVPFNDA-------------YFETNLKAASTYYVYRRRRYGG--ATSHSIWE-------------------------------------------
>Pinf|PITG_23211T0
-------------------------------------------------------------------------------------------------------------------------------------------------------------------------------------------------------------------------------------------------------------------------------------------------------------------------------------------------------------------------------------------------------------------------------------------------------------------------------------------------------------------------------------------------------------------------------IRAAS----------------IDHDTVQPF--AQPEPTTDAE-KTAVKFKPSL----AVKAG--CHPYPVVNAAGDTGAGLKGT--GR-SD--------GECTGSP-LGSQVYSRSTL------YENKWAIMYAWYFPKN-MQNIGLI----KKG-------VRHDWV--NLVVWLDNPTL--AKPTILATSASTYG-----------------TQYVISKP-----PKRSD------------------------------IING--------------TTAKVRYDEDDRDG--WHT----------------------IFQFHEEGEYQDLIQWTQLTDAAREALENTD-FG--------------DFANVPFNDA-------------YFETNVKAASTYYVYRRRRYGG--TTSHSIWE-------------------------------------------
>Psoj|480321
-------------------------------------------------------------------------------------------------------------------------------------------------------------------------------------------------------------------------------------------------------------------------------------------------------------------------------------------------------------------------------------------------------------------------------------------------------------------------------------------------------------------------------------------------------------MGLLPPLFIILAVTSFCSAGAVA----------------IVHDKVQPF--AQPAPVTISE-KVAVKFKPSL----AIRET--CHPYPAVNAAGETSRGLKGE--GK-PE--S-----K-CRGSE-LGSQVYGRATW------HKGMWAIMYAWYFPKD-SVS--------KFG-------QRHKWN--AAVVWLDNPAI--VKPEILAVSAIGVN-----GVYDIRTISGPPRCYKTRSSEWCEPALVDC------------------------------I-NG--------------TTPMLRYIPGKIAS--GLM----------------------TTTNRGRGEFQDLIMWEQLTEAARSALTAAD-FG------------------APFVDE-------------AFKSNLDSA---------------------RPSL-----------------------------------------
>Psoj|482931
-------------------------------------------------------------------------------------------------------------------------------------------------------------------------------------------------------------------------------------------------------------------------------------------------------------------------------------------------------------------------------------------------------------------------------------------------------------------------------------------------------------------------------------------------------------MGLLPPLFIILAVTSFCSAGAVA----------------IVHDKVQPF--AQPAPVTISE-KVAVKFKPSL----AIRET--CHPYPAVNAAGETSRGLKGE--GK-PE--S-----K-CRGSE-LGSQVYGRATW------HKGMWAIMYAWYFPKD-SVS--------KFG-------QRHKWN--AAVVWLDNPAI--VKPEILAVSAIGVN-----GVYDIRTISGPPRCYKTRSSEWCEPALVDC------------------------------I-NG--------------TTPMLRYIPGKIAS--GLM----------------------TTTNRGRGEFQDLIMWEQLTEAARSALTAAD-FG------------------APFVDG-------------AFKSNLDSA---------------------RPSF-----------------------------------------
>Pcap|109089
-------------------------------------------------------------------------------------------------------------------------------------------------------------------------------------------------------------------------------------------------------------------------------------------------------------------------------------------------------------------------------------------------------------------------------------------------------------------------------------------------------------------------------------------------------------MNFVLAVVLSLSIV--HCAHGEP--------------VTINHDQVQPF--AQPEPVTISE-KAAVKFKPQI----HITDG--CVPFPAVNAAGEVSGGLNPT---K-YT--D-----G-CTESP-MGSQVYGRASW------YRDHWAIMYAWYFPKN-FRA-FFA------R-------GRHGWA--NMVLWLDNPAL--ENQKLLGASLSQQTLKAEKILFI-PLDEREKEPYQKFNG----IPPMGF------------------------------V-GM--------------QEIRHTQLSRWS-W--NYTYEGGSNVSTRVIHMMDKFDWIHLSFLGRDGEYQDLIMWEQLTDEARAGLNSAD-FG--D-------------TFAPFTDD-------------NFKTALEKA---------------------WPF------------------------------------------
>Pcap|11951
--------------------------------------------------------------------------------------------------------------------------------------------------------------------------------------------------------------------------------------------------------------------------------------------------------------------------------------------------------------------------------------------------------------------------------------------------------------------------------------------------------------------------------------------------------------MFKTFIIAAVAV---ATVRAAV----------------IGHDQVVPF--AQPTPTSISQ-TTAVNFKPQL----HITNG--CHPYPAVDADGNTSGGLNPA--GS-SS--A-----G-CKGSG-YGSQIYGRSAW------YNGVWAIMYSWYFPKD-SPS-SGF------G-------HRHDWE--HIVVWLDNPAV--ASPKILAVSTSAHS------------------GYTVYYP-----PNSNY------------------------------L-NG--------------KSAKIDYYSILLI---NHA----------------------FRMTSDAGETQNLIMWDQMTDAARTALQNTD-FG---------------DANVPFKDG-------------NFESKLANA---------------------WYQ------------------------------------------
>Psoj|560790
-------------------------------------------------------------------------------------------------------------------------------------------------------------------------------------------------------------------------------------------------------------------------------------------------------------------------------------------------------------------------------------------------------------------------------------------------------------------------------------------------------------------------------------------------------------MNLRPALLATLASF--AYVSASV----------------INHDQVVPF--TQPTPTTALQ-QAAVKYKPQI----HISNG--CHPYPAVDNNGNTSGGLNPT--GS-ES--A-----G-CKGSG-YGTQIYGRAVK------YQGVYAFMYSWYMPKD-ETL-TGL------G-------HRHDWEACNCVVWLD--SL--DNPSIVALSASYHS------------------TYLYYYP-----PDSDY------------------------------L-DG--------------NSAKIEYSTSWVIL--DHS----------------------LSATSTAGETQDLIMWDQLTDAARTALEDTD-FG--D-------------ANVPFKEA-------------NFETKRANA---------------------YYA------------------------------------------
>Pcap|576423
-------------------------------------------------------------------------------------------------------------------------------------------------------------------------------------------------------------------------------------------------------------------------------------------------------------------------------------------------------------------------------------------------------------------------------------------------------------------------------------------------------------------------------------------------------------MNLRAI-AVTFATF--AGANAAV----------------IDHDQVIPF--AQPMPNTTLQ-SVAIQFKPQI----YINNG--CHPYPAVDADGNTSGGLKPT--GS-QS--A-----G-CKGSG-YGSQIYGRAVE------YEGVYAFMYSWYMPKD-ETL-DGQ------G-------HRHDWE--NCVVWLD--SL--DRPSIVALSASYHS------------------TYNYYYP-----PSSSY------------------------------L-DG--------------NSAKIQYSTSWIVL--DHS----------------------LSATSTAGEIQDLIMWDQLTDAARTALEDTD-FG--S-------------ANVPFKED-------------NFIAKLAKA---------------------YYV------------------------------------------
>Pcac|g9420.t1
-------------------------------------------------------------------------------------------------------------------------------------------------------------------------------------------------------------------------------------------------------------------------------------------------------------------------------------------------------------------------------------------------------------------------------------------------------------------------------------------------------------------------------------------------------------MNLRAIAAAAIATL--IGTNAAV----------------IDHDQVVPF--AQPTPNTTVQ-SVAVQFKPQI----YINNG--CHPYPAVDKDGNTSGGLKPT--GS-QS--A-----G-CKGSG-YGSQIYGRTVE------YEGVYAFMYSWYMPKD-ETL-DGQ------G-------HRHDWE--NCVVWLD--SL--DSPSIVALSASYHS------------------TYLYYYP-----PDSNY------------------------------L-DG--------------DSAKIEYSTSWVIL--DHS----------------------LSATSTAGETQDLIMWDQLTNAARTALEDTD-FG--S-------------ANVPFKEA-------------NFATKVASA---------------------YYAX-----------------------------------------
>Ppar|PPTG_15234T0
-------------------------------------------------------------------------------------------------------------------------------------------------------------------------------------------------------------------------------------------------------------------------------------------------------------------------------------------------------------------------------------------------------------------------------------------------------------------------------------------------------------------------------------------------------------MNLGAVAAAAIVTL--AGIDAAV----------------IDHDQVVPF--AQPTPNTTVQ-SVAVQFKPQI----YINNG--CHPYPAVDEDGNTSGGLKPT--GS-ES--A-----G-CKGSG-YGSQIYGRAVE------YDGVYAFMYSWYMPKD-ETL-DGL------G-------HRHDWE--NCVVWLD--SL--DNPSIVALSASYHS------------------TYLYYYP-----PDSDY------------------------------L-DG--------------DSAKIEYSTSWVIL--DHS----------------------LSATSTVGETQDLIMWDQLTDAARTALEDTD-FG--D-------------ANVPFKET-------------NFATKVANA---------------------YYA------------------------------------------
>Psoj|334500
-------------------------------------------------------------------------------------------------------------------------------------------------------------------------------------------------------------------------------------------------------------------------------------------------------------------------------------------------------------------------------------------------------------------------------------------------------------------------------------------------------------------------------------------------------------MNLRAIVATTVGSL--ALVSGAV----------------IDHDTVVPF--AQPTPTTTLQ-TLAVKFKPQI----YIANG--CHPYPAVDEDGNTSGGLKPT--GS-ES--S-----G-YTGSS-LGSQIYGRAVE------YEGVYAFMYSWYMPKD-ETL-PGL------G-------HRHDWE--ACVVWLD--SL--DDPSIVALSASYHS------------------TYLTYYP-----PDSDY------------------------------L-DG--------------NSAKIEYSTSWVIL--DHS----------------------LSATSTAGETQDLIMWDQLTDAARTALEDTD-FG--S-------------ANVPFKEA-------------NFATKVAKA---------------------YYA------------------------------------------
>Pcac|g9422.t1
--------------------------------------------------------------------------------------------------------------------------------------------------------------------------------------------------------------------------------------------------------------------------------------------------------------------------------------------------------------------------------------------------------------------------------------------------------------------------------------------------------------------------------------------------------------MLQSPLIVAAIAF--STVQAEV----------------IDHDQVVPF--AQPTPTSVSQ-AAAVNFKPQL----HITNG--CHPYPAVDADGNTSGGLNPT--GS-SS--A-----G-CKGSG-YGSQIYGRSTW------YNGVWATMYSWYFPKD-SPA-SGF------G-------HRQDWE--HIVVWFNNPAV--ASPEILAVSTX---------------------------------------------------------------------------------------------------------------------------------------------------------------------------------------------------------------------------------------------------------------------------------
>Pcap|129892
--------------------------------------------------------------------------------------------------------------------------------------------------------------------------------------------------------------------------------------------------------------------------------------------------------------------------------------------------------------------------------------------------------------------------------------------------------------------------------------------------------------------------------------------------------------MQLRAFIFVFASL--ACVNAAV----------------IDHDQVVPF--AQPTPTTTLQ-TLAVQYKPQI----YIANG--CHPYPAVDEDGNTSGGLKPT--GS-QS--A-----G-CKGSG-YGSQIYGRAVE------YEGVYAFMYSWYMPKD-ETL-PGL------G-------HRHDWE--ACVVWLD--SL--ENPNVVALSASYHS------------------TYLTYYP-----PDSGY------------------------------L-DG--------------NSAKIEYSTSWVIL--DHS----------------------LSATSTSGETQDLIMWDQLTDAARTALEDTD-FG--D-------------ANVPFKDA-------------NFETKLANA---------------------YYT------------------------------------------
>Psoj|507736
-------------------------------------------------------------------------------------------------------------------------------------------------------------------------------------------------------------------------------------------------------------------------------------------------------------------------------------------------------------------------------------------------------------------------------------------------------------------------------------------------------------------------------------------------------------MNLRRLVVAAVAFL--TASHASV----------------IDHDQVVPF--AQPTPTSTSQ-TAAVKFKPQL----HITNG--CHPYPAVDADGNTSGGLNPT--GS-SS--A-----G-CKGSG-YGSQIYGRSTW------YNGVWAIMYSWYFPKD-SPA-SGF------G-------HRHDWE--HIVVWLNNPAV--TSPELLAVSTSAHS------------------GYTTYYP-----PSSSY------------------------------L-DG--------------NSAKIDYYNV-LLI--NHA----------------------FRMTSDSGETQDLIMWDQLTDAARTALENTD-FG--D-------------ANVPFKDA-------------NFETKLANA---------------------WYK------------------------------------------
>Pcac|g9421.t1
------------------------------------------------------------------------------------------------------------------------------------------------------------------------------------------------------------------------------------------------------------------------------------------------------------------------------------------------------------------------------------------------------------------------------------------------------------------------------------------------------------------------------------------------------------------------------------------------------------------------------------------------------------------------------------------------------------------------------------------------------------------------------------------------------------------------------------------------------------------------------------------------------------------MTSDSGETQVLIMWDQLTDAARTALEDTD-FG---------------DANVPFKDA-------------NFETKLANA---------------------WYKX-----------------------------------------
>Ppar|PPTG_15233T0
--------------------------------------------------------------------------------------------------------------------------------------------------------------------------------------------------------------------------------------------------------------------------------------------------------------------------------------------------------------------------------------------------------------------------------------------------------------------------------------------------------------------------------------------------------------MFNSLFVAAIMAF--SAVQAAV----------------IDHDQVVPF--AQPTPTSVSQ-IAAFNFKPQL----HITNG--CHPYPAVDTDGNTSGGLNPT--GS-SS--A-----G-CKGSG-YGSQIYGRSTW------YNGVWAIMYSWYFPKD-SPA-SGF------G-------HRHDWE--HIVVWLNNPAV--TSPEILAVSTSAHS------------------GYTVYYP-----PSSDY------------------------------L-DG--------------NSAKIDYYSV-LLI--NHS----------------------FRMTSDSGETQDLIMWDQLTDAARTALEDTD-FG--D-------------ANVPFKDA-------------NFETKLANA---------------------WYK------------------------------------------
>Psoj|249691
-------------------------------------------------------------------------------------------------------------------------------------------------------------------------------------------------------------------------------------------------------------------------------------------------------------------------------------------------------------------------------------------------------------------------------------------------------------------------------------------------------------------------------------------------------------MNLRAFFTAAAASL--ALTQADV----------------ISHDQLRQR--SRRQASSSSR-----------------RSG--CHPYPAVDKDGNTSGGLKPT--GS-SS--A-----G-CKGSG-YGSQIYGRITT------FNGVYALMYSWYFPKD-SPI-SGL------G-------HRHDWE--HVVVWVDDITL--ASPSIIAVSPSAHN------------------GYNIYYP-----PESGT------------------------------I-DG--------------YSAKVDYSSSWLVV--NHA----------------------LDSTSDAGETQDLIMWDQLTDTARTALENTD-FG---------------DANVPMKDA-------------NFQMKLGNA---------------------YYA------------------------------------------
>Pinf|PITG_16866T0
-------------------------------------------------------------------------------------------------------------------------------------------------------------------------------------------------------------------------------------------------------------------------------------------------------------------------------------------------------------------------------------------------------------------------------------------------------------------------------------------------------------------------------------------------------------MNILQLFASAAAAL--TVAHADV----------------ISHDAVIPF--AQPTTTTTTEQKAGIKFKPQI----HISNG--CHPYPAVDADGNTSGGLNPT--GS-SS--A-----G-CKGSG-YGSQIYGRVAT------YNGVFAIMYSWYFPKD-SPL-TGL------G-------HRHDWE--HVVVWVDDIKL--NSPSVIAVSPSAHS------------------GYNIYHP-----PESNT------------------------------I-DG--------------YSTKVDYSSSWLVI--NHA----------------------LDSTTDAGETQNLIMWDQLTDAARTALENTD-FG---------------DANVPMKDG-------------NFLTKVGNA---------------------YYA------------------------------------------
>Pcac|g9428.t1
-------------------------------------------------------------------------------------------------------------------------------------------------------------------------------------------------------------------------------------------------------------------------------------------------------------------------------------------------------------------------------------------------------------------------------------------------------------------------------------------------------------------------------------------------------------MNIFTFFVATAVSL--SVAQADV----------------ISHDAVVPF--AQPTPTTTEQ-KAGIKFKPQI----HISNG--CHPYPAVDEDGNTSGGLKPT--GS-SS--A-----G-CKGSG-YGSQIYGRVAT------YNGVYAIMYSWYFPKD-SPV-TGL------G-------HRHDWE--HVVVWVNDITL--GSPSIVAVSPSAHS------------------GYNIYYP-----PESNT------------------------------I-DG--------------FSAKVDYSSSLLVV--NHA----------------------LDSTSDAGETQGLIMWDQLTDAARTALENTD-FG--D-------------ANVPMKDG-------------NFLTKVGNA---------------------YYAX-----------------------------------------
>Ppar|PPTG_15231T0
-------------------------------------------------------------------------------------------------------------------------------------------------------------------------------------------------------------------------------------------------------------------------------------------------------------------------------------------------------------------------------------------------------------------------------------------------------------------------------------------------------------------------------------------------------------MNVLTFLIAAAVSL--AVVQADV----------------ISHDAVVPF--AQPTATTTEQ-KAGVKFKPQI----HISNG--CHPYPAVDANGNTSGGLKPT--GS-SS--A-----G-CKGSG-YGSQVYGRVAT------YNGVYAIMYSWYFPKD-SPV-TGL------G-------HRHDWE--HVVVWVDDIKL--DSPSIIAVSPSAHS------------------GYNIYYP-----PESNT------------------------------I-DG--------------YSAKVDYSSSWVVI--NHA----------------------LDSTTDAGETQDLIMWDQLTDAARTALENTD-FG--D-------------ANVPMKDG-------------NFLTKVGNA---------------------YYA------------------------------------------
>Psoj|334487
-------------------------------------------------------------------------------------------------------------------------------------------------------------------------------------------------------------------------------------------------------------------------------------------------------------------------------------------------------------------------------------------------------------------------------------------------------------------------------------------------------------------------------------------------------------MNLRALAADTLASL--ASVSGGI----------------IGHDQVVPF--PQSQPTTISN-KAALKFKPQL----WINNG--CHPYPVVNAAGDTGGGLKTH--GS-SA--A-----G-CRCSG-YGSQVYGRSTW------YNGVWAIMYCWYFPKD-EPQ-DGT------G-------HRHDWE--HVIVWIDNPDV--ENPKIMAMTPSAHS------------------GYSTYAL-----PPADM------------------------------V-DG--------------TSCKVEYTSSWLFI--DHH----------------------LEGTSTAGEFQDLIMWSDLTDGARLALNTTS-FG--K-------------ANTPMNDG-------------NFLPKIQKA---------------------YPWSNEQQEQQQQGQQDQQQQQGA---------------------
>Pcap|73400
---------------------------------------------------------------------------------------------------------------------------------------------------------------------------------------------------------------------------------------------------------------------------------------------------------------------------------------------------------------------------------------------------------------------------------------------------------------------------------------------------------------------------------------------------------------------------------------------------VISHDQVAPF--LKPVPVTISQ-KAGVKFKPQF----HISNV--CHTYPAVNEAGDTGADLSNT--GA-PS--G-----K-SKGSG-LGSQIYGRAGW------HNDVW--------------------------------------------------------------------------------------------------------------------------------------------------------------------------------------------------------------------------------------------------------------------------------------------------------------------------------------------------
>Pcac|g8252.t1
---------------------------------------------------------------------------------------------------------------------------------------------------------------------------------------------------------------------------------------------------------------------------------------------------------------------------------------------------------------------------------------------------------------------------------------------------MKLGAFFSAAVLAVGLILAQEQQQQDQQQ---------------------------------------------------------------------------------------------------------QQSPVEWQPKTIAHKDVKPF--SQPEPVTISE-KAGVKFKPQI----DIKSG--CVPYPAVNEAGETSGGLQES--GS-PT--G-----G-CRGSG-HGSQIYGRSTW------FNGLWAIMYSWYFPKD-SPS-SRL------G-------HRHDWE--HIVVFIDNPKV--PEPKILGCSPSWHS------------------GYNKYAP-----CPADV------------------------------I-DG--------------SSVKVKYEHSWP-L--NHA----------------------LDITKDAGTFQDLIMWDQMSDLARRALNDTK-FG--K-------------ANTPMNDW-------------NFLGKVEKS---------------------WPFKX----------------------------------------
>Ppar|PPTG_07089T0
-------------------------------------------------------------------------------------------------------------------------------------------------------------------------------------------------------------------------------------------------------------------------------------------------------------------------------------------------------------------------------------------------------------------------------------------------------------------------------------------------------------------------------------------------------------MKLSAFFSTAVLTVVMTQAQEQQ-QEQQQQSPVEWQPKTISHKEVKPF--AEPKPVTISE-KAGVKFKPQI----AVKTG--CVPYPAVNEDGETSGGLQTS--GS-PQ--G-----G-CRGSG-HGSQVYGRSTW------FNGLWAIMYSWYFPKD-APS-----S--RMG-------HRHDWE--HIVVFIDNPEV--PEPKILGCSPSWHS------------------GYNKYAP-----CPADV------------------------------I-DG--------------SSVKVKYEHSWPL---NHA----------------------LDITKEAGDFQDLIMWDQMSDLARRALNDTK-FG---------------KANTPMNDW-------------NFLGKVEKS---------------------WPFKK----------------------------------------
>Ppar|PPTG_13769T0
---------------------------------------------------------------------------------------------------------------------------------------------------------------------------------------------------------------------------------------------------------------------------------------------------------------------------------------------------------------------------------------------------------------------------------------------------MNLNAVFWGCLTVLASVQAKDGSASQADQ-----VGSQEGYPHQIQGPIETPKQSNHTIDFGDLTRAPSPNVPGLDPRQTEAPTLPPTLAPTRPSTPKPTLPPTPKPTLPPTPAPTLPPT--PAPTPAP-----TPDPGPWVEKKIAHKDVKPF--PQPEPVTISE-KAGVKFKPQI----QIRTG--CEPYPAVNEFGETSGGLHTS--GK-SR--G-----K-CGGSG-HGSQVYGRSAW------LKGVWVIMYSWYFPKD-SPS-HGL------G-------HRHDWE--EAIVFIDNPDV--SEPKILGCSVSSHG------------------GYARHAP-----CPPWV------------------------------I-DG--------------TSLKVRYKHSWP-K--NHD----------------------LAITGDGGKFQDLIMWGQMTNDARRALNAVS-FG--S-------------ANTPFKDG-------------TFQDKIEKA---------------------WPFK-----------------------------------------
>Psoj|414520
----------------------------------------------------------------------------------------------------------------------------------------------------------------------------------------------------------------------------------------------------------------------------------------------------------------------------------------------------------------------------------------------------------------------------------------------------------------------------------------------------------------------------------------------------------------------------------------------------INHDAVKPF--PQPEPVTISE-KAAIKFKPQI----RIATG--CVPYPAVNDVGETSGGLQTS--GS-PK--G-----G-CRGSG-HGSQVYGRAGW------FNDVWAIMYSWYFPKD-SPS-SRM------G-------HRHDWE--HVVVWINNPDV--PEPKILGISASAHS------------------GYKKYSS-----PPPEN------------------------------L-DG--------------NSVKVNYEHAWP-I--NHA----------------------LDTTDKAGTFQDLIMWEQMTEDARRALNAVH-FG--K-------------ANTPMNDG-------------NFRHKLERA---------------------W--------------------------------------------
>Ppar|PPTG_12852T0
---------------------------------------------------------------------------------------------------------------------------------------------------------------------------------------------------------------------------------------------------------------------------------------------------------------------------------------------------------------------------------------------------------------------------------------------------MNLYVVLWTSLAVFAVVQAQDANNQTSQV---DVGTTELQAGSQTQGYVGTPEPTKRYIDFSKV--DMSATVPQ-----------NGTMSPARPV-QETNPP-----TPVPTPPPTQAPT--PAPTPAP-----TPDPGPWVTKTIGHDDVKPF--PQPEPVTISE-KAGVKFKPQI----QIRTG--CEPYPAVNEYGETSGGLKTS--GK-SR--G-----N-CGGSG-HGSQVYGRSTW------IEGVWAIMYSWYFPKD-SPS-PGM------G-------HRHDWE--YVVVFINNPEV--QEPKILACSVASHG------------------GYKKFNP-----CPPWV------------------------------I-DG--------------TSLKVRYKHAWP-M--NHD----------------------LDTTGDGGSFQDLIMWDQMTNDARRALNSVS-FG--K-------------ANTPFIDG-------------RFRKKLEDA---------------------WPF------------------------------------------
>Pcac|g17033.t1
---------------------------------------------------------------------------------------------------------------------------------------------------------------------------------------------------------------------------------------------------------------------------------------------------------------------------------------------------------------------------------------------------------------------------------------------------MTLYAVFWVGLAVLASVQAQDGPQAPTTQ-----VGSQAQSPPQNQGPVETPEPGKNYIDFSDLTHAPSSSSAP-----------NVTIGPTRPD-PRQTEA----PTPVPTLPPTSAPT--PAPTPAP-----TPDPGPWVDKPIGHDAVKPF--PQPEPVTISE-KAGIKFKPQI----QIRTG--CEPYPAVNEFGETSGGLKPT--GK-SR--G-----K-CGGSG-HGSQVYGRSTW------FKGVWAIVYSWYFPKD-SPS-PGM------G-------HRHDWE--HAIVFIDNPDV--AEPKIIGCSVSSHS------------------GYEKHAP-----CPPWA------------------------------I-DG--------------TSLKVRYKHAWP-K--NHD----------------------LATTGDAGKFQDLIMWDQLTDDARRALNSVS-FG--S-------------ANTPFKDG-------------IFQKKLENA---------------------WPFQX----------------------------------------
>Ppar|PPTG_07277T0
-------------------------------------------------------------------------------------------------------------------------------------------------------------------------------------------------------------------------------------------------------------------------------------------------------------------------------------------------------------------------------------------------------------------------------------------------------------------------------------------------------------------------------------------------------------MSIHPTRPDPRQPD--EPTSTFPPASTKTADPGPWVTKTIGHDEIKPF--PQPDPVTISE-KAGVKFKPQI----QIRTG--CVPYPVVNEFGETSGGLQTS--GS-PR--G-----G-CRGSV-HGSQVYGRSAW------INGFWAIMYSWYFPKD-SPS-SRM------G-------HRHDWE--FAVVFIDNPGI--PEPKIIGCSVSSHD------------------GRKKYNP-----CPSWV------------------------------I-DG--------------NSLKVRYKHAWPM---NHD----------------------LDVTGDAGTFQDLIMWDQMTDDARRALNSVS-FG---------------KANTPFNDG-------------KFLPTLESA---------------------WAF------------------------------------------
>Psoj|510888
--------------------------------------------------------------------------------------------------------------------------------------------------------------------------------------------------------------------------------------------------------------------------------------------------------------------------------------------------------------------------------------------------------------------------------------------------------------------------------------------------------------------------------------------MSSSPE-PRQEPP---------TEAPTLPPT--PAPTPAP-----TPPPAPWHPKTIGHDEVKPF--PQPDPVTISE-KAAVKFKPQI----DIVTG--CVPYPAVNDAGETSGGLQTS--GS-PR--G-----G-CRGSG-HGSQVYGRSTW------INGVWAIMYSWYFPKD-APS-SKM------G-------HRHDWE--HVVVFIDNPDV--PEPKILGCSPSWHN------------------GYNKYAP-----CPANV------------------------------I-DG--------------TSVKVKYEHSWP-L--NHA----------------------LETTTKPGAFQDLIMWNQMTDFARRALNDTK-FG--K-------------ANTPMNDW-------------NFLPKVEKA---------------------WPFK-----------------------------------------
>Pcap|119748
----------------------------------------------------------------------------------------------------------------------------------------------------------------------------------------------------------------------------------------------------------------------------------------------------------------------------------------------------------------------------------------------------------------------------------------------------------------------------------------------------------------------------------------------MRPD-PRQTEPLTDAPTPAPTPSPTDAPT--PSPTPAP-----TPDPGPWVEKVIGHDQVKPF--PQPEPVTISE-KAGVKFKPQI----QIRTG--CEPYPAVNEYGETGGGLKTT--GK-SR--G-----N-CGGSG-YGSQVYGRSTW------YQGVWAIMYSWYFPKD-SPS-PKM------G-------HRHDWE--HAIVFIDNPEV--SEPKILACSVSSHS------------------GYTKYNP-----CPPWV------------------------------I-DG--------------TSLKVRYKHAWP-Y--NHD----------------------LDATGDGGKFQDLIMWNQLTEDARRALNSVS-FG--K-------------ANTPFSDD-------------KFMPKIENA---------------------WPF------------------------------------------
>Pcac|g18283.t1
---------------------------------------------------------------------------------------------------------------------------------------------------------------------------------------------------------------------------------------------------------------------------------------------------------------------------------------------------------------------------------------------------------------------------------------------------MNLYSVLWASLAVLASVQAEDGSPAKVKA-----------APPASQAHAKTPEPLQKYIDYSKLTLDTPTTVAQ-----------NVTKDPTRPE-PRQTEP--------PTPSPTLPPT--PVPTPAP-----TPDPGPWVEKKIGHDEVKPF--PEPAPVTISE-KAGVKFKPQI----QIRTG--CVPYPAVNEFGETSGGLQIS--GN-PK--G-----G-CRGSG-HGSQVYGRSTW------INDVWAIMYSWYFPKD-SPS-SRM------G-------HRHDWE--HAIVFINNPDV--PDAQILACSVSSHD------------------GYKKYNP-----CPPWV------------------------------I-DG--------------TSLKVRYKHDWP-L--NHD----------------------LDITGDGGSSQDLIMWDQMTNDARRALNSVS-FG--K-------------SNTPFNDG-------------NFRPKLEKA---------------------WPFKX----------------------------------------
>Pcac|g7812.t1
------------------------------------------------------------------------------------------------------------------------------------------------------------------------------------------------------------------------------------------------------------------------------------------------------------------------------------------------------------------------------------------------------------------------------------------------------------------------------------------------MNLVVVLWACLAVLASVQAQDQGPVDAPAQTKKYIDFSKLTVAPSTTVPRNVTTDPTRPDPRQEPPTPPPTLPPT--PAPTPAP-----TPDRGPWVAKGISHDAVKPF--PQPEPVTISE-KAGVKFKPQI----QIRTG--CVPYPAVSEFGETSGGLKPT--GN-PR--G-----G-CRGSG-HGSQVYGRSTW------IDGVWAIMYSWYFPKD-SPS-PGL------G-------HRHDWE--HAIVFIDNPDV--PDAKILACSVSSHS------------------GYKKYNP-----CPPWV------------------------------I-DG--------------TSLKVRYKHGWPM---NHD----------------------LDTTGDGGTFQDLIMWDQMTNDARRALNSVS-FG---------------SANTPFNDG-------------NFRPKLEKA---------------------WPFX-----------------------------------------
>Pcap|69457
----------------------------------------------------------------------------------------------------------------------------------------------------------------------------------------------------------------------------------------------------------------------------------------------------------------------------------------------------------------------------------------------------------------------------------------------------------------------------------------------------------------------------------------------------------------------------------------------------INHDQVKPF--PQPEPVTISE-KAGVKFKPQI----QVRTG--CEPYPAVNEFGETSGGLKPT--GN-PR--G-----G-CGGSG-YGSQVYGRSTW------IRGVWAIMYSWYFPKD-SPS-PGL------G-------HRHDWE--HAIVFIDNPDV--PEPKILACSVSSHS------------------GYKKYNP-----CPPWV------------------------------I-DG--------------TSLKVRYKHSWP-T--NHD----------------------LDTTGDGGSFQDLIMWNQMTEDARRALNSVN-FG--S-------------ANTPFNDG-------------KFMPKLENA---------------------W--------------------------------------------
>Pcap|69479
----------------------------------------------------------------------------------------------------------------------------------------------------------------------------------------------------------------------------------------------------------------------------------------------------------------------------------------------------------------------------------------------------------------------------------------------------------------------------------------------------------------------------------------------------------------------------------------------------ISHHDIKPF--PQPVPVTISE-KAGVKFKPQI----QIRTG--CVPYPAVNEFGETSGGLKPT--GN-PR--G-----G-CRGSG-YGSQVYGRSTW------IRGVWAIMYSWYFPKD-SPS-PGL------G-------HRHDWE--HAIVFIDNPDV--PEPKILACSVSSHS------------------GYKKYNP-----CPPWV------------------------------I-DG--------------TSLKVRYKHAWP-M--NHD----------------------LDTTGDGGSFQDLIMWNQMTEDARRALNSVN-FG--S-------------ANTPFNDG-------------RFMPKLENA---------------------W--------------------------------------------
>Pinf|PITG_08522T0
---------------------------------------------------------------------------------------------------------------------------------------------------------------------------------------------------------------------------------------------------------------------------------------------------------------------------------------------------------------------------------------------------------------------------------------------------MNLYAVLWVGLAVLASVQAQDGSHSQMQSSQGDVGSPESKTASQAQGPIENPKRTIKYIDFSKLTQAPSATVPR-----------NVTKGPTRPD-PRQEPP-TPKPTPAPASAPTAAPT--PAPTPAP-----TPDPGPWVTKTIGHDDVKLF--PQPEPVTISE-KAGVKFKPQI----QIRTG--CVPYPVVNELGETSGGLQTS--GN-SR--G-----G-CRGSG-HGSQVYGRSTW------MEGVWAIMYSWYFPKD-FPS-SRM------G-------HRHDWE--HAIVFIDNPEV--AEPKILACSVSSHD------------------GYKKYNP-----CPSYV------------------------------I-DG--------------TSLKVRYKHAWP-L--NHD----------------------LDTTGDAGTFQDLIMWDQMSNDARRALNSVH-FG--K-------------ANTPFNDG-------------NFRPKLEKA---------------------WPFKNKFTVARWIKPRENEISTSAVTNKADGFACILIQMKRLFRT
>Ppar|PPTG_12847T0
---------------------------------------------------------------------------------------------------------------------------------------------------------------------------------------------------------------------------------------------------------------------------------------------------------------------------------------------------------------------------------------------------------------------------------------------------MNPYSVFCAGLVTLAVVQAQDGSH-----GHVKVGSPALQAQA------ETPEPTIKYIDFSKLTQAPSATVPR-----------NVTKGTQRPD-PRQEPP-TPEPTPAPTPAPTPAPT--PAPTPAP-----TPDPGPWVTKTIGHDEVKPF--PQPEPVTISE-KAGVKFKPQI----QIRTG--CVPYPAVNELGETSGGLQTS--GS-PR--G-----G-CRGSG-HGSQVYGRSTW------IEGVWAIMYSWYFPKD-SPS-SRM------G-------HRHDWE--HAIVFIDNPEV--AEPKILACSVSSHD------------------GYKKYSP-----CPPWV------------------------------I-DG--------------TSLKVRYKHAWP-L--NHD----------------------LDTTGDAGTFQDLIMWDQMSNDARRALNSVH-FG--K-------------ANTPFNDG-------------NFRPKLEKA---------------------WPFKK----------------------------------------
>Ppar|PPTG_12853T0
---------------------------------------------------------------------------------------------------------------------------------------------------------------------------------------------------------------------------------------------------------------------------------------------------------------------------------------------------------------------------------------------------------------------------------------------------MNLIALVWAGLVVLASVQAEDGSQMQMQTEQIEVGSPESQTASQEQGPIETPEPTIKYIDFSKLTQAPSATVPR-----------NVTKGTQRPD-PRQEPP-TPEPTPAPTPAPTPAPT--PAPTPAP-----TPDPGPWVTKTIGHDEVKPF--PQPEPVTISE-KAGVKFKPQI----QIRTG--CVPYPAVNELGETSGGLQTS--GS-PR--G-----G-CRGSG-HGSQVYGRSTW------IEGVWAIMYSWYFPKD-SPS-SRM------G-------HRHDWE--HAIVFIDNPEV--AEPKILACSVSSHD------------------GYKKYSP-----CPPWV------------------------------I-DG--------------TSLKVRYKHAWP-L--NHD----------------------LDTTGDAGTFQDLIMWDQMSNDARRALNSVH-FG--K-------------ANTPFNDG-------------NFRPKLEKA---------------------WPFKK----------------------------------------
>Pcac|g20643.t1
-----------------------------------------------------------------------------------------------------------------------------------------------------------------------------------------------------------------------------------------------------------------------------------------------------------------------------------------------------------------------------------------------------------------------------------------------------------------------------------------------------------------------------------------------------------------------------------------------------------------------------------------------------------------------------------------------------------MDGVWAIMYSWYFPKD-SPS-SRM------G-------HRHDWE--HAIVFIDNPDV--PEPKILACSVSSHD------------------GYKKYSP-----CPSYV------------------------------I-DG--------------TSLKVRYKHAWPL---NHD----------------------LDTTGDAGTFQDLIMWDQMSNDARRALNAVH-FG---------------KANTPFNDG-------------NFRPKLEKA---------------------WPFKKX---------------------------------------
>Pcap|69480
----------------------------------------------------------------------------------------------------------------------------------------------------------------------------------------------------------------------------------------------------------------------------------------------------------------------------------------------------------------------------------------------------------------------------------------------------------------------------------------------------------------------------------------------------------------------------------------------------IGHDEVKPF--PQPEPVTISE-KAGVKFKPQI----QIRTG--CVPYPAVNDVGETSGGLQTS--GN-PK--G-----G-CRGSG-HGSQVYGRSTW------IQGVWAIMYSWYFPKD-SPS-SRM------G-------HRHDWE--HAIVFIDNPDV--PEPKILACSVSSHS------------------GYKKYNP-----CPPWV------------------------------I-DG--------------TSLKLRYKHSWP-I--NHD----------------------LDTTGDSGTFQDLIMWDQMTEDARRALNSVS-FG--K-------------ANTPFNDG-------------SFKPKLEKA---------------------W--------------------------------------------
>Pcap|69477
----------------------------------------------------------------------------------------------------------------------------------------------------------------------------------------------------------------------------------------------------------------------------------------------------------------------------------------------------------------------------------------------------------------------------------------------------------------------------------------------------------------------------------------------------------------------------------------------------IGHDEVKPF--AQPEPVTISE-KAGVKFKPQI----QIRTG--CVPYPAVNDVGETSGGLQTS--GN-PK--G-----G-CRGSG-HGSQVYGRSTW------MQGVWAIMYSWYFPKD-SPS-SRM------G-------HRHDWE--HAIVFIDNPDV--PEPKILACSVSSHS------------------GYKKYNP-----CPPWV------------------------------I-DG--------------TSLKVRYKHSWP-I--NHD----------------------LDTTGDAGTFQDLIMWDQMTEDARRALNSVS-FG--K-------------AMTPFNDG-------------SFKPKLEKA---------------------W--------------------------------------------
>Pcap|73404
----------------------------------------------------------------------------------------------------------------------------------------------------------------------------------------------------------------------------------------------------------------------------------------------------------------------------------------------------------------------------------------------------------------------------------------------------------------------------------------------------------------------------------------------------------------------------------------------------IGHDEVKPF--AQPEPVTISE-KAGVKFKPQI----QIRTG--CVPYPAVNDVGETSGGLQTS--GN-PK--G-----G-CRGSG-HGSQVYGRSTW------MQGVW--------------------------------------------------------------------------------------------------------------------------------------------------------------------------------------------------------------------------------------------------------------------------------------------------------------------------------------------------
>Pcap|108409
--------------------------------------------------------------------------------------------------------------------------------------------------------------------------------------------------------------------------------------------------------------------------------------------------------------------------------------------------------------------------------------------------------------------------------------------------------------------------------------------------------------------------MPAGKPLDISKLTLAPSATGQTTLRPGTTLRPDPRQTEPPTPGPTLAPT--PAPTPAP-----TPDPGPWETKTIGHDEVKPF--PEPKPVTVSE-KAGVKFKPQI----QIRTG--CVPYPAVDETGQTSGGLKPT--GN-SK--G-----G-CRGSG-HGSQVYGRGTW------IQGVWGIMYSWYFPKD-SPS-TGM------G-------HRHDWE--HAIVFIDNPDV--PEPKILACSVSSHA------------------GYKKYNP-----CPPWV------------------------------I-DG--------------TSLKVRYKHGWPL---NHD----------------------LDTTGDAGTFQDLIMWDQMTEDARRALNSVH-FG---------------SANTPFNDG-------------NFKPKLEKA---------------------WPF------------------------------------------
>Pcap|133455
-----------------------------------------------------------------------------------------------------------------------------------------------------------------------------------------------------------------------------------------------------------------------------------------------------------------------------------------------------------------------------------------------------------------------------------------------------------------------------------------------------------------------------------------------------------------------------------------------------------------------------------------------------VDETGQTSGGLKPT--GN-SK--G-----G-CRGSG-HGSQVYGRGTW------IQGVWGIMYSWYFPKD-SPS-TGM------G-------HRHDWE--HAIVFIDNPDV--PEPKILACSVSSHA------------------GYKKYNP-----CPPWV------------------------------I-DG--------------TSLKVRYKHGWP-L--NHD----------------------LDTTGDAGTFQDLIMWDQMTEDARRALNSVH-FG--S-------------ANTPFNDG-------------NFKPKLEKA---------------------WPF------------------------------------------
>Pcap|507156
------------------------------------------------------------------------------------------------------------------------------------------------------------------------------------------------------------------------------------------------------------------------------------------------------------------------------------------------------------------------------------------------------------------------------------------------------------------------------------------------------------------------------------------------------------------------------------------------------------------------------------------------------------------------------------------------------------------MYSWYFPKD-SPS-SRM------G-------HRHDWE--HAIVFIDNPDV--PEPKILACSVSSHS------------------GYKKYNP-----CPPWV------------------------------I-DG--------------TSLKVRYKHAWPM---NHD----------------------LDTTGDSGTFQDLIMWDQMTEDARRALNAVH-FG---------------SANTPFNDG-------------NFKPKLEKA---------------------WPF------------------------------------------
>Psoj|329114
-------------------------------------------------------------------------------------------------------------------------------------------------------------------------------------------------------------------------------------------------------------------------------------------------------------------------------------------------------------------------------------------------------------------------------------------------------------------------------------------------------------------------------------------------------------MNLRFFFVTLVAVF--TAVADAG---------------SINHDQVRPF--AQPKPATVSE-KAAVKFNPQI----HITNG--CHPYPAVNAAGETSGGLQTN--GA-PS--A-----G-CKGSG-WGSQVYGRSTW------YKGRWAIMYSWYFPKD-SPS-TTL------G-------HRHDWE--HVVVWIDNPAV--ANPKILAVTPSAHS------------------GYSKYAP-----PKAGT------------------------------V-TG--------------NTAKVNYESHWPV---NHA----------------------LDSTDVGGDAQDLIMWEQQHGKLRRRQCTHERWK----------LHDESRKGFPVVDE-----------------GRTRN------------------------------------------------------------------
>Pcac|g17128.t1
-------------------------------------------------------------------------------------------------------------------------------------------------------------------------------------------------------------------------------------------------------------------------------------------------------------------------------------------------------------------------------------------------------------------------------------------------------------------------------------------------------------------------------------------------------------MNLRAFLITIVAAL--AATDVVA----------------LNHDQVRPF--GQPSPVSVSE-KAAIKFKPQL----HITNG--CHPYPAVNAAGETSGGLATQ--GA-PS--A-----A-CKGSG-WGSQVYGRSTW------YKGRWAIMYSWYFPKD-SPS-TGL------G-------HRHDWE--HVIVWINNPDV--ANPKILAVTPSAHS------------------GYSKYAP-----PKAGT------------------------------V-AG--------------NTAKINYESHWP-V--NHA----------------------LDSTDKGGETQPLIMWDQMTEAARRSLNTVG-FG--N-------------ANVPMNDG-------------NFMRKIANA---------------------SPWX-----------------------------------------
>Ppar|PPTG_13736T0
-------------------------------------------------------------------------------------------------------------------------------------------------------------------------------------------------------------------------------------------------------------------------------------------------------------------------------------------------------------------------------------------------------------------------------------------------------------------------------------------------------------------------------------------------------------MNLRAFIVSIVAAL--AATDVIA----------------LSHDQVRPF--GQPSPVSVSE-KAAVKFKPQL----HITNG--CHPYPAVNAAGETSGGLAKS--GA-PS--A-----G-CKGSG-WGSQVYGRSTW------HKGRWAIMYSWYFPKD-SPS-TGL------G-------HRHDWE--HVIVWIDNPDV--ANPKILAVTPSAHS------------------GYSKYAP-----PKAGT------------------------------V-SG--------------NTAKINYESHWP-V--NHA----------------------LDSTDKGGETQPLIMWDQMTDAARRSLNTVS-FG--D-------------ANVPMNDG-------------NFLRKIGNA---------------------SPW------------------------------------------
>Psoj|397673
-------------------------------------------------------------------------------------------------------------------------------------------------------------------------------------------------------------------------------------------------------------------------------------------------------------------------------------------------------------------------------------------------------------------------------------------------------------------------------------------------------------------------------------------------------------------------------------------DPGPWTAVWIPHDKVQPF--AQPEPVTISE-KAGVKFKPQI----RIING--CHPYPAVNEAGETSGGLKTT--GG-HN--S-----K-SKRSG-WNSQVYGRSTW------FRGVWAIMYSWYFPKD-SPS-HGL------G-------HRHDWE--HVIVWIDNPDA--SEPKILAVTPSAHG------------------DYQKYAP-----PNANT------------------------------V-DG--------------TSAKVVYESHWP-M--NHE----------------------LSVTSDSGEFQDLIMWSQMSENARRAFNSVS-FG--K-------------ANTPMNDW-------------GFEDRLGKA---------------------WPF------------------------------------------
>Pcac|g10384.t1
-------------------------------------------------------------------------------------------------------------------------------------------------------------------------------------------------------------------------------------------------------------------------------------------------------------------------------------------------------------------------------------------------------------------------------------------------------------------------------------------------------------------------------------------------------------MKLRALLSLVTAL---AAVNADW----------------IDHDQVQPF--VQPEPVTISE-KAAVKFKPQL----HITNG--CHPYPAVNVAGDTGGGLKPT--GP-PS--G-----S-CKGSG-YGSQVYGRSTW------YNGVWAIMYSWYFPKD-SPS-SSL------G-------HRHDWE--NVVIWISNPDI--PDPVILAVCPSAHG------------------GYSRYAP-----PNADT------------------------------I-DG--------------TSAKVNYESHWPI---NHA----------------------TDTTSEGGEFQDLIMWDQLTDAARAALQNTD-FG---------------DANVPMKEG-------------SFLSNLEKA---------------------WPLX-----------------------------------------
>Ppar|PPTG_17409T0
-------------------------------------------------------------------------------------------------------------------------------------------------------------------------------------------------------------------------------------------------------------------------------------------------------------------------------------------------------------------------------------------------------------------------------------------------------------------------------------------------------------------------------------------------------------MKLHALVFLVFTL---GHVKAGW----------------IDHDQVQPF--AQPEPVTISE-KAAVKFKPQL----HITNG--CHPYPAVNAAGDTGGGLKPT--GA-PS--G-----S-CKGSG-YGSQVYGRSTW------FNGVWAIMYSWYFPKD-SPS-SSL------G-------HRHDWE--NVVIWINNPDV--PNPVILAICPSAHG------------------GYSRYAP-----PDADT------------------------------I-DG--------------TSAKVNYESHWPI---NHA----------------------TDTTSEGGDFQDLIMWDQLTDAARTALQDTD-FG---------------DANVPMKEG-------------SFLSNLEKA---------------------WPF------------------------------------------
>Pcap|122048
-------------------------------------------------------------------------------------------------------------------------------------------------------------------------------------------------------------------------------------------------------------------------------------------------------------------------------------------------------------------------------------------------------------------------------------------------------------------------------------------------------------------------------------------------------------MNLLGFLAVVALST--ASVQAGT----------------IDHNQVVPF--AQPEATTISQ-KAAIKFKPQI----HITNG--CHPYPAVNEAGETSGGLKTS--GA-PS--S-----S-CKGSG-WGSQVYGRSTW------YNGKWAIMYSWYFPKD-SPS-TGL------G-------HRHDWE--HVVVWIDNPDV--ANPTILATSPSAHS------------------GYSFYAP-----PSSDS------------------------------V-DG--------------TSVKVNYESNWPI---NHA----------------------LDMTSKSGETQDLIMWDQLSEAARYALNTTD-FG---------------KANVPMNDG-------------NFVAKLGKA---------------------WPF------------------------------------------
>Psoj|329843
-------------------------------------------------------------------------------------------------------------------------------------------------------------------------------------------------------------------------------------------------------------------------------------------------------------------------------------------------------------------------------------------------------------------------------------------------------------------------------------------------------------------------------------------------------------MNLRGFFTVATIVA--VSTASAQ-------------AEIIDHDQVVPF--AQPEAVTISQ-KAAVKFKPQI----HITNG--CHPYPAANEAGQTSGGLKPT--GA-PS--S-----S-CKGSG-WGSQVYGRSTW------YSGRWAIMYSWYFPKD-SPS-TGL------G-------HRHDWE--HVVVWIDNPDV--ENPTILSTSPSAHS------------------GYSYYVP-----PSADS------------------------------I-DG--------------TSVKVNYESHWP-I--NHA----------------------LDMTSESGEFQDLIMWDQLSDAARLALNTTS-FG--S-------------ANVPMNDG-------------NFLTKLGKA---------------------WPF------------------------------------------
>Psoj|249692
-------------------------------------------------------------------------------------------------------------------------------------------------------------------------------------------------------------------------------------------------------------------------------------------------------------------------------------------------------------------------------------------------------------------------------------------------------------------------------------------------------------------------------------------------------------MKLATFLVATVAAL--ATVQAQE----QQQQQQHWQPTTISHDQVRPF--AQPEPVTISE-RAAVKFKPQL----HVTNG--CHPYPAVNDAGETSGGLKTS--GA-PS--A-----G-CKGSG-WGSQVYGRSTW------HRDVWAIMYSWYFPKD-SPS-TGL------G-------HRHDWE--HVIVWINNPDV--PDPIILAVTPSAHS------------------GYSKYSP-----PNADT------------------------------L-DG--------------TSIKVNYESNYP-M--NHA----------------------TDVTTEGGDFQDLIMWDQMSDLARRALNEVS-FG--D-------------ANVPMNDG-------------NFVGKLDRA---------------------WPF------------------------------------------
>Pcac|g9430.t1
-------------------------------------------------------------------------------------------------------------------------------------------------------------------------------------------------------------------------------------------------------------------------------------------------------------------------------------------------------------------------------------------------------------------------------------------------------------------------------------------------------------------------------------------------------------MKLTSFLCSALAAL--ATIQGQE-----QQQQQQQQPASINHDQVKPF--AQPEPVTISE-RAAIKFKPQL----RVTDG--CYPYPAVNDAGETSGGLKTT--GS-PT--A-----G-CKGSG-WGSQVYGRSTW------HRDVWAIMYSWYFPKD-SPS-TGL------G-------HRHDWE--HVIVWINNPDV--PDPIILAVTPSAHS------------------GYSKYAP-----PSADT------------------------------L-DG--------------TSIKVNYESSYP-M--NHA----------------------TDVTTETGEFQDLIMWDQVTDAARLALNTVS-FG--D-------------ANVPMNDG-------------NFVSKLDKA---------------------WPFX-----------------------------------------
>Ppar|PPTG_15230T0
-------------------------------------------------------------------------------------------------------------------------------------------------------------------------------------------------------------------------------------------------------------------------------------------------------------------------------------------------------------------------------------------------------------------------------------------------------------------------------------------------------------------------------------------------------------MKFTAFLCSALVAL--STIQGQEQQQQQQQQQQQQQPATIGHDQVKPF--AQPQPVTISE-RAAIKFKPQI----HIGDG--CHPYPAVNDIGETGGGLKTT--GS-PT--A-----G-CKGSG-WGSQVYGRSTW------HRDVWAIMYSWYFPKD-SPS-TGL------G-------HRHDWE--HVIVWINNPDV--PDPIILAVTPSAHS------------------GYSKYAP-----PNADT------------------------------L-DG--------------TSVKVNYESTYP-M--NHA----------------------TDVTTDPGEFQDLIMWDQMTDAARLALNTVS-FG--D-------------ANVPMNDG-------------NFIPKLDKA---------------------WPF------------------------------------------
>Pcap|129784
-------------------------------------------------------------------------------------------------------------------------------------------------------------------------------------------------------------------------------------------------------------------------------------------------------------------------------------------------------------------------------------------------------------------------------------------------------------------------------------------------------------------------------------------------------------MKFVVFLCAIAAVV--ATIQGQE------QQQQQQLPATIDHDQVKPF--PQPQPVTISE-RAAMKFKPQL----HVVDG--CHPYPAVNDAGETGGGLKTT--GS-PT--A-----G-CKGSG-WGSQVYGRSTW------HRDVWAIMYSWYFPKD-SPS-TGL------G-------HRHDWE--HVIVWISNPDV--PNPTILAVTPSAHS------------------GYSKYAP-----PSADT------------------------------V-DG--------------TSIKVRYESTYP-M--NHA----------------------TDVTTEAGEFQDLIMWDQMTDAARNALNTVS-FG--D-------------ANVPMNDG-------------NFVPKLDKA---------------------WPF------------------------------------------
>Pcap|6835
-------------------------------------------------------------------------------------------------------------------------------------------------------------------------------------------------------------------------------------------------------------------------------------------------------------------------------------------------------------------------------------------------------------------------------------------------------------------------------------------------------------------------------------------------------------MK------------------------------------------------LTQTPLRQRGRRSAVKFKPQL----HITNG--CHSYPAVDEAGETGGGLKTK--GA-PS--A-----G-CKGSG-WGSQVYGRSGW------YQDVWAIMYCWYFPKD-EPS-SGI------G-------HRHDWE--HVIVWIDNPAV--ENPKILAVTPSAHS------------------GYHKYAP-----PNADT------------------------------I-DG--------------VTTKVAYDSKWPM---DHA----------------------LDSTSEAGDFQDLIMWDQLSENARRALNSVN-FG---------------KANTPMNDG-------------NFQPKLAKA---------------------WPFQ-----------------------------------------
>Psoj|468315
-------------------------------------------------------------------------------------------------------------------------------------------------------------------------------------------------------------------------------------------------------------------------------------------------------------------------------------------------------------------------------------------------------------------------------------------------------------------------------------------------------------------------------------------------------MRPDPRATEAPTPAPTLPPT--PAPTPAP-----TPDPGPWTTITIDHDQVKPF--AQPESVTISE-KAAVKFKPQL----HITNG--CHAYPAVDEAGQTSGGLKTK--GA-PS--A-----G-CKGSG-WGSQVYGRSGW------YQDVWAIMYCWYFPKD-EPS-SGI------G-------HRHDWE--HVVVWIDNPDV--ENPKILAGTPSAHS------------------GYHKYAP-----PNAGT------------------------------V-DG--------------VTTKVAFESHWP-M--DHA----------------------LDSTTEGGDFQDLIMWDQLTDNARRALNSVS-FG--S-------------ADTPMNDG-------------NFQAELGRA---------------------WPFST----------------------------------------
>Ppar|PPTG_19330T0
---------------------------------------------------------------------------------------------------------------------------------------------------------------------------------------------------------------------------------------------------------------------------------------------------------------------------------------------------------------------------------------------------------------------------------------------------MKFYSVLSAIWGALAVVQAQETKTNSTVKYIDFSSLKKYTRAP-------------------------------------TTQSEMSGSQVDQTIQVPISTRPDPRATEAPTPTPTLSPT--STPTPAP-----TPDPGPWITITIDHDQVKPF--PQPQPVTISE-KAAVKFKPQL----HITNG--CHSYPAVDEAGQTSGGLKTK--GA-PS--A-----G-CKGSG-WGSQVYGRSSW------YQGVWAIMYCWYFPKD-EPS-TGI------G-------HRHDWE--HVIVWIDNPEI--ANPKILAVTPSAHS------------------GYHKYAP-----PNPDT------------------------------I-DG--------------ATTKVAYESHWP-M--DHA----------------------LGSTSEAGDFQDLIMWGQLSENASRALNAVY-WG--N-------------ANTPMNDG-------------NFLPKLAKA---------------------WPF------------------------------------------
>Pcac|g7399.t1
---------------------------------------------------------------------------------------------------------------------------------------------------------------------------------------------------------------------------------------------------------------------------------------------------------------------------------------------------------------------------------------------------------------------------------------------------MRFDAVWITALAALVAVQAEET-TNSTVKYIDFSSLKKYTRAP-------------------------------------TTQ---SGSQADQTIQVPISTRLDPRATEAPTPAPTLAPT--PAPTPAP-----TPDPGPWTTITIDHDQVKPF--AQPQPVTISE-KAAVKFKPQL----HITNG--CHSYPAVDEAGQTGGGLKIK--GA-PS--A-----G-CKGSG-WGSQVYGRSSW------YQGVWAIMYSWYFPKD-EPS-SGI------G-------HRHDWE--HVVVWIDNPGI--ENPKILAVTPSAHS------------------GYHKYAP-----PNADT------------------------------I-DR--------------MTTKVAYESHWP-M--DHA----------------------LDSTSEAGDFQDLIMWDQLSENASRALNSVN-WG--N-------------ANTPMNDG-------------NFQPKLARA---------------------WPFX-----------------------------------------
>Psoj|406265
------------------------------------------------------------------------------------------------------------------------------------------------------------------------------------------------------------------------------------------------------------------------------------------------------------------------------------------------------------------------------------------------------------------------------------------------------------------------------------------------------------------------------------------------------------------------------PATPAP-----TLPPAPWVPKTIGHDEVVPF--KQPEPVTISE-RAAVKFKPQL----HISNG--CHAYPAVNELGETSGGLKKT--GA-PS--S-----K-CKGSG-WGSQVYGRSTW------YNGVWAIMYSWYFPKD-SPS-SGL------G-------HRHDWE--HVIVWIDNPDM--PEPKILAVTPSAHS------------------GYSAQVP-----PDADK------------------------------V-DG--------------PSVKVNYESKWP-I--NHA----------------------LESTTKGGDYQDLIMWTQMTDAARQALDNTN-FG--S-------------ANVPMNSG-------------NFLGKLGKA---------------------WPF------------------------------------------
>Pcap|9358
------------------------------------------------------------------------------------------------------------------------------------------------------------------------------------------------------------------------------------------------------------------------------------------------------------------------------------------------------------------------------------------------------------------------------------------------------------------------------------------------------------------------------------------------------------MVEVAETPRRSLLVL--VR---AP-----TPAPTPWAEKKIGHDEVVPF--KQPEPVTIAE-KAAIKFKPQL----HISNG--CHAYPAVNIGGQTSGGLKTT--GA-PS--A-----G-CKGSG-WGSQVYGRSTWHNVPSPHNGIWAIMYSWYFPKD-SPS-TGL------G-------HRHDWE--HVIVWIDNPEI--AEPKILAVTPSAHS------------------GYSAQVP-----PDADK------------------------------V-EG--------------TSVKVNYESKWP-I--NHA----------------------LGSTTKGGDYQDLIMWEQLTDAARLALENTD-FG--K-------------ANVPMKDG-------------NFVGKLNKA---------------------WPFD-----------------------------------------
>Pcap|123779
-----------------------------------------------------------------------------------------------------------------------------------------------------------------------------------------------------------------------------------------------------------------------------------------------------------------------------------------------------------------------------------------------------------------------------------------------------------------------------------------------------------------------------------MTDSKNTVTAPEGFQLGGFFGRDGDEIDLIGAIWTSIAVV--TPAPGAP-----TAAPAPWTEKIIDHDAVVPF--KQPEPVTISD-KAAIKFKPQL----HITNG--CHPYPAVNAIGQTSGGLKTS--GA-PS--A-----G-CKGSG-YGSQVYGRSTW------FNGVWAIMYSWYFPKD-SPS-TGL------G-------HRHDWE--HVIVWIDNPEV--PEPKILGVTPSAHS------------------GYSSQVP-----PDADK------------------------------V-DG--------------SSVKVKYLSKWP-I--NHA----------------------LESTGEGGDFQDLIMWTQMTDAAREGLSKTG-WG--K-------------ANVPMVDG-------------NFEAKLGKA---------------------WPFGEKK--------------------------------------
>Ppar|PPTG_08017T0
------------------------------------------------------------------------------------------------------------------------------------------------------------------------------MKVSVLVGIVVACIVTTQAQELQAEESASLDEIQREEQQQQQQQLVSLSASTSEDASGSVSGQIDLFDSTSASASASTSGSWDDAIVGDSASTSASDASATTEESGSSSEAPSVSSSASDTSSVSSDSGDITQESLIDSSESLEASAATSTNVSSDGSDFESNAASAESGSASEASAASSTTSSSTTSSSDDGSGSTASGSGNINQSDLFNSTSGSQDSTAATKTPEPSISVEDSVQLSESFGGPHGTEFSDEAVATSGQTVVSITIRAGKRIDGVALEITAPVATIFNHGGGGGDPKTLTLGPGEYITSMEAHWGKRNGHTRIFYLRFGTNAGNFLEGGSKTDSKATVTAPEGFQLGGFFGRDGDEIDLLGAIWTSIAVV--TPAPGAP-----TPAPTPWVEKKIGHDEVVPF--KQPEPVTIAE-KAAIKFKPQL----HITNG--CHAYPAVNVGGQTSGGLKTT--GA-PS--A-----G-CKGSG-WGSQVYGRSTW------HNGVWAIMYSWYFPKD-SPS-TGL------G-------HRHDWE--HVIVWIDNPEI--AEPKILAVTPSAHS------------------GYSAQVP-----PDANK------------------------------V-DG--------------NSVKVKYLSKWPI---NHA----------------------LESTGEAGDYQDLIMWEQLTDAARLALQNTG-FG---------------KANVPMKDG-------------NFVSKLDKA---------------------WPFKN----------------------------------------
>Pcac|g11932.t1
-------------------------------------------------------------------------------------------------------------------------MRISVLVGVVAACIVTTCIVTTQARELQAEKSSSLDETEQQYQHQHQQQQQASLSASTSDYASNSASSDSGLTDLFGSTSASESASASGSWDGVFVGDSESASASDESATTEESGSSSEASGVSASASDASDITSLSAPGDASSSVSSCSGEIYQGSLADSTSESQEASAATSTSASWDDSELESDAASEESAESGSASEASAASSSSTATSSTASSSGDASGSVASSGNFDQSSLFNSTSGSQDSSATTDSASAEASASSDGSGSSAGTNAPAATKSPEPSISVEDSVQLSESFGGPHGTEFTDEAIATSGQTVGSITIWAGKRVDGIALEITAPVATTFNHGGGGGTPTTLKLGPDEYIMSMEAHWGKRKGRTRIFYLRFGTSVGNSLEGGSMTDSKSTVTAPEGFQLGGFFGRDGDEIDLLGAIWTSIVPI--TPAPGAP-----TPAPTPWVEKIIDHDAVVPF--KQPEPVTIFE-KAAIKFKPQL----HITNG--CHAYPAVNVGGQTSGGLKTK--GA-PS--A-----G-CKGSG-WGSQVYGRSTW------HNGIWAIMYSWYFPKD-SPS-TGL------G-------HRHDWE--HVIVWIDNPEI--AEPKILAVTPSAHS------------------GYSAQAP-----PDANK------------------------------V-DG--------------NSVKVKYLSKWP-I--NHA----------------------LESTGEAGDYQDLIMWEQMTDAARLALENTS-FG--K-------------ANVPMKDG-------------NFVGKLDKA---------------------WPFKNX---------------------------------------
>Pinf|PITG_22668T0
------------------------------------------------------------------------------------------------------------------------------------------------------------------------------------------------------------------------------------------------------------------------------MKLSVLLRVAIVSLATTQARQLEVNKAKLTSLNETQEEQQQTSTSNAGDASDSLLGSTSGSHDLGASMSASGSWDEVLVGDSDFDSASASDESATTEKSGSSSETLIESSSASSAASAPTPAPTPAPTPTSPPISVEDSVQLSKSFGGPHGNEFSDEVAATSGQTVASITIRAGKRVDGVILDITAPVPMTLNHGGGGGNPNTLTLAAGEYITSMEAHWGEKKGHTRIFYLRFETSAGNSVAGGSWTDSKATIKAPEGFQLGGFFGRDGDEIDLLGAIWTSIVPI--TPAPGAP-----TPAPTPWVEKIIDHDAVVPF--KQTEPVTISE-KAAVKFKPQL----HITGG--CHPYPAVNAIGQTSGGLKTS--GA-PS--A-----G-CKGSG-WGSQVYGRSTW------YNGVWAIMYSWYFPKD-SPS-TGL------G-------HRHDWE--HVIVWIDNPEL--AEPKILAVSPSAHG------------------GYSAQVP-----PDANK------------------------------V-EG--------------TSVKVKYLSKWPI---NHA----------------------LESTGEGGDYQDLIMWGQMTDAAREGLSRTG-FG---------------KANVPMNDG-------------NFESKLGRA---------------------WPFK-----------------------------------------
>Ppar|PPTG_08005T0
---------------------------MKFGALLSVAIVSLATAQKLEVDKATSLNETQEQQQQASATGDASASLLDSTSGSHDLSASTSASGSWDDVFVGDSDSASASAPDESGSSSEASVESSSASDSSDPQN---SGDSSGSELSGSDEIDQSSLFGSMSDSGVASADTGASESYDGSSAESEAASGSTDTEESSSSSDTAAASMSDDASGSGSSKMDLSSLLGSASGSQKEDTSNAASGSSVDVFESDSEASASTSTASSSTASSDDTSTSEASGSNEVDQDDSNLESQEASAATSTSESSDDSEAESDAASQESAASEDKGSASTSSSSPSSGSASSVSDQNSLVDSTSGSQDTSTLTSSSGSSTDVNVGDSTPVPTAAPTPAPTPAPTQAPAPTTPPISVEDSVQLSESFGGPHGNEFSDKASATSGQTVASLTIRAGERVDGVILDITAPVAMTFNHGGGGGNPNTLTLGPGEYITSMEAHWGEKKGHTRIFYLRFETSAGNSVAGGSWTDNRATVKAPEGFQLGGFFGRDGDEIDLLGAIWTSIVPI--TPAPGAP-----TPAPTPWVEKIIDHDAVVPF--KQPEPVTISE-KAAIKFKPQL----HITNG--CHAYPAVNAIGETSGGLKTS--GA-PS--A-----G-CKGSG-WGSQVYGRSTW------YNGVWAIMYSWYFPKD-SPS-TGL------G-------HRHDWE--HVIVWIDNPEI--AEPKILAVTPSAHS------------------GYSAQVP-----PDANK------------------------------V-DG--------------TSVKVKYLSKWP-I--NHA----------------------LESTGEGGDYQDLIMWGQMTDAAREALSRTS-FG---------------DANVPMNDG-------------NFEPKLGKA---------------------WPFK-----------------------------------------
>Pcac|g9305.t1
MKLIALLSVAIVSLATAQKLQVDKATSLNETQEQQQQMPVISGDGSGSLLDSTSGSQDLSASTSASGSWGDFFVGDSDSASASDESASSEETSEASVESSSGSESSATTSLSASGDVSGFESSSSGESDLGSLPDTTSESQAASAATSASGSYGGSDADSDAASESSEESDSSSDASASSTTTSLSASASGDASGSVSSGSNKMGLDSLLDSASGSQEEGASKGASGSTDDVFDSDSEAESASSASDDSGSSSETSAASLPASSSGDASGFAASGSGEIDQSKSETQEGSTATSASESSSETESNAALQESAASEDNGSSTTPLSASASGSASSFSDQSSPVYSTSGSQDASDSTSASGSSTDVNVGDSDSASTSEESGSSGSPPTPAPTEAPTPAPAPTTPPISVDDSVQLSESFGGPHGNEFSDERAATSGQTVASITIRAGERVDGVILDITAPVAITLNHGGGGGNPNTLTLGPGEYITSMEAHWGEKKGHTRIFYLRFGTSAGNSVEGGSMTDSKATVTAPDGFQLGGFFGRDGDEIDLLGAIWTSIVPI--TPAPGAP-----TPAPTPWVEKIIDHDAVVPF--KQPEPVTIFE-KAAIKFKPQL----HITNG--CHAYPAVNVGGQTSGGLKTK--GA-PS--A-----G-CKGSG-WGSQVYGRSSW------YNGVWAIMYSWYFPKD-SPS-TGL------G-------HRHDWE--HVIVWIDNPEI--AEPKILAVTPSAHS------------------GYSAQVP-----PDANK------------------------------V-EG--------------TSVKVKYLSKWPI---NHA----------------------LESTGEGGDYQDLIMWGQMTDAAREGLSRTS-FG---------------DANVPMNDG-------------NFESKLGRA---------------------WPFKX----------------------------------------
>Pcac|g9305.t2
----------------------------------------------------------------------------------------------------------------------------------------------------------------------------------------------------------------------------------------------------------------------------------------------------------------------------------------------------------------------------------------------------------------------------------------------------------------------------------------------------MEAHWGEKKGHTRIFYLRFGTSAGNSVEGGSMTDSKATVTAPDGFQLGGFFGRDGDEIDLLGAIWTSIVPI--TPAPGAP-----TPAPTPWVEKIIDHDAVVPF--KQPEPVTIFE-KAAIKFKPQL----HITNG--CHAYPAVNVGGQTSGGLKTK--GA-PS--A-----G-CKGSG-WGSQVYGRSSW------YNGVWAIMYSWYFPKD-SPS-TGL------G-------HRHDWE--HVIVWIDNPEI--AEPKILAVTPSAHS------------------GYSAQVP-----PDANK------------------------------V-EG--------------TSVKVKYLSKWPI---NHA----------------------LESTGEGGDYQDLIMWGQMTDAAREGLSRTS-FG---------------DANVPMNDG-------------NFESKLGRA---------------------WPFKX----------------------------------------
>Psoj|449487
--------------------------------------------------------------------------------------------------------------------------------------------------------------------------------------------------------------------------------------------------------------------------------------------------------------------------------------------------------------------------------------------------------------------------------------------------------------------------------------------------------------------------------------------------------------------------------------------------ASIGHDKVKPF--PQPEPVTISE-KAAVTFKPQL----LITNG--CHSYPAVNEAGETSGGLSPT--GG-TS--A-----K-CGGSA-LGSQVYGRSKW------YNDIWA-MYSWYFPKD-SPS-SGL------G-------TRHGWE--NVIVWIDNPAV--PAPKI---------------------------------------------------------------------------------------------------------------------------------------------------------------------------------------------------------------------------------------------------------------------------------------
>Psoj|477165
------------------------------------------------------------------------------------------------------------------------------------------------------------------------------------------------------------------------------------------------------------------------------------------------------------------------------------------------------------------------------------------------------------------------------------------------------------------------------------------------------------------------------------------------------------------------------------------------------------------------------------------------------------------------------------------------------------------MYSWYFPKD-SPS-SGL------G-------HRHDWE--HVIVWIDNPNL--ENPKILAVSPSAHS------------------GYSKYAP-----PNADT------------------------------L-DG--------------THVKVNYESQWPV---NHA----------------------TDVTTKGGDFQDLIMWSQMSENARRALNSVG-WG---------------KANTPFNDG-------------NFEPKLGKA---------------------WPF------------------------------------------
>Pcap|108039
----------------------------------------------------------------------------------------------------------------------------------------------------------------------------------------------------------------------------------------------------------------------------------------------------------------------------------------------------------------------------------------------------------------------------------------------------------------------------------------------------------------------------------------------------------------------------------------------------MDHDQVQPF--KQPDPVTVSE-KAAVKFKPQI----HITNG--CHPYPAVTWWGETSGGLKTK--GA-PS--A-----G-CKGSG-WGSQVYGRSTW------VKGVWAIMYSWYFPKD-SPS-TGL------G-------HRHDWE--HVIVWIDNPDI--ENPKILAVTPSAHS------------------GYSKQVP-----PSADC------------------------------V-DG--------------TSVKVKYESKWP-I--NHA----------------------LESTTEGGETQDLIMWNQLSENALRAMNSVT-WG--D-------------ANCPFCDG-------------NFQAKLDKA---------------------WPF------------------------------------------
>Ppar|PPTG_19331T0
----------------------------------------------------------------------------------------------------------------------------------------------------------------------------------------------------------------------------------------------------------------------------------------------------------------------------------------------------------------------------------------------------------------------------------------MKTSTVLFAAFAAVAAIQAETTNSTVKYIDYSSLKKFTRAPATKETNSTVKYIDYSSLKKFTRAPATKKTSTAGSNEQQQQEQNQQQQQSSLSGSHEQQEEIETPAPTHVPIPTRPDPRQTEAPTPAPTPAPTPAPTPAP-----TPDPGPWVAKWIDHDQVKPF--PQPEPVTISE-KAAVKFKPQI----HITNG--CHPYPAVNEAGETSGGLKTK--GA-PS--A-----K-CKGSG-WGSQVYGRSTW------VQGIWAIMYSWYFPKD-SPS-SGL------G-------HRHDWE--HVIVWIDNPDV--ENPKILAVTPSAHD------------------GYSKQVP-----PNADC------------------------------V-DG--------------TSVKVKYESHWPI---NHA----------------------LESTSEGGDFQDLIMWDQLSEDARRAMNGVG-WG---------------KANTPFNDG-------------NFKPKLEKA---------------------WPFKK----------------------------------------
>Pcap|107869
-------------------------------------------------------------------------------------------------------------------------MKTGFFLFAA----------------------------------------------------------------------------------------------------------------------------------------------------------------------------------------------------------------------------------------------------------------------------------------------------CAALVAVQAQEA-----------------------TNSTVKYIDYSSLKKFTRAPRTKAPPT----------KETTIQQSSLSGSQEQQQEQIETPAPTRVPAPTRPNPRATKAPTPAPTPAPTPAPTPAPT--PAPTPAP-----TPDPGPWEAKWIDHDQVKPF--AQPEPVTISE-KAAVKYKPQI----HIVNG--CHPYPAVNEAGETSGGLKTK--GA-PS--A-----G-CKGSG-WGSQVYGRSTW------VRGVWAIMYSWYFPKD-SPS-SGL------G-------HRHDWE--HVIVWIDNPDI--ENPKILAVTPSAHS------------------GYSKQVP-----PKADC------------------------------V-DG--------------TSVKVKYESKWP-V--NHA----------------------LDSTSEGGDFQDLIMWDQLSENARRAMNGVG-WG--K-------------ANTPFNDG-------------NFLPKLDKA---------------------WPF------------------------------------------
>Pcac|g7398.t1
------------------------------------------------------------------------------------------------------------------------------------------------------------------------------------------------------------------------------------------------------------------------------------------------------------------------------------------------------------------------------------------------------------------------------------------------------------------------------------------------------------------MMLFVALAAVAAVQAESSTNTTVKYIDYTSLKKFTRARSAKQSSTAGSHEQQQQQQQQESSTAGSHEQQQQQQQESSMTGSQEQQEEIETPPFAQPEPVTISE-KAAVKFKPQL----HVTNG--CHPYPAVNEAGETGAGLKTK--GA-PS--------AKCKGSG-WGSQVYGRSTW------VQGVWAIMYSWYFPKD-SPS-SGL------G-------HRHDWE--HVIVWIDNPSV--ENPKILAVTPSAHD------------------GYSKEVP-----PKADC------------------------------V-DG--------------TSVKVNYESQWPV---NHA----------------------LGSTSKGGDFQDLIMWDQLSENARRAMNGVG-WG---------------KANTPFNDG-------------NFKPKLEKA---------------------WPFKX----------------------------------------
>Pinf|PITG_10839T0
------------------------------------------------------------------------------------------------------------------------------------------------------------------------------------------------------------------------------------------------------------------------------------------------------------------------------------------------------------------------------------------------------------------------------------------------------------------------------------------------------------------------------------------------------------------------------------------------------------------------------------------------------------------------------------------------------------------MYSWYFPKD-SPS-SGL------G-------HRHDWE--HVIVWIDNPGI--ESPKILAVTPSAHD------------------GYSKQVP-----PKSDC------------------------------V-DG--------------TSVKVNYESTWPV---NHA----------------------LESTSKGGDFQDLIMWDQLSENARRAMNGVG-WG---------------KANTPFNDG-------------NFKSKLKKA---------------------WPFAK----------------------------------------
