# Supplementary material for: Bioinformatic characterisation of the effector repertoire of the strawberry pathogen Phytophthora cactorum
Source: PLoS One. 2018 Oct 2;13(10):e0202305. doi: 10.1371/journal.pone.0202305 (PMC6168125; doi:10.1371/journal.pone.0202305)
Supplement: S2 Data — Hmm model for identification of the Crinkler LFLAK. (HMM) [file pone.0202305.s004.hmm]

HMMER3/b [3.0 | March 2010]
NAME  Pinf_Pram_Psoj_Pcap_LFLAK
LENG  55
ALPH  amino
RF    no
CS    no
MAP   yes
DATE  Wed Feb 17 15:29:45 2016
NSEQ  335
EFFN  7.726326
CKSUM 2139082571
STATS LOCAL MSV       -8.2753  0.71906
STATS LOCAL VITERBI   -8.7723  0.71906
STATS LOCAL FORWARD   -3.9872  0.71906
HMM          A        C        D        E        F        G        H        I        K        L        M        N        P        Q        R        S        T        V        W        Y   
            m->m     m->i     m->d     i->m     i->i     d->m     d->d
  COMPO   2.34392  3.85777  2.85540  2.70299  3.17937  3.04771  4.09818  2.79208  2.34779  2.23720  3.64822  3.35057  3.76306  3.21822  3.28777  2.89494  3.02753  2.31449  5.32172  3.91365
          2.68618  4.42225  2.77519  2.73123  3.46354  2.40513  3.72494  3.29354  2.67741  2.69355  4.24690  2.90347  2.73739  3.18146  2.89801  2.37887  2.77519  2.98518  4.58477  3.61503
          0.09905  5.72270  2.39651  0.61958  0.77255  0.00000        *
      1   3.33302  4.91055  4.47617  2.91802  3.99891  4.37040  4.63595  3.21138  3.01176  2.16640  0.77808  4.21896  4.10362  4.06619  4.00483  3.64418  3.56298  3.02062  5.50379  4.30260      1 - -
          2.68618  4.42225  2.77519  2.73123  3.46354  2.40513  3.72494  3.29354  2.67741  2.69355  4.24690  2.90347  2.73739  3.18146  2.89801  2.37887  2.77519  2.98518  4.58477  3.61503
          0.12810  5.62900  2.14868  0.61958  0.77255  0.39470  1.12050
      2   2.70102  4.64347  4.66673  3.95715  3.73847  4.12070  4.71793  2.68860  3.31391  2.25707  2.38717  4.50071  4.75845  4.42020  4.32387  3.59744  3.17845  0.90167  4.81443  4.08290      2 - -
          2.68618  4.42225  2.77519  2.73123  3.46354  2.40513  3.72494  3.29354  2.67741  2.69355  4.24690  2.90347  2.73739  3.18146  2.89801  2.37887  2.77519  2.98518  4.58477  3.61503
          0.00862  5.59067  5.32907  0.61958  0.77255  0.88058  0.53536
      3   3.01276  5.57835  3.47183  2.18241  4.55979  3.88804  4.16109  4.33711  1.33067  2.53808  4.20858  3.20207  4.36128  3.12476  2.93051  2.58173  2.38270  3.21618  5.07356  3.89393      3 - -
          2.68618  4.42225  2.77519  2.73123  3.46354  2.40513  3.72494  3.29354  2.67741  2.69355  4.24690  2.90347  2.73739  3.18146  2.89801  2.37887  2.77519  2.98518  4.58477  3.61503
          0.00962  5.60659  5.13344  0.61958  0.77255  0.91783  0.50980
      4   3.25636  5.04120  5.70443  5.11255  3.49979  4.96999  5.33936  2.32058  4.92501  0.65166  3.93136  5.13463  4.77339  5.03295  4.93905  4.17224  3.95008  1.70602  5.75397  4.60691      4 - -
          2.68633  4.42248  2.77542  2.73138  3.46361  2.40536  3.72517  3.29348  2.67751  2.69191  4.24713  2.90360  2.73763  3.18169  2.89824  2.37860  2.77519  2.98534  4.58500  3.61526
          0.21862  1.85825  3.20821  0.68472  0.70164  0.44993  1.01521
      5   2.47023  4.53303  3.75679  3.01364  1.32715  3.64567  4.48516  2.93935  3.52319  2.92914  4.06507  3.11242  4.19015  2.92476  3.37264  3.15968  3.07158  2.64404  4.55948  2.83611      7 - -
          2.68618  4.42225  2.77519  2.73123  3.46354  2.40513  3.72494  3.29354  2.67741  2.69355  4.24690  2.90347  2.73739  3.18146  2.89801  2.37887  2.77519  2.98518  4.58477  3.61503
          0.00523  5.65087  6.37322  0.61958  0.77255  0.82409  0.57738
      6   3.33093  0.55162  4.06128  2.95263  4.61532  3.74081  4.88565  4.04100  3.93444  3.74547  4.63915  3.28904  4.84335  4.22214  4.27531  3.69427  3.82986  3.76527  6.05466  2.79123      8 - -
          2.68618  4.42225  2.77519  2.73123  3.46354  2.40513  3.72494  3.29354  2.67741  2.69355  4.24690  2.90347  2.73739  3.18146  2.89801  2.37887  2.77519  2.98518  4.58477  3.61503
          0.00523  5.65087  6.37322  0.61958  0.77255  0.60147  0.79409
      7   1.00977  4.45371  4.65827  3.97978  3.89687  2.81021  4.66973  3.01173  3.96913  2.84164  3.26988  4.31821  4.74453  3.24124  3.66790  3.24119  3.36292  1.84651  4.77795  4.20245      9 - -
          2.68618  4.42225  2.77519  2.73123  3.46354  2.40513  3.72494  3.29354  2.67741  2.69355  4.24690  2.90347  2.73739  3.18146  2.89801  2.37887  2.77519  2.98518  4.58477  3.61503
          0.00509  5.67885  6.40120  0.61958  0.77255  0.46507  0.98911
      8   3.32204  3.40103  4.73332  4.75583  2.86654  4.57447  4.91746  1.30340  4.54356  2.16920  3.67039  4.38242  4.61259  4.67644  4.55248  3.88911  3.62156  1.17721  5.40573  4.22861     10 - -
          2.68618  4.42225  2.77519  2.73123  3.46354  2.40513  3.72494  3.29354  2.67741  2.69355  4.24690  2.90347  2.73739  3.18146  2.89801  2.37887  2.77519  2.98518  4.58477  3.61503
          0.01103  5.70886  4.87321  0.61958  0.77255  0.56255  0.84340
      9   2.70291  4.71264  4.20902  4.32945  3.40400  4.36893  4.80201  2.62073  4.36416  2.61747  3.83113  4.59572  3.54153  4.51857  4.41593  3.78055  3.11168  0.73504  5.33387  3.03643     11 - -
          2.68629  4.42236  2.77497  2.73134  3.46298  2.40487  3.72506  3.29365  2.67752  2.69366  4.24701  2.90358  2.73751  3.18107  2.89781  2.37898  2.77531  2.98529  4.58488  3.61514
          0.10624  3.02673  2.95049  0.98080  0.47002  0.53938  0.87493
     10   3.64468  6.10822  3.19288  2.64960  4.76363  0.55898  4.58021  4.94603  3.44488  4.45312  5.24448  2.76680  4.70910  3.71583  3.54731  3.05628  3.74998  4.52368  6.61635  5.18245     15 - -
          2.68618  4.42225  2.77519  2.73123  3.46354  2.40513  3.72494  3.29354  2.67741  2.69355  4.24690  2.90347  2.73739  3.18146  2.89801  2.37887  2.77519  2.98518  4.58477  3.61503
          0.00719  5.65716  5.60606  0.61958  0.77255  0.74152  0.64700
     11   2.37617  5.62924  2.54324  1.66662  4.93861  2.88406  4.06854  3.15649  2.79256  3.63791  3.90391  3.35237  4.38903  2.59328  3.35681  3.18852  3.32845  1.83263  6.08390  4.69555     16 - -
          2.68642  4.42249  2.77544  2.73116  3.46378  2.40497  3.72519  3.29378  2.67765  2.69379  4.24714  2.90371  2.73670  3.18171  2.89825  2.37793  2.77515  2.98543  4.58501  3.61527
          0.59570  2.41768  1.02250  1.17734  0.36831  0.54387  0.86869
     12   1.49981  5.27062  3.36148  2.44944  4.52899  3.39520  4.01726  3.73230  2.73470  3.53818  3.99356  3.33172  2.96243  2.97147  2.83937  2.53293  2.70606  2.37185  5.75932  4.40796     22 - -
          2.68625  4.42232  2.77527  2.73096  3.46312  2.40520  3.72502  3.29361  2.67748  2.69362  4.24697  2.90354  2.73712  3.18154  2.89780  2.37894  2.77527  2.98526  4.58484  3.61510
          0.08165  2.57841  5.98679  0.67238  0.71435  0.14673  1.99164
     13   2.66747  5.66572  3.30259  2.48525  3.78337  0.99836  3.32108  4.43897  2.89863  3.40764  4.71565  3.51026  4.42102  3.23118  2.59354  3.12231  3.24021  3.89804  6.11939  4.73023     25 - -
          2.68618  4.42225  2.77519  2.73123  3.46354  2.40513  3.72494  3.29354  2.67741  2.69355  4.24690  2.90347  2.73739  3.18146  2.89801  2.37887  2.77519  2.98518  4.58477  3.61503
          0.00491  5.71525  6.43760  0.61958  0.77255  0.52797  0.89111
     14   2.84859  5.22670  3.01502  2.72506  3.57901  2.53218  4.20839  4.49591  2.95140  3.79762  4.74499  2.80960  4.16891  3.21169  2.86700  1.18371  2.36493  4.07875  4.99896  4.74546     26 - -
          2.68618  4.42225  2.77519  2.73123  3.46354  2.40513  3.72494  3.29354  2.67741  2.69355  4.24690  2.90347  2.73739  3.18146  2.89801  2.37887  2.77519  2.98518  4.58477  3.61503
          0.00884  5.71525  5.20151  0.61958  0.77255  0.50877  0.91939
     15   1.45304  3.88355  4.80487  3.41796  3.88885  3.21683  4.72759  2.78377  4.09307  2.35327  3.90134  4.41327  3.28156  4.30859  4.26482  2.63532  3.13198  1.47183  5.39834  4.20762     27 - -
          2.68618  4.42225  2.77519  2.73123  3.46354  2.40513  3.72494  3.29354  2.67741  2.69355  4.24690  2.90347  2.73739  3.18146  2.89801  2.37887  2.77519  2.98518  4.58477  3.61503
          0.04176  5.71341  3.28089  0.61958  0.77255  0.50212  0.92950
     16   3.43512  4.81356  5.35336  4.75570  0.65470  3.86346  4.93964  2.40424  4.55585  2.55421  3.90289  4.75843  4.96888  4.69286  4.58314  3.16720  3.67359  2.54910  5.42281  4.21215     28 - -
          2.68618  4.42225  2.77519  2.73123  3.46354  2.40513  3.72494  3.29354  2.67741  2.69355  4.24690  2.90347  2.73739  3.18146  2.89801  2.37887  2.77519  2.98518  4.58477  3.61503
          0.00508  5.68081  6.40315  0.61958  0.77255  0.69951  0.68682
     17   2.92972  5.65107  2.89168  2.27977  4.15821  3.03023  3.85593  3.80374  2.94377  3.54261  4.10257  3.24540  2.11644  3.13946  3.43074  1.72248  2.19647  3.22075  6.10300  4.36566     29 - -
          2.68574  4.42244  2.77538  2.73142  3.46236  2.40531  3.72429  3.29373  2.67759  2.69373  4.24708  2.90365  2.73693  3.18165  2.89783  2.37905  2.77538  2.98537  4.58495  3.61448
          0.08514  2.52626  6.40315  1.01981  0.44733  0.69951  0.68682
     18   4.20273  5.42797  6.26138  5.76888  4.74729  5.72801  6.36066  2.26892  5.64219  2.83401  4.52337  5.88826  5.98117  4.07688  5.76713  5.13603  4.16911  0.30995  6.73395  5.53086     33 - -
          2.68618  4.42225  2.77519  2.73123  3.46354  2.40513  3.72494  3.29354  2.67741  2.69355  4.24690  2.90347  2.73739  3.18146  2.89801  2.37887  2.77519  2.98518  4.58477  3.61503
          0.00507  5.68359  6.40593  0.61958  0.77255  0.40933  1.09093
     19   2.98035  5.75396  1.32753  1.84126  5.10000  3.76721  4.20114  4.23162  2.15043  4.05964  4.79440  3.08376  4.13703  2.82481  2.68037  3.08842  3.08587  3.49858  6.18602  4.77443     34 - -
          2.68618  4.42225  2.77519  2.73123  3.46354  2.40513  3.72494  3.29354  2.67741  2.69355  4.24690  2.90347  2.73739  3.18146  2.89801  2.37887  2.77519  2.98518  4.58477  3.61503
          0.00487  5.72341  6.44575  0.61958  0.77255  0.51647  0.90788
     20   3.64305  5.15869  5.90137  5.34273  4.41328  5.21458  5.66639  0.64689  5.18347  2.59686  3.34345  5.37820  5.53099  5.35553  5.23805  3.75341  3.28262  1.55389  6.12013  4.92730     35 - -
          2.68618  4.42225  2.77519  2.73123  3.46354  2.40513  3.72494  3.29354  2.67741  2.69355  4.24690  2.90347  2.73739  3.18146  2.89801  2.37887  2.77519  2.98518  4.58477  3.61503
          0.00487  5.72341  6.44575  0.61958  0.77255  0.51647  0.90788
     21   2.79544  5.75218  1.25480  2.15747  5.09776  3.28135  3.95540  4.58412  2.49629  3.90930  4.16468  2.83942  3.01895  3.16429  3.32848  2.66083  3.19117  4.14310  6.18454  3.51988     36 - -
          2.68618  4.42225  2.77519  2.73123  3.46354  2.40513  3.72494  3.29354  2.67741  2.69355  4.24690  2.90347  2.73739  3.18146  2.89801  2.37887  2.77519  2.98518  4.58477  3.61503
          0.00487  5.72341  6.44575  0.61958  0.77255  0.51647  0.90788
     22   2.31644  5.75040  2.17792  1.45957  4.37794  2.93854  4.00890  4.50422  2.68485  3.13686  4.49162  2.99284  4.05096  3.08576  3.25350  2.63406  2.47824  4.07847  6.18317  4.77229     37 - -
          2.68620  4.42227  2.77521  2.73125  3.46356  2.40514  3.72496  3.29331  2.67742  2.69357  4.24691  2.90348  2.73741  3.18148  2.89785  2.37888  2.77521  2.98520  4.58479  3.61505
          0.02692  3.68982  6.44575  0.33058  1.26764  0.46703  0.98581
     23   2.89714  3.99033  2.08454  2.78867  5.06197  2.32934  3.56053  3.63785  2.83416  3.93530  4.77175  2.20880  3.65415  3.31076  3.35351  1.75819  2.56556  3.99834  4.42452  4.76351     39 - -
          2.68618  4.42225  2.77519  2.73123  3.46354  2.40513  3.72494  3.29354  2.67741  2.69355  4.24690  2.90347  2.73739  3.18146  2.89801  2.37887  2.77519  2.98518  4.58477  3.61503
          0.00484  5.72876  6.45110  0.61958  0.77255  0.48576  0.95510
     24   1.94140  5.75207  2.68514  2.03247  5.09634  2.99738  3.48880  4.33726  2.01153  3.52398  3.87628  3.26534  4.41083  2.43439  2.96466  3.20597  3.07633  2.47990  6.18523  4.77476     40 - -
          2.68618  4.42225  2.77519  2.73123  3.46354  2.40513  3.72494  3.29354  2.67741  2.69355  4.24690  2.90347  2.73739  3.18146  2.89801  2.37887  2.77519  2.98518  4.58477  3.61503
          0.00484  5.72876  6.45110  0.61958  0.77255  0.48576  0.95510
     25   3.24551  5.20399  2.46688  2.84692  4.47820  4.02711  4.21636  4.44839  2.21530  2.79532  3.39755  3.14677  3.35832  3.05896  2.84638  1.69526  1.91690  3.75749  5.21812  4.48856     41 - -
          2.68644  4.42251  2.77546  2.73149  3.46212  2.40539  3.72521  3.29380  2.67690  2.69303  4.24716  2.90373  2.73766  3.18172  2.89827  2.37856  2.77546  2.98544  4.57989  3.61529
          0.09508  2.73810  3.64947  1.45486  0.26583  0.48576  0.95510
     26   2.98668  5.26206  6.01413  5.49494  4.61391  4.22299  5.93390  2.45524  5.36315  2.62727  4.47051  5.54098  5.67656  5.56546  5.45265  4.71043  3.92918  0.37834  6.39578  5.19175     47 - -
          2.68618  4.42225  2.77519  2.73123  3.46354  2.40513  3.72494  3.29354  2.67741  2.69355  4.24690  2.90347  2.73739  3.18146  2.89801  2.37887  2.77519  2.98518  4.58477  3.61503
          0.00496  5.70403  6.42637  0.61958  0.77255  0.61920  0.77301
     27   2.28802  5.65953  2.37640  2.63164  4.97114  1.86272  2.91599  4.43418  2.95996  3.11534  4.70913  3.40711  4.41244  3.27114  2.97744  2.14700  3.16335  3.14399  3.49952  3.49931     48 - -
          2.68618  4.42225  2.77519  2.73123  3.46354  2.40513  3.72494  3.29354  2.67741  2.69355  4.24690  2.90347  2.73739  3.18146  2.89801  2.37887  2.77519  2.98518  4.58477  3.61503
          0.01047  5.70403  4.94939  0.61958  0.77255  0.41054  1.08854
     28   1.99101  5.74509  1.65359  2.27194  4.36438  3.04041  2.42145  3.99512  2.37633  3.82695  4.78640  3.16545  4.40842  3.14567  3.31977  3.07544  3.10349  3.41447  6.17926  4.17154     49 - -
          2.68618  4.42225  2.77519  2.73123  3.46354  2.40513  3.72494  3.29354  2.67741  2.69355  4.24690  2.90347  2.73739  3.18146  2.89801  2.37887  2.77519  2.98518  4.58477  3.61503
          0.00487  5.72341  6.44575  0.61958  0.77255  0.51647  0.90788
     29   3.60460  5.81131  6.52165  5.92874  3.50421  5.87346  6.17922  3.34913  5.76735  0.25267  3.34772  6.05669  5.97822  5.65619  5.70269  4.85259  4.77170  3.08883  6.25940  5.27181     50 - -
          2.68618  4.42225  2.77519  2.73123  3.46354  2.40513  3.72494  3.29354  2.67741  2.69355  4.24690  2.90347  2.73739  3.18146  2.89801  2.37887  2.77519  2.98518  4.58477  3.61503
          0.00486  5.72465  6.44700  0.61958  0.77255  0.51647  0.90788
     30   3.43873  5.82953  3.75158  3.16367  5.17694  4.20141  4.32829  4.24738  0.66871  3.71030  4.53455  3.59930  4.58301  2.31816  2.91728  3.07613  3.46865  3.62477  6.23476  4.89173     51 - -
          2.68618  4.42225  2.77519  2.73123  3.46354  2.40513  3.72494  3.29354  2.67741  2.69355  4.24690  2.90347  2.73739  3.18146  2.89801  2.37887  2.77519  2.98518  4.58477  3.61503
          0.00486  5.72465  6.44700  0.61958  0.77255  0.51647  0.90788
     31   3.24153  5.75168  1.94645  1.86942  5.09664  3.88220  4.20223  4.09161  1.27639  3.90156  4.65168  3.06987  4.40870  3.17456  3.00413  3.20389  2.91694  3.35234  6.18436  4.44221     52 - -
          2.68618  4.42225  2.77519  2.73123  3.46354  2.40513  3.72494  3.29354  2.67741  2.69355  4.24690  2.90347  2.73739  3.18146  2.89801  2.37887  2.77519  2.98518  4.58477  3.61503
          0.00486  5.72465  6.44700  0.61958  0.77255  0.51647  0.90788
     32   0.98366  5.39442  3.71330  2.68143  4.61467  4.11289  4.32166  3.91015  2.03629  3.55204  3.64763  3.66409  4.30129  3.48867  3.45949  3.09101  3.18802  2.48727  5.91121  4.59293     53 - -
          2.68618  4.42225  2.77519  2.73123  3.46354  2.40513  3.72494  3.29354  2.67741  2.69355  4.24690  2.90347  2.73739  3.18146  2.89801  2.37887  2.77519  2.98518  4.58477  3.61503
          0.00486  5.72465  6.44700  0.61958  0.77255  0.51647  0.90788
     33   4.38636  5.56240  6.54956  6.10803  4.99079  6.07557  6.93353  0.36124  6.07706  2.85150  4.69331  6.26192  6.27528  6.34291  6.25046  5.53570  2.77847  2.06304  7.18376  5.95788     54 - -
          2.68618  4.42225  2.77519  2.73123  3.46354  2.40513  3.72494  3.29354  2.67741  2.69355  4.24690  2.90347  2.73739  3.18146  2.89801  2.37887  2.77519  2.98518  4.58477  3.61503
          0.00486  5.72465  6.44700  0.61958  0.77255  0.51647  0.90788
     34   2.49142  3.15328  3.73170  3.11535  4.09315  3.77687  4.17898  3.34790  0.93587  3.13084  4.44455  3.61505  4.50762  2.78004  3.28099  3.28673  3.26720  3.16243  5.88747  4.57509     55 - -
          2.68618  4.42225  2.77519  2.73123  3.46354  2.40513  3.72494  3.29354  2.67741  2.69355  4.24690  2.90347  2.73739  3.18146  2.89801  2.37887  2.77519  2.98518  4.58477  3.61503
          0.00486  5.72465  6.44700  0.61958  0.77255  0.51647  0.90788
     35   1.71631  5.75428  2.87975  1.73465  5.10045  3.18308  3.96049  4.58721  1.85595  4.06003  4.79467  2.69087  4.28609  2.98557  3.01983  2.96596  2.90723  3.56344  6.18630  4.77466     56 - -
          2.68618  4.42225  2.77519  2.73123  3.46354  2.40513  3.72494  3.29354  2.67741  2.69355  4.24690  2.90347  2.73739  3.18146  2.89801  2.37887  2.77519  2.98518  4.58477  3.61503
          0.01579  5.72465  4.39014  0.61958  0.77255  0.51647  0.90788
     36   2.10477  5.74314  3.16184  1.37119  5.08725  4.00902  3.78528  3.63995  1.56951  3.80642  4.78408  3.37460  4.40248  2.88575  3.13968  3.12876  3.20264  4.13327  6.17635  3.98321     57 - -
          2.68618  4.42225  2.77519  2.73123  3.46354  2.40513  3.72494  3.29354  2.67741  2.69355  4.24690  2.90347  2.73739  3.18146  2.89801  2.37887  2.77519  2.98518  4.58477  3.61503
          0.03834  5.71378  3.37227  0.61958  0.77255  0.57571  0.82623
     37   3.03365  4.89948  3.20444  2.53749  5.03414  3.99393  3.73829  3.65818  1.36326  3.42550  4.01470  1.80215  3.93135  3.01439  3.41215  2.53245  3.41682  3.60629  6.13946  3.33409     58 - -
          2.68618  4.42225  2.77519  2.73123  3.46354  2.40513  3.72494  3.29354  2.67741  2.69355  4.24690  2.90347  2.73739  3.18146  2.89801  2.37887  2.77519  2.98518  4.58477  3.61503
          0.08515  5.68053  2.54835  0.61958  0.77255  0.73452  0.65342
     38   2.27119  5.67776  2.75429  2.47415  5.02189  3.57394  4.05220  4.50720  2.14254  3.86016  4.16486  3.31450  1.50784  3.00800  2.84530  2.68021  2.84913  3.66913  6.11100  4.70062     59 - -
          2.68618  4.42225  2.77519  2.73123  3.46354  2.40513  3.72494  3.29354  2.67741  2.69355  4.24690  2.90347  2.73739  3.18146  2.89801  2.37887  2.77519  2.98518  4.58477  3.61503
          0.00840  5.60088  5.36720  0.61958  0.77255  1.02152  0.44636
     39   2.33600  4.67722  2.00158  2.54317  3.84842  2.80025  3.37930  3.60335  2.65051  3.62010  4.54445  2.06310  4.14243  3.22076  3.39121  2.67936  2.99629  3.04002  4.66203  3.31278     60 - -
          2.68618  4.42225  2.77519  2.73123  3.46354  2.40513  3.72494  3.29354  2.67741  2.69355  4.24690  2.90347  2.73739  3.18146  2.89801  2.37887  2.77519  2.98518  4.58477  3.61503
          0.41817  5.59801  1.08459  0.61958  0.77255  1.01376  0.45076
     40   2.77250  5.44879  2.06572  2.32141  4.78488  3.26120  3.92478  3.50516  1.97998  3.17548  4.49182  3.20774  4.13005  2.64241  2.96705  2.60677  2.20445  3.18907  5.88688  4.30098     61 - -
          2.68620  4.42235  2.77518  2.73120  3.46364  2.40523  3.72505  3.29352  2.67751  2.69360  4.24700  2.90314  2.73720  3.18157  2.89811  2.37878  2.77512  2.98522  4.58487  3.61513
          0.25600  2.13062  2.23402  0.61307  0.78020  0.12898  2.11193
     41   3.12073  4.45656  4.81227  4.43614  2.77687  3.90010  4.75241  1.73118  3.17685  1.34965  3.24566  4.52044  4.79655  3.89103  3.38818  2.98577  2.24218  2.81662  5.31499  3.84700     64 - -
          2.68618  4.42225  2.77519  2.73123  3.46354  2.40513  3.72494  3.29354  2.67741  2.69355  4.24690  2.90347  2.73739  3.18146  2.89801  2.37887  2.77519  2.98518  4.58477  3.61503
          0.00518  5.66147  6.38381  0.61958  0.77255  0.81331  0.58589
     42   3.17878  5.07408  3.96975  3.23526  3.53215  3.24479  3.80107  1.95836  1.62568  3.11872  3.87110  3.50925  4.15771  3.63348  3.08194  3.24548  2.45143  2.11386  5.64073  3.40827     65 - -
          2.68618  4.42225  2.77519  2.73123  3.46354  2.40513  3.72494  3.29354  2.67741  2.69355  4.24690  2.90347  2.73739  3.18146  2.89801  2.37887  2.77519  2.98518  4.58477  3.61503
          0.11828  5.66147  2.22490  0.61958  0.77255  0.75934  0.63106
     43   2.17301  5.16419  2.20608  2.52899  4.99113  3.12104  3.72100  4.16803  2.15616  3.73914  4.69005  2.91137  4.11892  2.77458  3.20074  2.68884  2.21524  3.94183  3.39486  3.04851     66 - -
          2.68618  4.42225  2.77519  2.73123  3.46354  2.40513  3.72494  3.29354  2.67741  2.69355  4.24690  2.90347  2.73739  3.18146  2.89801  2.37887  2.77519  2.98518  4.58477  3.61503
          0.01101  5.55594  4.94981  0.61958  0.77255  0.39540  1.11906
     44   2.79808  1.41050  4.20307  3.74456  2.52851  3.91647  4.23906  2.50338  4.11161  2.65390  3.80990  4.59407  4.82635  4.51938  4.41127  3.51758  3.22969  1.56342  4.80569  3.74555     67 - -
          2.68618  4.42225  2.77519  2.73123  3.46354  2.40513  3.72494  3.29354  2.67741  2.69355  4.24690  2.90347  2.73739  3.18146  2.89801  2.37887  2.77519  2.98518  4.58477  3.61503
          0.00507  5.68227  6.40462  0.61958  0.77255  0.65865  0.72888
     45   2.53098  5.73267  1.44464  1.76139  4.65961  3.32287  4.10368  4.33255  2.80062  4.03803  4.77331  2.81903  2.58017  3.23548  2.95756  2.96677  3.29791  4.12341  6.16521  4.26224     68 - -
          2.68618  4.42225  2.77519  2.73123  3.46354  2.40513  3.72494  3.29354  2.67741  2.69355  4.24690  2.90347  2.73739  3.18146  2.89801  2.37887  2.77519  2.98518  4.58477  3.61503
          0.01593  5.69003  4.38835  0.61958  0.77255  0.59932  0.79670
     46   0.93632  5.24409  3.80353  3.10562  4.43137  3.52379  4.35472  3.81927  3.17975  2.60749  4.19283  3.51984  2.67240  3.42745  3.09438  3.14998  2.96202  3.25138  4.82032  4.49596     69 - -
          2.68614  4.42230  2.77525  2.73128  3.46359  2.40518  3.72500  3.29325  2.67746  2.69360  4.24695  2.90352  2.73721  3.18151  2.89806  2.37892  2.77525  2.98513  4.58354  3.61508
          0.07094  2.70548  6.41224  0.17948  1.80611  0.37517  1.16211
     47   2.51065  5.18695  1.61613  2.50189  5.10327  3.17199  3.50594  4.48845  2.06777  3.70545  4.23834  3.04089  3.80504  2.61003  2.58346  2.48687  3.30462  4.14832  6.18911  3.86149     71 - -
          2.68618  4.42225  2.77519  2.73123  3.46354  2.40513  3.72494  3.29354  2.67741  2.69355  4.24690  2.90347  2.73739  3.18146  2.89801  2.37887  2.77519  2.98518  4.58477  3.61503
          0.00484  5.73000  6.45234  0.61958  0.77255  0.48576  0.95510
     48   3.02265  5.75597  2.02466  2.18470  3.90741  2.88376  4.11055  4.31939  1.92238  2.92016  4.30841  2.52583  3.80977  2.74731  2.36604  3.11844  3.03261  3.96479  6.18829  4.53632     72 - -
          2.68618  4.42225  2.77519  2.73123  3.46354  2.40513  3.72494  3.29354  2.67741  2.69355  4.24690  2.90347  2.73739  3.18146  2.89801  2.37887  2.77519  2.98518  4.58477  3.61503
          0.00484  5.73000  6.45234  0.61958  0.77255  0.48576  0.95510
     49   4.48986  6.27724  7.15133  6.56931  4.17256  6.66186  6.90513  3.41969  6.45589  0.27815  2.15725  6.88960  6.44327  6.07482  6.27610  6.13398  5.33736  3.18028  6.57571  5.75666     73 - -
          2.68618  4.42225  2.77519  2.73123  3.46354  2.40513  3.72494  3.29354  2.67741  2.69355  4.24690  2.90347  2.73739  3.18146  2.89801  2.37887  2.77519  2.98518  4.58477  3.61503
          0.00484  5.73000  6.45234  0.61958  0.77255  0.48576  0.95510
     50   3.25085  5.76008  3.11702  2.35811  5.10599  4.02354  3.83785  4.59114  2.24663  3.32478  4.80089  3.29967  4.41694  1.08610  2.52047  3.21311  2.60204  3.81975  6.19139  4.78193     74 - -
          2.68618  4.42225  2.77519  2.73123  3.46354  2.40513  3.72494  3.29354  2.67741  2.69355  4.24690  2.90347  2.73739  3.18146  2.89801  2.37887  2.77519  2.98518  4.58477  3.61503
          0.00484  5.73000  6.45234  0.61958  0.77255  0.48576  0.95510
     51   4.89994  6.07790  6.85344  6.27019  3.92816  6.30032  4.99872  2.71867  6.12134  0.21482  3.89020  6.47164  6.24636  5.88992  6.00683  5.71109  5.09075  3.23236  6.39333  5.41420     75 - -
          2.68618  4.42225  2.77519  2.73123  3.46354  2.40513  3.72494  3.29354  2.67741  2.69355  4.24690  2.90347  2.73739  3.18146  2.89801  2.37887  2.77519  2.98518  4.58477  3.61503
          0.00484  5.73000  6.45234  0.61958  0.77255  0.48576  0.95510
     52   5.64103  6.57280  6.52010  6.46815  0.39906  6.13838  3.93929  5.25848  6.23375  4.43799  5.78476  5.68394  6.39560  5.86556  6.01190  4.13602  5.83598  3.79174  4.85811  1.52412     76 - -
          2.68618  4.42225  2.77519  2.73123  3.46354  2.40513  3.72494  3.29354  2.67741  2.69355  4.24690  2.90347  2.73739  3.18146  2.89801  2.37887  2.77519  2.98518  4.58477  3.61503
          0.00484  5.73000  6.45234  0.61958  0.77255  0.48576  0.95510
     53   3.59229  4.98281  5.37748  4.77986  3.95894  4.75019  5.08285  2.95024  4.00085  0.45412  3.91108  4.85805  3.51490  4.40808  4.61469  4.06706  3.69150  2.57879  5.59743  4.44232     77 - -
          2.68618  4.42225  2.77519  2.73123  3.46354  2.40513  3.72494  3.29354  2.67741  2.69355  4.24690  2.90347  2.73739  3.18146  2.89801  2.37887  2.77519  2.98518  4.58477  3.61503
          0.00484  5.73000  6.45234  0.61958  0.77255  0.48576  0.95510
     54   0.17794  5.41525  5.94632  5.94236  6.30905  3.84702  6.44582  5.79140  5.84720  5.51135  6.24479  5.15547  5.10520  5.90248  5.79670  3.57082  2.84198  4.52334  7.65692  6.66413     78 - -
          2.68618  4.42225  2.77519  2.73123  3.46354  2.40513  3.72494  3.29354  2.67741  2.69355  4.24690  2.90347  2.73739  3.18146  2.89801  2.37887  2.77519  2.98518  4.58477  3.61503
          0.00484  5.73000  6.45234  0.61958  0.77255  0.48576  0.95510
     55   3.85427  6.49603  5.02226  3.94025  6.10428  4.95706  4.71393  5.36074  0.47384  4.68439  4.93620  4.44046  5.26150  3.45192  1.62870  4.35278  4.12955  5.04081  5.26988  5.55110     79 - -
          2.68618  4.42225  2.77519  2.73123  3.46354  2.40513  3.72494  3.29354  2.67741  2.69355  4.24690  2.90347  2.73739  3.18146  2.89801  2.37887  2.77519  2.98518  4.58477  3.61503
          0.00326  5.72842        *  0.61958  0.77255  0.00000        *
//
