# Supplementary material for: Bioinformatic characterisation of the effector repertoire of the strawberry pathogen Phytophthora cactorum
Source: PLoS One. 2018 Oct 2;13(10):e0202305. doi: 10.1371/journal.pone.0202305 (PMC6168125; doi:10.1371/journal.pone.0202305)
Supplement: S3 Data — Hmm model for the Crinkler DWL domain. (HMM) [file pone.0202305.s005.hmm]

HMMER3/b [3.0 | March 2010]
NAME  Pinf_Pram_Psoj_Pcap_DWL
LENG  58
ALPH  amino
RF    no
CS    no
MAP   yes
DATE  Wed Feb 17 15:29:46 2016
NSEQ  336
EFFN  18.387817
CKSUM 1519469555
STATS LOCAL MSV       -8.2656  0.71898
STATS LOCAL VITERBI   -9.3074  0.71898
STATS LOCAL FORWARD   -3.2466  0.71898
HMM          A        C        D        E        F        G        H        I        K        L        M        N        P        Q        R        S        T        V        W        Y   
            m->m     m->i     m->d     i->m     i->i     d->m     d->d
  COMPO   2.72043  5.04202  2.64675  2.49068  3.64137  2.81260  3.47428  3.15717  2.62364  2.26603  3.76622  3.22087  2.93378  3.16821  3.17270  2.83704  3.01369  2.37904  3.77522  4.24071
          2.68618  4.42225  2.77519  2.73123  3.46354  2.40513  3.72494  3.29354  2.67741  2.69355  4.24690  2.90347  2.73739  3.18146  2.89801  2.37887  2.77519  2.98518  4.58477  3.61503
          0.00471  6.52438  5.73458  0.61958  0.77255  0.00000        *
      1   6.81787  7.68263  7.47544  7.50727  3.76000  6.92067  5.94401  6.56296  7.19782  5.58779  7.02950  6.80830  7.31751  6.99395  5.39233  6.68669  7.07523  6.54229  0.06299  4.27418      1 - -
          2.68618  4.42225  2.77519  2.73123  3.46354  2.40513  3.72494  3.29354  2.67741  2.69355  4.24690  2.90347  2.73739  3.18146  2.89801  2.37887  2.77519  2.98518  4.58477  3.61503
          0.00219  6.52186  7.24421  0.61958  0.77255  0.51787  0.90581
      2   6.06463  7.13090  8.05276  7.45622  4.57320  7.64183  7.77611  4.20101  7.36379  0.13453  3.33480  7.86413  7.26978  4.42342  7.12488  7.14964  6.21841  3.20277  7.32860  6.54653      2 - -
          2.68621  4.42228  2.77522  2.73126  3.46356  2.40515  3.72497  3.29357  2.67743  2.69317  4.24692  2.90349  2.73742  3.18149  2.89803  2.37889  2.77522  2.98521  4.58479  3.61506
          0.01665  4.14704  7.25869  0.26941  1.44322  0.51787  0.90581
      3   3.22175  6.30996  2.66721  2.68510  5.65632  4.22054  4.75655  5.14319  2.18543  4.61579  4.20317  2.85930  2.60501  3.49057  2.63261  1.66940  1.58896  4.11089  6.74188  4.94954      4 - -
          2.68618  4.42225  2.77519  2.73123  3.46354  2.40513  3.72494  3.29354  2.67741  2.69355  4.24690  2.90347  2.73739  3.18146  2.89801  2.37887  2.77519  2.98518  4.58477  3.61503
          0.02838  6.53634  3.62928  0.61958  0.77255  0.46620  0.98721
      4   2.03635  6.29022  2.14388  1.66592  5.07389  2.63979  3.78630  5.12215  2.97981  3.53122  4.76957  3.46121  4.94544  3.34363  3.64965  1.81815  2.82872  4.28242  4.72057  3.78785      5 - -
          2.68618  4.42225  2.77519  2.73123  3.46354  2.40513  3.72494  3.29354  2.67741  2.69355  4.24690  2.90347  2.73739  3.18146  2.89801  2.37887  2.77519  2.98518  4.58477  3.61503
          0.02488  6.51272  3.76860  0.61958  0.77255  0.77733  0.61551
      5   1.89635  4.62298  1.72630  2.36310  5.61770  4.53491  4.72194  5.10384  2.20538  3.09722  4.33473  2.30015  4.92839  3.39988  2.79217  3.08596  2.44053  3.54128  6.70495  5.29385      6 - -
          2.68622  4.42230  2.77524  2.73128  3.46358  2.40517  3.72499  3.29359  2.67745  2.69359  4.24694  2.90351  2.73744  3.18151  2.89770  2.37891  2.77524  2.98468  4.58481  3.61508
          0.42669  3.60810  1.13871  0.19348  1.73778  0.27026  1.44046
      6   3.14383  6.00873  1.19622  2.65604  5.33851  2.23140  3.15920  3.38236  3.24426  3.77182  4.01268  3.68790  4.70772  3.49260  3.64653  2.11890  2.53703  4.39113  6.45067  4.66904      8 - -
          2.68618  4.42225  2.77519  2.73123  3.46354  2.40513  3.72494  3.29354  2.67741  2.69355  4.24690  2.90347  2.73739  3.18146  2.89801  2.37887  2.77519  2.98518  4.58477  3.61503
          0.04638  6.17599  3.14098  0.61958  0.77255  1.84794  0.17145
      7   1.48016  6.02320  2.62555  1.80741  3.75231  4.10939  3.11343  4.85154  3.21319  4.01048  5.06428  3.09954  2.43582  3.17584  2.54357  3.18120  3.74746  3.10728  6.45684  4.39537      9 - -
          2.68635  4.42242  2.77536  2.72968  3.46192  2.40529  3.72511  3.29371  2.67757  2.69372  4.24706  2.90363  2.73756  3.18163  2.89817  2.37903  2.77536  2.98535  4.58494  3.61520
          0.08007  3.09994  3.44519  1.01253  0.45146  1.30048  0.31801
      8   1.33344  5.75245  1.39158  2.85012  4.98213  3.16695  4.15984  3.06557  3.43546  3.44762  3.38728  3.65971  4.80965  3.78338  3.70602  3.46520  3.31326  2.81867  6.26113  4.93294     13 - -
          2.68618  4.42225  2.77519  2.73123  3.46354  2.40513  3.72494  3.29354  2.67741  2.69355  4.24690  2.90347  2.73739  3.18146  2.89801  2.37887  2.77519  2.98518  4.58477  3.61503
          0.00299  6.20989  6.93223  0.61958  0.77255  1.34040  0.30346
      9   1.49980  5.50080  3.44425  2.98467  4.65725  2.97347  4.83312  2.81885  3.23172  2.40544  3.55934  4.00325  4.47217  3.83340  4.17670  3.18457  3.24558  1.40101  6.06606  4.80901     14 - -
          2.68618  4.42225  2.77519  2.73123  3.46354  2.40513  3.72494  3.29354  2.67741  2.69355  4.24690  2.90347  2.73739  3.18146  2.89801  2.37887  2.77519  2.98518  4.58477  3.61503
          0.00281  6.27245  6.99480  0.61958  0.77255  1.74018  0.19296
     10   2.47982  6.04754  2.89308  2.36011  4.83749  4.39899  4.58952  3.20587  1.85468  2.17960  4.59616  3.60963  4.79169  2.31729  3.15864  3.43230  3.13249  1.87327  6.49898  5.10726     15 - -
          2.68618  4.42225  2.77519  2.73123  3.46354  2.40513  3.72494  3.29354  2.67741  2.69355  4.24690  2.90347  2.73739  3.18146  2.89801  2.37887  2.77519  2.98518  4.58477  3.61503
          0.00508  6.28228  5.74541  0.61958  0.77255  0.13429  2.07413
     11   2.13978  5.48599  1.85385  1.92890  5.64962  3.42910  4.23892  3.32700  1.84421  4.60919  3.69524  3.91490  4.50366  2.95359  2.63525  3.02086  2.60706  4.29866  6.73545  5.32382     16 - -
          2.68618  4.42225  2.77519  2.73123  3.46354  2.40513  3.72494  3.29354  2.67741  2.69355  4.24690  2.90347  2.73739  3.18146  2.89801  2.37887  2.77519  2.98518  4.58477  3.61503
          0.00849  6.52829  4.96359  0.61958  0.77255  0.61482  0.77814
     12   3.61443  5.30589  5.91182  5.29546  3.19445  4.73443  5.43876  2.78111  5.07702  0.86819  2.28971  5.27164  5.17625  4.70644  5.07993  4.08231  3.77708  1.44801  5.92804  4.30166     17 - -
          2.68528  4.42354  2.77370  2.73253  3.46483  2.40559  3.72624  3.29395  2.67792  2.69145  4.24819  2.90340  2.73712  3.18276  2.89795  2.37882  2.77437  2.98500  4.58606  3.61632
          0.19786  2.31609  2.51510  1.89392  0.16309  0.51345  0.91237
     13   2.89496  6.23640  2.04587  2.16177  5.57976  4.28850  4.17926  4.22250  1.66868  2.43316  3.29247  3.60310  4.89763  2.95308  2.24348  3.30957  2.97185  3.13299  4.83171  5.26018     27 - -
          2.68618  4.42225  2.77519  2.73123  3.46354  2.40513  3.72494  3.29354  2.67741  2.69355  4.24690  2.90347  2.73739  3.18146  2.89801  2.37887  2.77519  2.98518  4.58477  3.61503
          0.01675  6.44804  4.19788  0.61958  0.77255  1.17365  0.36996
     14   2.93769  6.23536  2.68632  1.71364  5.58182  3.11072  4.31917  5.06877  1.67186  3.41457  5.27566  2.25434  3.83566  2.86282  2.76014  2.58160  3.04348  3.64414  6.66722  5.25543     28 - -
          2.68618  4.42225  2.77519  2.73123  3.46354  2.40513  3.72494  3.29354  2.67741  2.69355  4.24690  2.90347  2.73739  3.18146  2.89801  2.37887  2.77519  2.98518  4.58477  3.61503
          0.01021  6.43761  4.76078  0.61958  0.77255  1.01943  0.44754
     15   3.62615  6.23005  2.82384  3.17810  4.60093  0.74010  3.13843  5.05276  2.73587  3.13541  4.26487  2.65206  4.89972  3.71380  3.25247  3.35948  3.96221  4.61808  6.66557  5.25762     29 - -
          2.68618  4.42225  2.77519  2.73123  3.46354  2.40513  3.72494  3.29354  2.67741  2.69355  4.24690  2.90347  2.73739  3.18146  2.89801  2.37887  2.77519  2.98518  4.58477  3.61503
          0.00236  6.44679  7.16914  0.61958  0.77255  1.16665  0.37311
     16   3.52466  5.45560  3.51576  1.27392  4.82466  1.98701  4.48015  4.62724  2.40313  3.65392  3.97657  3.27753  4.90461  3.62415  2.59877  2.89538  3.49318  2.22342  4.58813  5.25427     30 - -
          2.68645  4.42249  2.77512  2.73119  3.46336  2.40526  3.72376  3.29257  2.67771  2.69321  4.24740  2.90408  2.73831  3.18237  2.89785  2.37832  2.77523  2.98520  4.58568  3.61336
          0.33079  1.32595  4.12922  0.67244  0.71429  1.01255  0.45144
     17   2.88440  6.21271  1.87944  3.01972  4.65389  4.15001  3.38194  1.88971  2.22459  3.55732  4.54149  3.35345  3.94589  3.25397  2.72763  2.74169  3.19262  2.42742  6.65288  3.52082     34 - -
          2.68618  4.42225  2.77519  2.73123  3.46354  2.40513  3.72494  3.29354  2.67741  2.69355  4.24690  2.90347  2.73739  3.18146  2.89801  2.37887  2.77519  2.98518  4.58477  3.61503
          0.02210  6.44836  3.89828  0.61958  0.77255  1.10496  0.40230
     18   3.16686  5.19147  2.43191  3.72836  4.98739  3.59447  2.31917  3.44808  3.71316  3.76099  4.36140  4.22229  1.40112  4.05182  3.90014  2.88731  1.60455  2.95888  6.32762  5.03122     35 - -
          2.68618  4.42225  2.77519  2.73123  3.46354  2.40513  3.72494  3.29354  2.67741  2.69355  4.24690  2.90347  2.73739  3.18146  2.89801  2.37887  2.77519  2.98518  4.58477  3.61503
          0.01030  6.43648  4.75111  0.61958  0.77255  1.24266  0.34054
     19   2.34947  6.23115  2.19479  2.18066  4.79169  3.01436  4.67761  5.06445  2.92443  4.03207  5.27146  3.19428  2.80023  1.96611  3.00696  2.29364  2.19659  3.97028  6.66304  5.25129     36 - -
          2.68618  4.42225  2.77519  2.73123  3.46354  2.40513  3.72494  3.29354  2.67741  2.69355  4.24690  2.90347  2.73739  3.18146  2.89801  2.37887  2.77519  2.98518  4.58477  3.61503
          0.00239  6.43217  7.15451  0.61958  0.77255  1.33125  0.30672
     20   2.47688  6.15142  2.21499  2.31591  3.60315  1.41236  4.54232  4.00756  3.21825  2.78915  4.02018  3.57407  4.90363  2.95990  3.22828  2.68635  3.81539  3.74579  4.39803  3.38235     37 - -
          2.68618  4.42225  2.77519  2.73123  3.46354  2.40513  3.72494  3.29354  2.67741  2.69355  4.24690  2.90347  2.73739  3.18146  2.89801  2.37887  2.77519  2.98518  4.58477  3.61503
          0.00757  6.43217  5.12755  0.61958  0.77255  1.09045  0.40957
     21   3.86627  4.04399  4.90395  5.22830  1.66498  5.03720  5.37155  1.40317  3.84470  1.85856  2.90400  5.20443  5.40074  5.13823  5.01277  3.95673  3.56583  1.88053  5.86102  3.09595     38 - -
          2.68605  4.42248  2.77496  2.73037  3.46318  2.40535  3.72517  3.29259  2.67763  2.69377  4.24644  2.90369  2.73762  3.18169  2.89823  2.37909  2.77490  2.98541  4.58500  3.61526
          0.19010  2.02393  3.19452  0.05331  2.95826  0.60923  0.78475
     22   3.10005  6.24436  3.02772  1.73690  5.59045  4.15775  4.08800  3.84458  1.33811  3.26936  3.63960  3.13488  4.66842  2.25635  3.07336  2.94162  3.02721  4.17176  6.67644  3.79266     40 - -
          2.68418  4.42471  2.77424  2.72882  3.46540  2.40550  3.72407  3.29385  2.67929  2.69108  4.24525  2.90502  2.73957  3.18092  2.89949  2.37974  2.77339  2.98437  4.58784  3.61718
          0.72606  1.16051  1.59523  1.70530  0.20055  0.64568  0.74298
     23   3.08093  6.11497  2.64591  1.79749  5.46097  4.37558  3.91445  3.27129  1.75063  2.24195  3.91050  2.65552  3.20808  2.76716  2.67662  3.08206  3.38201  4.50611  6.54709  5.13558     53 - -
          2.68618  4.42225  2.77519  2.73123  3.46354  2.40513  3.72494  3.29354  2.67741  2.69355  4.24690  2.90347  2.73739  3.18146  2.89801  2.37887  2.77519  2.98518  4.58477  3.61503
          0.08726  6.27474  2.50497  0.61958  0.77255  1.25191  0.33681
     24   3.16345  6.04640  3.48463  1.76357  5.37080  3.78276  3.78118  2.51350  2.26919  1.43266  5.09254  3.84391  2.60374  2.86109  3.39881  3.43690  3.81745  3.64851  6.49164  5.09352     54 - -
          2.68618  4.42225  2.77519  2.73123  3.46354  2.40513  3.72494  3.29354  2.67741  2.69355  4.24690  2.90347  2.73739  3.18146  2.89801  2.37887  2.77519  2.98518  4.58477  3.61503
          0.00288  6.24739  6.96974  0.61958  0.77255  1.92385  0.15788
     25   3.14801  5.61091  2.75946  2.27888  4.79552  2.89208  4.73729  2.65356  3.15946  1.61813  1.91360  3.93162  4.90181  3.23147  3.86093  2.87322  3.63623  3.12741  5.16864  3.30936     55 - -
          2.68618  4.42225  2.77519  2.73123  3.46354  2.40513  3.72494  3.29354  2.67741  2.69355  4.24690  2.90347  2.73739  3.18146  2.89801  2.37887  2.77519  2.98518  4.58477  3.61503
          0.00287  6.24901  6.97136  0.61958  0.77255  1.11336  0.39817
     26   2.58367  6.02887  3.07094  3.03778  3.61378  3.70116  3.75034  3.21549  2.70367  2.17594  3.41787  2.19004  4.55320  2.22710  2.49522  3.15288  3.23041  2.84771  4.29575  3.42331     56 - -
          2.68618  4.42225  2.77519  2.73123  3.46354  2.40513  3.72494  3.29354  2.67741  2.69355  4.24690  2.90347  2.73739  3.18146  2.89801  2.37887  2.77519  2.98518  4.58477  3.61503
          0.00266  6.32713  7.04948  0.61958  0.77255  1.74039  0.19292
     27   1.77323  6.11035  3.12553  2.57168  5.43755  1.89675  4.61279  4.21927  2.65980  3.05625  2.97511  3.74405  2.02756  3.71513  3.57320  2.45623  3.39149  4.06047  6.55387  4.21633     57 - -
          2.68618  4.42225  2.77519  2.73123  3.46354  2.40513  3.72494  3.29354  2.67741  2.69355  4.24690  2.90347  2.73739  3.18146  2.89801  2.37887  2.77519  2.98518  4.58477  3.61503
          0.00266  6.32713  7.04948  0.61958  0.77255  1.49505  0.25391
     28   2.62595  6.16536  2.31368  1.79601  5.51178  2.71144  3.49704  4.22458  2.47731  3.57120  4.95726  2.71842  4.01303  3.10815  2.47100  2.18809  2.52710  4.55672  5.34061  5.18547     58 - -
          2.68618  4.42225  2.77519  2.73123  3.46354  2.40513  3.72494  3.29354  2.67741  2.69355  4.24690  2.90347  2.73739  3.18146  2.89801  2.37887  2.77519  2.98518  4.58477  3.61503
          0.02959  6.34309  3.59729  0.61958  0.77255  1.69038  0.20389
     29   1.80598  3.62661  2.63951  2.14337  5.33092  4.27267  4.62683  4.14197  2.26675  2.47366  3.38683  3.11977  4.82640  3.42322  3.45900  2.90858  2.80922  3.33696  2.82453  3.56536     59 - -
          2.68618  4.42225  2.77519  2.73123  3.46354  2.40513  3.72494  3.29354  2.67741  2.69355  4.24690  2.90347  2.73739  3.18146  2.89801  2.37887  2.77519  2.98518  4.58477  3.61503
          0.00269  6.31619  7.03854  0.61958  0.77255  0.20775  1.67352
     30   3.65340  6.28587  3.31447  2.33766  4.12419  3.69497  3.92700  3.79832  1.86135  2.75154  5.32723  3.77860  2.34454  3.03964  2.43122  2.56654  2.16286  3.67466  3.05238  4.33400     60 - -
          2.68618  4.42225  2.77519  2.73123  3.46354  2.40513  3.72494  3.29354  2.67741  2.69355  4.24690  2.90347  2.73739  3.18146  2.89801  2.37887  2.77519  2.98518  4.58477  3.61503
          0.00220  6.51614  7.23849  0.61958  0.77255  0.74404  0.64472
     31   3.58641  5.30873  4.25157  3.19775  3.82099  5.08706  5.41739  1.91344  4.16628  0.91857  1.84335  5.22923  3.56848  4.23209  5.04394  4.39568  4.08066  3.05749  4.16942  4.33809     61 - -
          2.68618  4.42225  2.77519  2.73123  3.46354  2.40513  3.72494  3.29354  2.67741  2.69355  4.24690  2.90347  2.73739  3.18146  2.89801  2.37887  2.77519  2.98518  4.58477  3.61503
          0.00220  6.51614  7.23849  0.61958  0.77255  0.58468  0.81483
     32   2.74749  6.30079  1.59951  2.45311  4.22383  3.71928  4.74738  5.13401  2.37924  3.65281  5.14656  2.09508  4.48938  2.47467  2.33425  2.33545  3.48144  4.33462  5.45896  4.83090     62 - -
          2.68618  4.42225  2.77519  2.73123  3.46354  2.40513  3.72494  3.29354  2.67741  2.69355  4.24690  2.90347  2.73739  3.18146  2.89801  2.37887  2.77519  2.98518  4.58477  3.61503
          0.00784  6.52438  5.05984  0.61958  0.77255  0.65838  0.72917
     33   3.46799  4.80405  1.98191  2.43942  4.06532  4.55710  3.20197  4.86617  2.26003  2.81363  4.35594  2.82103  1.69427  3.29588  2.72179  3.13603  2.89791  3.51251  6.72556  5.00235     63 - -
          2.68588  4.42274  2.77569  2.73173  3.46403  2.40562  3.72544  3.29354  2.67750  2.69383  4.24739  2.90396  2.73759  3.18196  2.89850  2.37915  2.77569  2.98113  4.57978  3.61341
          0.50119  1.32857  2.04534  0.02568  3.67497  0.71796  0.66894
     34   2.33196  3.72695  4.07154  3.41406  3.66519  1.87865  5.12373  3.67680  3.09065  2.13311  2.91558  4.51629  5.21404  3.97513  3.87146  3.18854  2.43781  2.05009  2.75642  3.71709     65 - -
          2.68618  4.42225  2.77519  2.73123  3.46354  2.40513  3.72494  3.29354  2.67741  2.69355  4.24690  2.90347  2.73739  3.18146  2.89801  2.37887  2.77519  2.98518  4.58477  3.61503
          0.00252  6.38106  7.10340  0.61958  0.77255  1.55650  0.23683
     35   3.32981  3.77659  2.62777  3.66957  3.18202  3.91346  5.10197  3.83239  3.85122  0.62578  4.19050  4.67608  5.19846  4.54484  3.74431  3.18949  3.01410  3.62566  4.77078  4.75359     66 - -
          2.68618  4.42225  2.77519  2.73123  3.46354  2.40513  3.72494  3.29354  2.67741  2.69355  4.24690  2.90347  2.73739  3.18146  2.89801  2.37887  2.77519  2.98518  4.58477  3.61503
          0.00648  6.38106  5.34693  0.61958  0.77255  1.39269  0.28556
     36   2.86465  6.18135  2.76049  2.18188  3.16462  3.40360  4.64859  3.17184  2.28246  3.37766  4.64660  3.44660  4.02690  3.17635  2.65408  1.76719  3.13640  4.22445  2.73531  3.30886     67 - -
          2.68704  4.42106  2.77594  2.73300  3.46372  2.40617  3.72671  3.28715  2.67537  2.69387  4.24866  2.89760  2.73910  3.18323  2.89787  2.38022  2.77571  2.98490  4.58227  3.61547
          0.67113  0.99339  2.13242  1.05604  0.42745  0.57890  0.82216
     37   2.08055  4.27038  2.32980  2.25856  5.51284  2.38358  4.62266  4.99795  2.66071  3.11366  3.98657  3.43514  2.72877  3.71939  2.63811  2.32383  2.47439  3.46351  6.60242  5.19220     74 - -
          2.68618  4.42225  2.77519  2.73123  3.46354  2.40513  3.72494  3.29354  2.67741  2.69355  4.24690  2.90347  2.73739  3.18146  2.89801  2.37887  2.77519  2.98518  4.58477  3.61503
          0.00258  6.35579  7.07814  0.61958  0.77255  1.35826  0.29720
     38   2.85056  6.18586  2.16597  1.81686  4.10875  2.79847  4.32339  4.49566  1.74317  3.19786  5.22647  2.24897  4.84198  3.54031  3.42290  3.12128  2.63865  3.77453  3.86219  5.20737     75 - -
          2.68618  4.42225  2.77519  2.73123  3.46354  2.40513  3.72494  3.29354  2.67741  2.69355  4.24690  2.90347  2.73739  3.18146  2.89801  2.37887  2.77519  2.98518  4.58477  3.61503
          0.02446  6.37452  3.79598  0.61958  0.77255  1.45340  0.26628
     39   2.62904  3.83532  1.94761  2.65733  5.49442  3.28734  2.21988  3.78245  2.88546  2.65111  5.20007  2.23065  4.83573  3.31542  3.63907  2.94690  3.74629  3.72140  6.59479  2.21579     76 - -
          2.68618  4.42225  2.77519  2.73123  3.46354  2.40513  3.72494  3.29354  2.67741  2.69355  4.24690  2.90347  2.73739  3.18146  2.89801  2.37887  2.77519  2.98518  4.58477  3.61503
          0.12640  6.36032  2.14547  0.61958  0.77255  1.63247  0.21747
     40   3.80499  4.14997  3.55546  5.16376  0.82115  4.98224  5.31303  3.37371  4.94910  1.67262  3.28584  5.14732  5.33593  5.06959  4.95181  4.29601  4.03636  2.00746  5.78606  4.08700     77 - -
          2.68618  4.42225  2.77519  2.73123  3.46354  2.40513  3.72494  3.29354  2.67741  2.69355  4.24690  2.90347  2.73739  3.18146  2.89801  2.37887  2.77519  2.98518  4.58477  3.61503
          0.00291  6.23682  6.95917  0.61958  0.77255  1.89966  0.16207
     41   2.66719  6.03658  3.85443  2.56831  5.35852  0.88218  3.91640  3.71881  2.77445  3.66970  5.08342  3.68520  2.48195  3.32582  3.68070  3.29863  3.24227  3.91460  6.48336  5.08687     78 - -
          2.68657  4.42358  2.77622  2.73067  3.45961  2.40581  3.72628  3.29487  2.67770  2.69451  4.24313  2.90377  2.73665  3.18168  2.89878  2.37891  2.77569  2.98155  4.58184  3.61636
          0.89442  0.75068  2.12772  0.68421  0.70217  0.43348  1.04483
     42   3.34174  5.67070  2.01751  1.96111  5.51343  2.48500  4.17770  2.97501  2.22410  4.47290  5.20739  2.65549  2.63655  3.21661  3.10942  2.15781  3.22669  3.91746  6.59898  5.18725     81 - -
          2.68634  4.42241  2.77418  2.73067  3.46370  2.40529  3.72417  3.29370  2.67757  2.69371  4.24706  2.90322  2.73756  3.18163  2.89817  2.37903  2.77536  2.98535  4.58493  3.61520
          0.06890  2.91392  4.39689  0.68194  0.70448  0.73386  0.65403
     43   2.96845  6.19179  2.32431  2.34551  4.57127  2.96617  4.67845  2.96832  2.97995  2.59883  2.09767  1.88324  4.88323  2.97401  3.32107  3.10912  2.75484  4.05981  6.63209  4.73466     84 - -
          2.68618  4.42225  2.77519  2.73123  3.46354  2.40513  3.72494  3.29354  2.67741  2.69355  4.24690  2.90347  2.73739  3.18146  2.89801  2.37887  2.77519  2.98518  4.58477  3.61503
          0.00242  6.42106  7.14341  0.61958  0.77255  0.49660  0.93801
     44   3.19666  3.64974  2.25844  2.34298  1.63023  3.20470  4.75565  3.51246  2.77488  2.45183  5.22827  3.56714  2.48880  3.64619  3.12141  3.12801  3.12127  3.64372  6.63501  4.96115     85 - -
          2.68618  4.42225  2.77519  2.73123  3.46354  2.40513  3.72494  3.29354  2.67741  2.69355  4.24690  2.90347  2.73739  3.18146  2.89801  2.37887  2.77519  2.98518  4.58477  3.61503
          0.00225  6.49384  7.21619  0.61958  0.77255  0.72709  0.66032
     45   1.99242  6.28541  2.83139  1.94794  4.44984  3.79356  4.73327  5.11787  2.61906  3.47204  5.32586  4.01346  2.18720  1.92814  2.73916  2.63601  3.05643  3.28912  6.71760  5.30615     86 - -
          2.68618  4.42225  2.77519  2.73123  3.46354  2.40513  3.72494  3.29354  2.67741  2.69355  4.24690  2.90347  2.73739  3.18146  2.89801  2.37887  2.77519  2.98518  4.58477  3.61503
          0.00222  6.50551  7.22786  0.61958  0.77255  0.84379  0.56225
     46   2.73200  6.26495  3.18644  2.63316  5.60159  3.09212  4.06832  3.75840  2.52116  2.87093  4.22733  4.02213  1.07446  3.41424  2.72381  3.25013  3.52476  3.07206  6.70271  5.29689     87 - -
          2.68632  4.42239  2.77533  2.73137  3.46367  2.40526  3.72508  3.29250  2.67754  2.69259  4.24703  2.90360  2.73723  3.18160  2.89814  2.37900  2.77533  2.98532  4.58490  3.61517
          0.11970  2.58651  3.28252  0.08357  2.52355  0.31331  1.31313
     47   2.31552  6.26781  2.89300  2.44147  3.35226  1.98772  4.73557  3.21591  2.28434  3.72419  4.35383  3.40776  3.50974  2.93513  3.69971  2.21539  2.80461  2.52002  6.70419  5.29697     89 - -
          2.68618  4.42225  2.77519  2.73123  3.46354  2.40513  3.72494  3.29354  2.67741  2.69355  4.24690  2.90347  2.73739  3.18146  2.89801  2.37887  2.77519  2.98518  4.58477  3.61503
          0.00658  6.50258  5.28659  0.61958  0.77255  0.74066  0.64779
     48   3.13800  6.28346  2.18801  1.39918  3.55050  3.96283  4.73325  4.61982  2.65405  3.54109  3.83776  3.23299  2.87411  3.29545  2.93817  2.50476  2.29884  3.45329  6.71606  4.86409     90 - -
          2.68618  4.42225  2.77519  2.73123  3.46354  2.40513  3.72494  3.29354  2.67741  2.69355  4.24690  2.90347  2.73739  3.18146  2.89801  2.37887  2.77519  2.98518  4.58477  3.61503
          0.00223  6.50492  7.22727  0.61958  0.77255  0.76359  0.62734
     49   3.09231  4.19081  2.17546  2.20897  5.63532  1.32201  4.73601  5.12211  2.12789  4.43168  4.33781  3.01068  4.94256  3.75408  2.46428  2.50596  3.67942  4.68035  6.72108  5.30943     91 - -
          2.68658  4.42348  2.77374  2.73198  3.46477  2.40403  3.72618  3.29477  2.67776  2.69391  4.24354  2.90263  2.73753  3.18269  2.89625  2.37965  2.77429  2.98592  4.58600  3.61507
          0.23075  1.58308  7.23158  1.15820  0.37695  0.32599  1.27945
     50   3.11874  4.42992  2.85650  2.32053  3.34760  4.12859  2.96815  4.34941  3.34204  3.96928  5.33611  3.05144  2.38084  1.36267  3.99293  2.73355  2.77466  2.84702  6.73051  4.36043     97 - -
          2.68618  4.42225  2.77519  2.73123  3.46354  2.40513  3.72494  3.29354  2.67741  2.69355  4.24690  2.90347  2.73739  3.18146  2.89801  2.37887  2.77519  2.98518  4.58477  3.61503
          0.00215  6.53883  7.26117  0.61958  0.77255  0.48576  0.95510
     51   5.05184  6.23734  7.19976  6.72950  3.70794  6.69160  7.40234  0.80126  6.67310  2.99544  5.29852  6.86264  6.88896  4.68853  6.80285  6.12422  4.93079  0.83360  7.66819  6.46906     98 - -
          2.68618  4.42225  2.77519  2.73123  3.46354  2.40513  3.72494  3.29354  2.67741  2.69355  4.24690  2.90347  2.73739  3.18146  2.89801  2.37887  2.77519  2.98518  4.58477  3.61503
          0.00215  6.53883  7.26117  0.61958  0.77255  0.48576  0.95510
     52   5.35232  8.26560  3.65667  3.66754  7.45893  5.25642  0.19386  7.12677  5.22301  6.50658  7.50526  2.73184  5.99399  3.73696  5.96450  5.11810  5.69269  6.61335  8.62969  6.92533     99 - -
          2.68618  4.42225  2.77519  2.73123  3.46354  2.40513  3.72494  3.29354  2.67741  2.69355  4.24690  2.90347  2.73739  3.18146  2.89801  2.37887  2.77519  2.98518  4.58477  3.61503
          0.00215  6.53883  7.26117  0.61958  0.77255  0.48576  0.95510
     53   5.25693  6.38659  7.46999  7.06808  5.77699  7.12073  8.20353  2.36378  7.10939  2.82882  4.64997  7.29607  7.21839  7.38296  7.33367  6.64360  5.51939  0.20481  8.21391  7.00594    100 - -
          2.68618  4.42225  2.77519  2.73123  3.46354  2.40513  3.72494  3.29354  2.67741  2.69355  4.24690  2.90347  2.73739  3.18146  2.89801  2.37887  2.77519  2.98518  4.58477  3.61503
          0.00215  6.53883  7.26117  0.61958  0.77255  0.48576  0.95510
     54   6.08353  7.13561  8.10484  7.53474  4.93082  7.73111  7.92727  3.44728  7.47269  0.09351  4.62131  7.97855  7.33009  6.95278  7.23155  7.28177  6.24699  3.58006  7.40684  6.63638    101 - -
          2.68618  4.42225  2.77519  2.73123  3.46354  2.40513  3.72494  3.29354  2.67741  2.69355  4.24690  2.90347  2.73739  3.18146  2.89801  2.37887  2.77519  2.98518  4.58477  3.61503
          0.00215  6.53883  7.26117  0.61958  0.77255  0.48576  0.95510
     55   3.74632  6.26905  7.29606  6.87754  5.83516  6.80950  7.80610  2.89832  6.86994  3.93462  4.51475  7.02385  7.02992  7.18509  7.07460  5.09673  5.36772  0.14374  8.06782  6.79610    102 - -
          2.68618  4.42225  2.77519  2.73123  3.46354  2.40513  3.72494  3.29354  2.67741  2.69355  4.24690  2.90347  2.73739  3.18146  2.89801  2.37887  2.77519  2.98518  4.58477  3.61503
          0.00683  6.53883  5.22945  0.61958  0.77255  0.48576  0.95510
     56   2.85141  6.23605  3.45106  2.68272  5.55080  4.58670  4.77718  4.30006  1.91515  3.94319  3.65036  4.06689  3.79181  3.15463  3.11863  3.33561  3.51436  0.88366  6.68730  5.29543    103 - -
          2.68618  4.42225  2.77519  2.73123  3.46354  2.40513  3.72494  3.29354  2.67741  2.69355  4.24690  2.90347  2.73739  3.18146  2.89801  2.37887  2.77519  2.98518  4.58477  3.61503
          0.00217  6.52950  7.25185  0.61958  0.77255  0.54511  0.86697
     57   2.18915  3.88962  5.90668  5.29094  3.77534  5.10745  5.44129  2.44991  3.94733  1.87930  4.43059  3.97598  3.84723  5.20471  4.65471  4.41897  3.98046  0.81547  5.93348  3.67537    104 - -
          2.68583  4.42227  2.77522  2.73126  3.46356  2.40515  3.72497  3.29356  2.67743  2.69357  4.24692  2.90349  2.73742  3.18149  2.89803  2.37889  2.77522  2.98521  4.58479  3.61505
          0.05091  4.22221  3.35314  0.28318  1.39993  0.45036  1.01445
     58   3.41384  6.31135  3.75816  3.77722  5.62659  4.77502  4.99832  3.46668  3.33116  4.61054  5.41198  4.29833  0.38212  3.50249  3.43122  3.57523  4.02194  4.69660  6.80253  5.46064    106 - -
          2.68618  4.42225  2.77519  2.73123  3.46354  2.40513  3.72494  3.29354  2.67741  2.69355  4.24690  2.90347  2.73739  3.18146  2.89801  2.37887  2.77519  2.98518  4.58477  3.61503
          0.00151  6.49876        *  0.61958  0.77255  0.00000        *
//
